# Supplementary material for: Identification of a Tumor Microenvironment-Related Eight-Gene Signature for Predicting Prognosis in Lower-Grade Gliomas
Source: Front Genet. 2019 Nov 15;10:1143. doi: 10.3389/fgene.2019.01143 (PMC6872675; doi:10.3389/fgene.2019.01143)
Supplement: Supplementary file 1 [file DataSheet_1.zip]

Archive with 4 entries (4 files):
- supplementary table captions and figure legends.docx
- Supplementary Talbe S1.xlsx
- Supplementary Talbe S2.xlsx
- Supplementary Talbe S3.xlsx
