# Supplementary material for: Identification of a Tumor Microenvironment-Related Eight-Gene Signature for Predicting Prognosis in Lower-Grade Gliomas
Source: Front Genet. 2019 Nov 15;10:1143. doi: 10.3389/fgene.2019.01143 (PMC6872675; doi:10.3389/fgene.2019.01143)
Supplement: Supplementary file 1 [file DataSheet_1.zip › Supplementary Talbe S1.xlsx]

## Sheet: Sheet1
Supplementary Table S1. GO analysis of 3 TME-related co-expression modules (green, magenta, and salmon)

## Sheet: green module
	ONTOLOGY	ID	Description	GeneRatio	BgRatio	pvalue	p.adjust	qvalue	geneID	Count
GO:0042119	BP	GO:0042119	neutrophil activation	63/349	498/18493	5.51e-34	2.02e-30	1.48e-30	FTL/PSAP/C3/CTSB/HSPA1A/CD44/CTSD/SERPINA3/PREX1/CD59/LAMP1/CAP1/CYFIP1/COTL1/ASAH1/RAB7A/CD68/CYB5R3/GRN/ITGB2/SDCBP/NPC2/CD14/SERPINB6/GM2A/CYBB/VCP/RNASET2/GNS/TMBIM1/ANO6/CAPN1/CTSZ/MGST1/VCL/ARPC5/SLC2A5/MVP/MAN2B1/TYROBP/HSPA1B/CD53/CREG1/GYG1/RAP1A/PLEKHO2/CTSS/CYBA/TSPAN14/OLR1/TNFRSF1B/C3AR1/CTSC/S100A11/FCGR2A/ITGAX/DEGS1/SYK/NCKAP1L/ADA2/CMTM6/ARHGAP45/DOCK2	63
GO:0043312	BP	GO:0043312	neutrophil degranulation	62/349	485/18493	1.05e-33	2.02e-30	1.48e-30	FTL/PSAP/C3/CTSB/HSPA1A/CD44/CTSD/SERPINA3/CD59/LAMP1/CAP1/CYFIP1/COTL1/ASAH1/RAB7A/CD68/CYB5R3/GRN/ITGB2/SDCBP/NPC2/CD14/SERPINB6/GM2A/CYBB/VCP/RNASET2/GNS/TMBIM1/ANO6/CAPN1/CTSZ/MGST1/VCL/ARPC5/SLC2A5/MVP/MAN2B1/TYROBP/HSPA1B/CD53/CREG1/GYG1/RAP1A/PLEKHO2/CTSS/CYBA/TSPAN14/OLR1/TNFRSF1B/C3AR1/CTSC/S100A11/FCGR2A/ITGAX/DEGS1/SYK/NCKAP1L/ADA2/CMTM6/ARHGAP45/DOCK2	62
GO:0002283	BP	GO:0002283	neutrophil activation involved in immune response	62/349	488/18493	1.51e-33	2.02e-30	1.48e-30	FTL/PSAP/C3/CTSB/HSPA1A/CD44/CTSD/SERPINA3/CD59/LAMP1/CAP1/CYFIP1/COTL1/ASAH1/RAB7A/CD68/CYB5R3/GRN/ITGB2/SDCBP/NPC2/CD14/SERPINB6/GM2A/CYBB/VCP/RNASET2/GNS/TMBIM1/ANO6/CAPN1/CTSZ/MGST1/VCL/ARPC5/SLC2A5/MVP/MAN2B1/TYROBP/HSPA1B/CD53/CREG1/GYG1/RAP1A/PLEKHO2/CTSS/CYBA/TSPAN14/OLR1/TNFRSF1B/C3AR1/CTSC/S100A11/FCGR2A/ITGAX/DEGS1/SYK/NCKAP1L/ADA2/CMTM6/ARHGAP45/DOCK2	62
GO:0002446	BP	GO:0002446	neutrophil mediated immunity	62/349	499/18493	5.54e-33	5.58e-30	4.09e-30	FTL/PSAP/C3/CTSB/HSPA1A/CD44/CTSD/SERPINA3/CD59/LAMP1/CAP1/CYFIP1/COTL1/ASAH1/RAB7A/CD68/CYB5R3/GRN/ITGB2/SDCBP/NPC2/CD14/SERPINB6/GM2A/CYBB/VCP/RNASET2/GNS/TMBIM1/ANO6/CAPN1/CTSZ/MGST1/VCL/ARPC5/SLC2A5/MVP/MAN2B1/TYROBP/HSPA1B/CD53/CREG1/GYG1/RAP1A/PLEKHO2/CTSS/CYBA/TSPAN14/OLR1/TNFRSF1B/C3AR1/CTSC/S100A11/FCGR2A/ITGAX/DEGS1/SYK/NCKAP1L/ADA2/CMTM6/ARHGAP45/DOCK2	62
GO:0045785	BP	GO:0045785	positive regulation of cell adhesion	34/349	397/18493	1.88e-13	1.51e-10	1.11e-10	CD74/FN1/CD44/PREX1/HLA-E/HLA-DPA1/VSIR/HLA-DPB1/S100A10/ADAM9/CSF1/NINJ1/CORO1A/P2RY12/CD4/CYR61/GRB2/TGFB1/LGALS9/ABI3BP/TFE3/ARPC2/TGFBR2/HLA-DMB/AIF1/APBB1IP/PLEKHA2/LILRB4/HAVCR2/NEDD9/DOCK8/SYK/NCKAP1L/FAM49B	34
GO:0006909	BP	GO:0006909	phagocytosis	31/349	342/18493	5.14e-13	3.45e-10	2.53e-10	ACTB/C4A/C3/WASF2/CYFIP1/RAB7A/ITGB2/CD14/FCGR3A/ANO6/TREM2/CORO1A/AXL/ARPC5/GRB2/ARPC1B/TGFB1/ARPC3/ARPC2/ACTR3/WIPF1/GAS6/RAP1A/AIF1/CYBA/MERTK/PLD4/FCGR2A/SYK/NCKAP1L/DOCK2	31
GO:0048002	BP	GO:0048002	antigen processing and presentation of peptide antigen	20/349	139/18493	1.76e-12	1.01e-09	7.42e-10	CD74/HLA-DRA/CTSD/HLA-E/HLA-DPA1/RAB7A/AP1B1/HLA-DPB1/HLA-DRB1/TAPBP/TREM2/LGMN/HLA-DMB/HLA-DMA/CTSS/CAPZA1/ERAP2/ERAP1/HLA-DRB5/IFI30	20
GO:0019882	BP	GO:0019882	antigen processing and presentation	21/349	175/18493	1.73e-11	8.72e-09	6.39e-09	CD74/HLA-DRA/CTSD/HLA-E/HLA-DPA1/RAB7A/AP1B1/HLA-DPB1/HLA-DRB1/TAPBP/TREM2/LGMN/HLA-DMB/HLA-DMA/CTSS/CAPZA1/ERAP2/RFTN1/ERAP1/HLA-DRB5/IFI30	21
GO:0002495	BP	GO:0002495	antigen processing and presentation of peptide antigen via MHC class II	16/349	101/18493	6.87e-11	3.07e-08	2.25e-08	CD74/HLA-DRA/CTSD/HLA-DPA1/RAB7A/AP1B1/HLA-DPB1/HLA-DRB1/TREM2/LGMN/HLA-DMB/HLA-DMA/CTSS/CAPZA1/HLA-DRB5/IFI30	16
GO:0002504	BP	GO:0002504	antigen processing and presentation of peptide or polysaccharide antigen via MHC class II	16/349	102/18493	8.01e-11	3.23e-08	2.36e-08	CD74/HLA-DRA/CTSD/HLA-DPA1/RAB7A/AP1B1/HLA-DPB1/HLA-DRB1/TREM2/LGMN/HLA-DMB/HLA-DMA/CTSS/CAPZA1/HLA-DRB5/IFI30	16
GO:0002573	BP	GO:0002573	myeloid leukocyte differentiation	21/349	197/18493	1.65e-10	5.94e-08	4.35e-08	CD74/FOS/CSF1R/JUN/C1QC/JUNB/TLR4/CSF1/TREM2/IFI16/MAFB/CD4/HCLS1/TGFB1/TYROBP/TFE3/INPP5D/TGFBR2/LILRB4/CEBPA/SPI1	21
GO:0045807	BP	GO:0045807	positive regulation of endocytosis	18/349	141/18493	1.77e-10	5.94e-08	4.35e-08	CLU/C4A/C3/PPT1/PICALM/CD14/ANO6/APLN/AXL/ARRB2/GAS6/RAP1A/CYBA/DAB2/MERTK/SYK/NCKAP1L/DOCK2	18
GO:0030099	BP	GO:0030099	myeloid cell differentiation	30/349	405/18493	1.93e-10	5.99e-08	4.39e-08	CD74/HSPA1A/FOS/CSF1R/JUN/C1QC/WASF2/ZFP36/STAT3/JUNB/TLR4/CSF1/PABPC4/TREM2/IFI16/MAFB/CD4/HCLS1/TGFB1/TYROBP/TFE3/HSPA1B/INPP5D/TGFBR2/DNASE2/LILRB4/CEBPA/SPI1/SCIN/NCKAP1L	30
GO:0002478	BP	GO:0002478	antigen processing and presentation of exogenous peptide antigen	17/349	126/18493	2.37e-10	6.82e-08	4.99e-08	CD74/HLA-DRA/CTSD/HLA-E/HLA-DPA1/RAB7A/AP1B1/HLA-DPB1/HLA-DRB1/TAPBP/LGMN/HLA-DMB/HLA-DMA/CTSS/CAPZA1/HLA-DRB5/IFI30	17
GO:0032680	BP	GO:0032680	regulation of tumor necrosis factor production	17/349	127/18493	2.69e-10	7.22e-08	5.29e-08	CLU/HLA-E/CX3CR1/ZFP36/VSIR/CD14/CYBB/TLR4/AXL/LGALS9/ARRB2/GAS6/TSPO/GPNMB/CYBA/MAPKAPK2/HAVCR2	17
GO:1903708	BP	GO:1903708	positive regulation of hemopoiesis	20/349	183/18493	2.9e-10	7.31e-08	5.35e-08	CD74/HSPA1A/FOS/JUN/STAT3/VSIR/CSF1/AXL/CD4/HCLS1/TGFB1/LGALS9/HSPA1B/INPP5D/TGFBR2/GAS6/LILRB4/SYK/SCIN/NCKAP1L	20
GO:0032640	BP	GO:0032640	tumor necrosis factor production	17/349	129/18493	3.45e-10	8.18e-08	5.99e-08	CLU/HLA-E/CX3CR1/ZFP36/VSIR/CD14/CYBB/TLR4/AXL/LGALS9/ARRB2/GAS6/TSPO/GPNMB/CYBA/MAPKAPK2/HAVCR2	17
GO:1903555	BP	GO:1903555	regulation of tumor necrosis factor superfamily cytokine production	17/349	131/18493	4.41e-10	9.54e-08	6.99e-08	CLU/HLA-E/CX3CR1/ZFP36/VSIR/CD14/CYBB/TLR4/AXL/LGALS9/ARRB2/GAS6/TSPO/GPNMB/CYBA/MAPKAPK2/HAVCR2	17
GO:0019886	BP	GO:0019886	antigen processing and presentation of exogenous peptide antigen via MHC class II	15/349	98/18493	4.5e-10	9.54e-08	6.99e-08	CD74/HLA-DRA/CTSD/HLA-DPA1/RAB7A/AP1B1/HLA-DPB1/HLA-DRB1/LGMN/HLA-DMB/HLA-DMA/CTSS/CAPZA1/HLA-DRB5/IFI30	15
GO:0019884	BP	GO:0019884	antigen processing and presentation of exogenous antigen	17/349	134/18493	6.31e-10	1.27e-07	9.31e-08	CD74/HLA-DRA/CTSD/HLA-E/HLA-DPA1/RAB7A/AP1B1/HLA-DPB1/HLA-DRB1/TAPBP/LGMN/HLA-DMB/HLA-DMA/CTSS/CAPZA1/HLA-DRB5/IFI30	17
GO:0071706	BP	GO:0071706	tumor necrosis factor superfamily cytokine production	17/349	135/18493	7.1e-10	1.34e-07	9.81e-08	CLU/HLA-E/CX3CR1/ZFP36/VSIR/CD14/CYBB/TLR4/AXL/LGALS9/ARRB2/GAS6/TSPO/GPNMB/CYBA/MAPKAPK2/HAVCR2	17
GO:0007159	BP	GO:0007159	leukocyte cell-cell adhesion	26/349	327/18493	7.32e-10	1.34e-07	9.81e-08	CD74/CD44/HLA-E/HLA-DPA1/CX3CR1/ITGB2/VSIR/HLA-DPB1/SELPLG/CORO1A/CD4/GRB2/TGFB1/LGALS9/TGFBR2/HLA-DMB/AIF1/GPNMB/LILRB4/SOCS6/TNIP1/HAVCR2/DOCK8/SYK/NCKAP1L/FAM49B	26
GO:0030100	BP	GO:0030100	regulation of endocytosis	23/349	260/18493	9.22e-10	1.61e-07	1.18e-07	CLU/C4A/C3/PPT1/APOC1/PICALM/SDCBP/CD14/ANO6/APLN/AXL/TGFB1/ARRB2/ARC/GAS6/RAP1A/CYBA/DAB2/MERTK/SYK/APOC2/NCKAP1L/DOCK2	23
GO:1903039	BP	GO:1903039	positive regulation of leukocyte cell-cell adhesion	20/349	214/18493	4.59e-09	7.4e-07	5.42e-07	CD74/CD44/HLA-E/HLA-DPA1/VSIR/HLA-DPB1/CORO1A/CD4/GRB2/TGFB1/LGALS9/TGFBR2/HLA-DMB/AIF1/LILRB4/HAVCR2/DOCK8/SYK/NCKAP1L/FAM49B	20
GO:0031334	BP	GO:0031334	positive regulation of protein complex assembly	22/349	259/18493	4.59e-09	7.4e-07	5.42e-07	CLU/HSPA1A/RHOC/JUN/CYFIP1/SUB1/TLR4/VCP/CORO1A/P2RY12/ARPC5/GRB2/ARPC1B/TGFB1/ARPC3/HSPA1B/ARPC2/ACTR3/WIPF1/LCP1/SCIN/NCKAP1L	22
GO:1902105	BP	GO:1902105	regulation of leukocyte differentiation	22/349	265/18493	7.01e-09	1.07e-06	7.86e-07	CD74/FOS/JUN/C1QC/VSIR/TLR4/CSF1/MAFB/AXL/CD4/HCLS1/TGFB1/TYROBP/LGALS9/TFE3/INPP5D/TGFBR2/GAS6/TMEM176B/LILRB4/SYK/NCKAP1L	22
GO:0002768	BP	GO:0002768	immune response-regulating cell surface receptor signaling pathway	29/349	445/18493	7.38e-09	1.07e-06	7.86e-07	ACTB/HLA-DRA/FOS/JUN/WASF2/HLA-DPA1/CYFIP1/HLA-DPB1/HLA-DRB1/TAB2/FCGR3A/CD4/ARPC5/GRB2/ARPC1B/ARPC3/INPP5D/ARPC2/ACTR3/WIPF1/RAP1A/LILRB4/C3AR1/RFTN1/RAB29/FCGR2A/SYK/HLA-DRB5/NCKAP1L	29
GO:1903706	BP	GO:1903706	regulation of hemopoiesis	28/349	418/18493	7.46e-09	1.07e-06	7.86e-07	CD74/HSPA1A/FOS/JUN/C1QC/ZFP36/STAT3/VSIR/TLR4/CSF1/MAFB/AXL/CD4/HCLS1/TGFB1/TYROBP/LGALS9/TFE3/HSPA1B/INPP5D/TGFBR2/GAS6/TMEM176B/LILRB4/SYK/SPI1/SCIN/NCKAP1L	28
GO:0042110	BP	GO:0042110	T cell activation	29/349	451/18493	9.95e-09	1.36e-06	9.93e-07	CD74/PREX1/EGR1/HLA-E/HLA-DPA1/STAT3/VSIR/HLA-DPB1/MAFB/CORO1A/CD4/GRB2/TGFB1/LGALS9/TGFBR2/HLA-DMB/LCP1/AIF1/GPNMB/APBB1IP/LILRB4/RAB29/SOCS6/HAVCR2/DOCK8/SYK/NCKAP1L/FAM49B/DOCK2	29
GO:0050870	BP	GO:0050870	positive regulation of T cell activation	19/349	202/18493	1.01e-08	1.36e-06	9.93e-07	CD74/HLA-E/HLA-DPA1/VSIR/HLA-DPB1/CORO1A/CD4/GRB2/TGFB1/LGALS9/TGFBR2/HLA-DMB/AIF1/LILRB4/HAVCR2/DOCK8/SYK/NCKAP1L/FAM49B	19
GO:0045637	BP	GO:0045637	regulation of myeloid cell differentiation	21/349	248/18493	1.1e-08	1.36e-06	9.95e-07	CD74/HSPA1A/FOS/JUN/C1QC/ZFP36/STAT3/TLR4/CSF1/MAFB/CD4/HCLS1/TGFB1/TYROBP/TFE3/HSPA1B/INPP5D/LILRB4/SPI1/SCIN/NCKAP1L	21
GO:0002696	BP	GO:0002696	positive regulation of leukocyte activation	26/349	372/18493	1.1e-08	1.36e-06	9.95e-07	CD74/HLA-E/LAMP1/HLA-DPA1/ITGB2/VSIR/HLA-DPB1/TLR4/CORO1A/AXL/CD4/GRB2/TGFB1/LGALS9/INPP5D/TGFBR2/GAS6/HLA-DMB/AIF1/LILRB4/HAVCR2/DOCK8/CEBPA/SYK/NCKAP1L/FAM49B	26
GO:1901214	BP	GO:1901214	regulation of neuron death	23/349	296/18493	1.11e-08	1.36e-06	9.95e-07	CLU/FOS/EGR1/JUN/MCL1/SOD2/GPX1/BTG2/PPT1/CX3CR1/ITGB2/STAT3/PICALM/CNTFR/TLR4/CTSZ/CORO1A/AXL/LGMN/ARRB2/HMOX1/GPNMB/RAB29	23
GO:1902107	BP	GO:1902107	positive regulation of leukocyte differentiation	16/349	142/18493	1.16e-08	1.37e-06	1e-06	CD74/FOS/JUN/VSIR/CSF1/AXL/CD4/HCLS1/TGFB1/LGALS9/INPP5D/TGFBR2/GAS6/LILRB4/SYK/NCKAP1L	16
GO:0032944	BP	GO:0032944	regulation of mononuclear cell proliferation	19/349	206/18493	1.39e-08	1.6e-06	1.17e-06	CD74/HLA-E/HLA-DPA1/VSIR/HLA-DPB1/TLR4/CSF1/CORO1A/CD4/TGFB1/LGALS9/INPP5D/TGFBR2/HLA-DMB/AIF1/GPNMB/HAVCR2/SYK/NCKAP1L	19
GO:0045639	BP	GO:0045639	positive regulation of myeloid cell differentiation	13/349	91/18493	1.57e-08	1.76e-06	1.29e-06	CD74/HSPA1A/FOS/JUN/STAT3/CSF1/CD4/HCLS1/TGFB1/HSPA1B/INPP5D/SCIN/NCKAP1L	13
GO:0038093	BP	GO:0038093	Fc receptor signaling pathway	18/349	187/18493	1.73e-08	1.88e-06	1.38e-06	ACTB/FOS/JUN/WASF2/CYFIP1/TAB2/FCGR3A/ARPC5/GRB2/ARPC1B/ARPC3/ARPC2/ACTR3/WIPF1/RAP1A/FCGR2A/SYK/NCKAP1L	18
GO:0031099	BP	GO:0031099	regeneration	18/349	188/18493	1.88e-08	1.99e-06	1.46e-06	GFAP/SPP1/GAP43/JUN/GPX1/CTNNA1/SELENON/MATN2/NINJ1/AXL/TGFB1/UCP2/TGFBR2/GAS6/RAP1A/TSPO/LCP1/HMOX1	18
GO:0050867	BP	GO:0050867	positive regulation of cell activation	26/349	384/18493	2.1e-08	2.17e-06	1.59e-06	CD74/HLA-E/LAMP1/HLA-DPA1/ITGB2/VSIR/HLA-DPB1/TLR4/CORO1A/AXL/CD4/GRB2/TGFB1/LGALS9/INPP5D/TGFBR2/GAS6/HLA-DMB/AIF1/LILRB4/HAVCR2/DOCK8/CEBPA/SYK/NCKAP1L/FAM49B	26
GO:0051251	BP	GO:0051251	positive regulation of lymphocyte activation	24/349	333/18493	2.28e-08	2.28e-06	1.67e-06	CD74/HLA-E/LAMP1/HLA-DPA1/VSIR/HLA-DPB1/TLR4/CORO1A/AXL/CD4/GRB2/TGFB1/LGALS9/INPP5D/TGFBR2/GAS6/HLA-DMB/AIF1/LILRB4/HAVCR2/DOCK8/SYK/NCKAP1L/FAM49B	24
GO:0070661	BP	GO:0070661	leukocyte proliferation	22/349	283/18493	2.32e-08	2.28e-06	1.67e-06	CLU/CD74/HLA-E/HLA-DPA1/VSIR/HLA-DPB1/TLR4/CSF1/CORO1A/CD4/TGFB1/LGALS9/INPP5D/TGFBR2/HLA-DMB/AIF1/GPNMB/HAVCR2/DOCK8/SYK/NCKAP1L/DOCK2	22
GO:0060627	BP	GO:0060627	regulation of vesicle-mediated transport	30/349	498/18493	2.41e-08	2.29e-06	1.68e-06	CLU/C4A/C3/LAMP1/RAB7A/PPT1/APOC1/ITGB2/PICALM/SDCBP/CD14/ANO6/CORO1A/APLN/AXL/TGFB1/LGALS9/ARRB2/ARC/GAS6/RAP1A/HMOX1/CYBA/DAB2/MERTK/RAB29/SYK/APOC2/NCKAP1L/DOCK2	30
GO:0002429	BP	GO:0002429	immune response-activating cell surface receptor signaling pathway	27/349	414/18493	2.44e-08	2.29e-06	1.68e-06	ACTB/HLA-DRA/WASF2/HLA-DPA1/CYFIP1/HLA-DPB1/HLA-DRB1/TAB2/FCGR3A/CD4/ARPC5/GRB2/ARPC1B/ARPC3/INPP5D/ARPC2/ACTR3/WIPF1/RAP1A/LILRB4/C3AR1/RFTN1/RAB29/FCGR2A/SYK/HLA-DRB5/NCKAP1L	27
GO:0070663	BP	GO:0070663	regulation of leukocyte proliferation	19/349	216/18493	3.01e-08	2.76e-06	2.02e-06	CD74/HLA-E/HLA-DPA1/VSIR/HLA-DPB1/TLR4/CSF1/CORO1A/CD4/TGFB1/LGALS9/INPP5D/TGFBR2/HLA-DMB/AIF1/GPNMB/HAVCR2/SYK/NCKAP1L	19
GO:0045088	BP	GO:0045088	regulation of innate immune response	25/349	365/18493	3.16e-08	2.79e-06	2.05e-06	UBC/A2M/HSPA1A/HLA-E/LAMP1/JAK1/ITGB2/CD14/IFNGR1/TLR4/TAB2/IFI16/LGALS9/HSPA1B/ARRB2/CNPY3/CTSS/CYBA/MAPKAPK2/RFTN1/TNIP1/HAVCR2/ERAP1/HMGB3/SYK	25
GO:0002761	BP	GO:0002761	regulation of myeloid leukocyte differentiation	14/349	114/18493	3.19e-08	2.79e-06	2.05e-06	CD74/FOS/JUN/C1QC/TLR4/CSF1/MAFB/CD4/HCLS1/TGFB1/TYROBP/TFE3/INPP5D/LILRB4	14
GO:0032946	BP	GO:0032946	positive regulation of mononuclear cell proliferation	15/349	133/18493	3.29e-08	2.82e-06	2.07e-06	CD74/HLA-E/HLA-DPA1/HLA-DPB1/TLR4/CSF1/CORO1A/CD4/LGALS9/TGFBR2/HLA-DMB/AIF1/HAVCR2/SYK/NCKAP1L	15
GO:0050900	BP	GO:0050900	leukocyte migration	29/349	478/18493	3.57e-08	2.99e-06	2.19e-06	CD74/FN1/CD44/PREX1/CX3CR1/ITGB2/DUSP1/CSF1/SELPLG/ANO6/CXCL16/CORO1A/P2RY12/GRB2/TGFB1/LGALS9/INPP5D/LGMN/GAS6/AIF1/HMOX1/MERTK/OLR1/C3AR1/DOCK8/ITGAX/CXCR4/SYK/NCKAP1L	29
GO:0032943	BP	GO:0032943	mononuclear cell proliferation	21/349	266/18493	3.73e-08	3.06e-06	2.24e-06	CD74/HLA-E/HLA-DPA1/VSIR/HLA-DPB1/TLR4/CSF1/CORO1A/CD4/TGFB1/LGALS9/INPP5D/TGFBR2/HLA-DMB/AIF1/GPNMB/HAVCR2/DOCK8/SYK/NCKAP1L/DOCK2	21
GO:0002433	BP	GO:0002433	immune response-regulating cell surface receptor signaling pathway involved in phagocytosis	15/349	135/18493	4.03e-08	3.18e-06	2.33e-06	ACTB/WASF2/CYFIP1/FCGR3A/ARPC5/GRB2/ARPC1B/ARPC3/ARPC2/ACTR3/WIPF1/RAP1A/FCGR2A/SYK/NCKAP1L	15
GO:0038096	BP	GO:0038096	Fc-gamma receptor signaling pathway involved in phagocytosis	15/349	135/18493	4.03e-08	3.18e-06	2.33e-06	ACTB/WASF2/CYFIP1/FCGR3A/ARPC5/GRB2/ARPC1B/ARPC3/ARPC2/ACTR3/WIPF1/RAP1A/FCGR2A/SYK/NCKAP1L	15
GO:1903037	BP	GO:1903037	regulation of leukocyte cell-cell adhesion	22/349	293/18493	4.32e-08	3.34e-06	2.45e-06	CD74/CD44/HLA-E/HLA-DPA1/VSIR/HLA-DPB1/CORO1A/CD4/GRB2/TGFB1/LGALS9/TGFBR2/HLA-DMB/AIF1/GPNMB/LILRB4/SOCS6/HAVCR2/DOCK8/SYK/NCKAP1L/FAM49B	22
GO:0042098	BP	GO:0042098	T cell proliferation	17/349	178/18493	4.87e-08	3.67e-06	2.69e-06	HLA-E/HLA-DPA1/VSIR/HLA-DPB1/CORO1A/CD4/TGFB1/LGALS9/TGFBR2/HLA-DMB/AIF1/GPNMB/HAVCR2/DOCK8/SYK/NCKAP1L/DOCK2	17
GO:1902905	BP	GO:1902905	positive regulation of supramolecular fiber organization	18/349	200/18493	4.92e-08	3.67e-06	2.69e-06	CLU/HSPA1A/RHOC/GPX1/CYFIP1/S100A10/CORO1A/ARPC5/GRB2/ARPC1B/ARPC3/HSPA1B/ARPC2/ACTR3/WIPF1/TGFBR1/SCIN/NCKAP1L	18
GO:0038094	BP	GO:0038094	Fc-gamma receptor signaling pathway	15/349	138/18493	5.43e-08	3.97e-06	2.91e-06	ACTB/WASF2/CYFIP1/FCGR3A/ARPC5/GRB2/ARPC1B/ARPC3/ARPC2/ACTR3/WIPF1/RAP1A/FCGR2A/SYK/NCKAP1L	15
GO:0070665	BP	GO:0070665	positive regulation of leukocyte proliferation	15/349	139/18493	5.98e-08	4.3e-06	3.15e-06	CD74/HLA-E/HLA-DPA1/HLA-DPB1/TLR4/CSF1/CORO1A/CD4/LGALS9/TGFBR2/HLA-DMB/AIF1/HAVCR2/SYK/NCKAP1L	15
GO:0002431	BP	GO:0002431	Fc receptor mediated stimulatory signaling pathway	15/349	140/18493	6.59e-08	4.65e-06	3.41e-06	ACTB/WASF2/CYFIP1/FCGR3A/ARPC5/GRB2/ARPC1B/ARPC3/ARPC2/ACTR3/WIPF1/RAP1A/FCGR2A/SYK/NCKAP1L	15
GO:0022409	BP	GO:0022409	positive regulation of cell-cell adhesion	20/349	251/18493	6.79e-08	4.72e-06	3.45e-06	CD74/CD44/HLA-E/HLA-DPA1/VSIR/HLA-DPB1/CORO1A/CD4/GRB2/TGFB1/LGALS9/TGFBR2/HLA-DMB/AIF1/LILRB4/HAVCR2/DOCK8/SYK/NCKAP1L/FAM49B	20
GO:0050670	BP	GO:0050670	regulation of lymphocyte proliferation	18/349	205/18493	7.18e-08	4.9e-06	3.59e-06	CD74/HLA-E/HLA-DPA1/VSIR/HLA-DPB1/TLR4/CORO1A/CD4/TGFB1/LGALS9/INPP5D/TGFBR2/HLA-DMB/AIF1/GPNMB/HAVCR2/SYK/NCKAP1L	18
GO:0032956	BP	GO:0032956	regulation of actin cytoskeleton organization	23/349	331/18493	8.79e-08	5.9e-06	4.32e-06	CSF1R/PREX1/RHOC/PAM/WASF2/CYFIP1/S100A10/ARHGDIB/CORO1A/ARPC5/HCLS1/GRB2/ARPC1B/TGFB1/ARPC3/ARPC2/ACTR3/CAPG/WIPF1/TGFBR1/CAPZA1/SCIN/NCKAP1L	23
GO:0001818	BP	GO:0001818	negative regulation of cytokine production	20/349	256/18493	9.4e-08	6.2e-06	4.54e-06	FN1/CX3CR1/ZFP36/VSIR/TLR4/AXL/TGFB1/LGALS9/INPP5D/SRGN/ARRB2/GAS6/TSPO/HMOX1/GPNMB/MERTK/HAVCR2/ADCY7/NCKAP1L/UBA7	20
GO:0070997	BP	GO:0070997	neuron death	23/349	335/18493	1.09e-07	7.09e-06	5.19e-06	CLU/FOS/EGR1/JUN/MCL1/SOD2/GPX1/BTG2/PPT1/CX3CR1/ITGB2/STAT3/PICALM/CNTFR/TLR4/CTSZ/CORO1A/AXL/LGMN/ARRB2/HMOX1/GPNMB/RAB29	23
GO:0043254	BP	GO:0043254	regulation of protein complex assembly	27/349	451/18493	1.41e-07	8.99e-06	6.58e-06	GFAP/CLU/HSPA1A/PREX1/RHOC/JUN/CYFIP1/SUB1/TLR4/VCP/CORO1A/P2RY12/ARPC5/HCLS1/GRB2/ARPC1B/TGFB1/ARPC3/HSPA1B/ARPC2/ACTR3/CAPG/WIPF1/LCP1/CAPZA1/SCIN/NCKAP1L	27
GO:0046651	BP	GO:0046651	lymphocyte proliferation	20/349	264/18493	1.55e-07	9.77e-06	7.15e-06	CD74/HLA-E/HLA-DPA1/VSIR/HLA-DPB1/TLR4/CORO1A/CD4/TGFB1/LGALS9/INPP5D/TGFBR2/HLA-DMB/AIF1/GPNMB/HAVCR2/DOCK8/SYK/NCKAP1L/DOCK2	20
GO:0007015	BP	GO:0007015	actin filament organization	25/349	397/18493	1.6e-07	9.92e-06	7.26e-06	PREX1/RHOC/CTNNA1/CAP1/WASF2/CYFIP1/S100A10/TPM3/CORO1A/ARPC5/HCLS1/GRB2/ARPC1B/ARPC3/ARPC2/ACTR3/CAPG/WIPF1/TGFBR1/LCP1/AIF1/CAPZA1/NEDD9/SCIN/NCKAP1L	25
GO:1902903	BP	GO:1902903	regulation of supramolecular fiber organization	23/349	343/18493	1.67e-07	1.02e-05	7.46e-06	CLU/HSPA1A/PREX1/RHOC/GPX1/WASF2/CYFIP1/S100A10/CORO1A/ARPC5/HCLS1/GRB2/ARPC1B/ARPC3/HSPA1B/ARPC2/ACTR3/CAPG/WIPF1/TGFBR1/CAPZA1/SCIN/NCKAP1L	23
GO:0006898	BP	GO:0006898	receptor-mediated endocytosis	23/349	346/18493	1.95e-07	1.17e-05	8.58e-06	CLU/SCARA3/CAP1/PPT1/APOC1/ITGB2/PICALM/LRP10/SDCBP/STAB1/CD14/CXCL16/APLN/GRB2/CACNG7/ARRB2/TGFBR2/ARC/DAB2/M6PR/SYK/APOC2/FOLR2	23
GO:0050671	BP	GO:0050671	positive regulation of lymphocyte proliferation	14/349	132/18493	2.06e-07	1.22e-05	8.93e-06	CD74/HLA-E/HLA-DPA1/HLA-DPB1/TLR4/CORO1A/CD4/LGALS9/TGFBR2/HLA-DMB/AIF1/HAVCR2/SYK/NCKAP1L	14
GO:0042129	BP	GO:0042129	regulation of T cell proliferation	15/349	153/18493	2.14e-07	1.25e-05	9.15e-06	HLA-E/HLA-DPA1/VSIR/HLA-DPB1/CORO1A/CD4/TGFB1/LGALS9/TGFBR2/HLA-DMB/AIF1/GPNMB/HAVCR2/SYK/NCKAP1L	15
GO:0030316	BP	GO:0030316	osteoclast differentiation	12/349	95/18493	2.27e-07	1.3e-05	9.54e-06	FOS/CSF1R/JUNB/TLR4/CSF1/TREM2/MAFB/TGFB1/TYROBP/TFE3/INPP5D/LILRB4	12
GO:0034341	BP	GO:0034341	response to interferon-gamma	17/349	198/18493	2.3e-07	1.3e-05	9.54e-06	VIM/HLA-DRA/CD44/HLA-E/HLA-DPA1/JAK1/HLA-DPB1/HLA-DRB1/IFNGR1/TLR4/CXCL16/LGALS9/ACTR3/GBP2/AIF1/HLA-DRB5/IFI30	17
GO:0030041	BP	GO:0030041	actin filament polymerization	16/349	178/18493	2.8e-07	1.54e-05	1.13e-05	PREX1/CYFIP1/CORO1A/ARPC5/HCLS1/GRB2/ARPC1B/ARPC3/ARPC2/ACTR3/CAPG/WIPF1/AIF1/CAPZA1/SCIN/NCKAP1L	16
GO:0071346	BP	GO:0071346	cellular response to interferon-gamma	16/349	178/18493	2.8e-07	1.54e-05	1.13e-05	VIM/HLA-DRA/CD44/HLA-E/HLA-DPA1/JAK1/HLA-DPB1/HLA-DRB1/IFNGR1/TLR4/LGALS9/ACTR3/GBP2/AIF1/HLA-DRB5/IFI30	16
GO:0042102	BP	GO:0042102	positive regulation of T cell proliferation	12/349	97/18493	2.86e-07	1.56e-05	1.14e-05	HLA-E/HLA-DPA1/HLA-DPB1/CORO1A/CD4/LGALS9/TGFBR2/HLA-DMB/AIF1/HAVCR2/SYK/NCKAP1L	12
GO:0050764	BP	GO:0050764	regulation of phagocytosis	11/349	80/18493	3.03e-07	1.63e-05	1.19e-05	C4A/C3/ANO6/TGFB1/GAS6/RAP1A/CYBA/MERTK/SYK/NCKAP1L/DOCK2	11
GO:0030833	BP	GO:0030833	regulation of actin filament polymerization	15/349	158/18493	3.26e-07	1.73e-05	1.26e-05	PREX1/CYFIP1/CORO1A/ARPC5/HCLS1/GRB2/ARPC1B/ARPC3/ARPC2/ACTR3/CAPG/WIPF1/CAPZA1/SCIN/NCKAP1L	15
GO:0045010	BP	GO:0045010	actin nucleation	9/349	50/18493	3.47e-07	1.8e-05	1.31e-05	CYFIP1/CORO1A/ARPC5/ARPC1B/ARPC3/ARPC2/ACTR3/WIPF1/SCIN	9
GO:0051249	BP	GO:0051249	regulation of lymphocyte activation	27/349	472/18493	3.48e-07	1.8e-05	1.31e-05	CD74/HLA-E/LAMP1/HLA-DPA1/VSIR/HLA-DPB1/TLR4/CORO1A/AXL/CD4/GRB2/TGFB1/LGALS9/INPP5D/TGFBR2/GAS6/HLA-DMB/AIF1/GPNMB/MERTK/LILRB4/SOCS6/HAVCR2/DOCK8/SYK/NCKAP1L/FAM49B	27
GO:0050863	BP	GO:0050863	regulation of T cell activation	21/349	305/18493	3.76e-07	1.92e-05	1.4e-05	CD74/HLA-E/HLA-DPA1/VSIR/HLA-DPB1/CORO1A/CD4/GRB2/TGFB1/LGALS9/TGFBR2/HLA-DMB/AIF1/GPNMB/LILRB4/SOCS6/HAVCR2/DOCK8/SYK/NCKAP1L/FAM49B	21
GO:0008154	BP	GO:0008154	actin polymerization or depolymerization	17/349	206/18493	4.04e-07	2.03e-05	1.49e-05	PREX1/CAP1/CYFIP1/CORO1A/ARPC5/HCLS1/GRB2/ARPC1B/ARPC3/ARPC2/ACTR3/CAPG/WIPF1/AIF1/CAPZA1/SCIN/NCKAP1L	17
GO:0032271	BP	GO:0032271	regulation of protein polymerization	17/349	208/18493	4.63e-07	2.3e-05	1.69e-05	HSPA1A/PREX1/CYFIP1/CORO1A/ARPC5/HCLS1/GRB2/ARPC1B/ARPC3/HSPA1B/ARPC2/ACTR3/CAPG/WIPF1/CAPZA1/SCIN/NCKAP1L	17
GO:0032720	BP	GO:0032720	negative regulation of tumor necrosis factor production	9/349	52/18493	4.93e-07	2.42e-05	1.77e-05	VSIR/TLR4/AXL/LGALS9/ARRB2/GAS6/TSPO/GPNMB/HAVCR2	9
GO:0110053	BP	GO:0110053	regulation of actin filament organization	19/349	260/18493	5.53e-07	2.68e-05	1.97e-05	PREX1/RHOC/WASF2/CYFIP1/S100A10/CORO1A/ARPC5/HCLS1/GRB2/ARPC1B/ARPC3/ARPC2/ACTR3/CAPG/WIPF1/TGFBR1/CAPZA1/SCIN/NCKAP1L	19
GO:0097028	BP	GO:0097028	dendritic cell differentiation	8/349	40/18493	6.74e-07	3.23e-05	2.37e-05	TREM2/AXL/TGFB1/LGALS9/TGFBR2/GAS6/TMEM176B/SPI1	8
GO:1903556	BP	GO:1903556	negative regulation of tumor necrosis factor superfamily cytokine production	9/349	54/18493	6.89e-07	3.27e-05	2.39e-05	VSIR/TLR4/AXL/LGALS9/ARRB2/GAS6/TSPO/GPNMB/HAVCR2	9
GO:0032970	BP	GO:0032970	regulation of actin filament-based process	23/349	376/18493	8.39e-07	3.93e-05	2.88e-05	CSF1R/PREX1/RHOC/PAM/WASF2/CYFIP1/S100A10/ARHGDIB/CORO1A/ARPC5/HCLS1/GRB2/ARPC1B/TGFB1/ARPC3/ARPC2/ACTR3/CAPG/WIPF1/TGFBR1/CAPZA1/SCIN/NCKAP1L	23
GO:0060326	BP	GO:0060326	cell chemotaxis	20/349	295/18493	9.11e-07	4.22e-05	3.09e-05	CD74/PREX1/CX3CR1/ITGB2/DUSP1/CSF1/RAB13/ANO6/CXCL16/CORO1A/LGALS9/NR4A1/LGMN/ARRB2/GAS6/AIF1/C3AR1/CXCR4/SYK/NCKAP1L	20
GO:0002576	BP	GO:0002576	platelet degranulation	13/349	128/18493	9.26e-07	4.24e-05	3.1e-05	CLU/PSAP/A2M/FN1/SERPINA3/TLN1/VCL/TGFB1/SRGN/LHFPL2/GAS6/SYK/FAM49B	13
GO:0002683	BP	GO:0002683	negative regulation of immune system process	25/349	437/18493	9.55e-07	4.32e-05	3.17e-05	CD74/A2M/HLA-E/CD59/C1QC/GPX1/ZFP36/VSIR/DUSP1/CD14/TLR4/IFI16/MAFB/AXL/TGFB1/LGALS9/INPP5D/ARRB2/HMOX1/GPNMB/TMEM176B/MERTK/LILRB4/SOCS6/HAVCR2	25
GO:0070372	BP	GO:0070372	regulation of ERK1 and ERK2 cascade	21/349	324/18493	1.01e-06	4.4e-05	3.22e-05	CD74/FN1/CD44/CSF1R/JUN/DUSP1/TLR4/TREM2/AXL/CD4/CYR61/TGFB1/LGALS9/ARRB2/GAS6/RAP1A/GPNMB/MERTK/TNIP1/HAVCR2/SYK	21
GO:0032273	BP	GO:0032273	positive regulation of protein polymerization	13/349	129/18493	1.01e-06	4.4e-05	3.22e-05	HSPA1A/CYFIP1/CORO1A/ARPC5/GRB2/ARPC1B/ARPC3/HSPA1B/ARPC2/ACTR3/WIPF1/SCIN/NCKAP1L	13
GO:0060333	BP	GO:0060333	interferon-gamma-mediated signaling pathway	11/349	90/18493	1.02e-06	4.4e-05	3.22e-05	HLA-DRA/CD44/HLA-E/HLA-DPA1/JAK1/HLA-DPB1/HLA-DRB1/IFNGR1/GBP2/HLA-DRB5/IFI30	11
GO:0051495	BP	GO:0051495	positive regulation of cytoskeleton organization	17/349	220/18493	1.02e-06	4.4e-05	3.22e-05	HSPA1A/RHOC/CYFIP1/S100A10/CORO1A/ARPC5/HCLS1/GRB2/ARPC1B/ARPC3/HSPA1B/ARPC2/ACTR3/WIPF1/TGFBR1/SCIN/NCKAP1L	17
GO:0002697	BP	GO:0002697	regulation of immune effector process	25/349	439/18493	1.04e-06	4.45e-05	3.26e-05	CLU/CD74/C4A/C3/A2M/C1QB/HLA-E/CD59/C1QC/LAMP1/C1QA/ITGB2/TLR4/C1R/C1S/TGFB1/LGALS9/ARRB2/HLA-DMB/RAP1A/HMOX1/C3AR1/HAVCR2/SYK/FAM49B	25
GO:0050766	BP	GO:0050766	positive regulation of phagocytosis	9/349	57/18493	1.11e-06	4.7e-05	3.45e-05	C4A/C3/ANO6/GAS6/RAP1A/CYBA/MERTK/NCKAP1L/DOCK2	9
GO:0002224	BP	GO:0002224	toll-like receptor signaling pathway	13/349	131/18493	1.21e-06	5.05e-05	3.7e-05	UBC/ITGB2/CD14/TLR4/TAB2/ARRB2/CNPY3/CTSS/CYBA/MAPKAPK2/RFTN1/TNIP1/HAVCR2	13
GO:0048872	BP	GO:0048872	homeostasis of number of cells	18/349	248/18493	1.22e-06	5.05e-05	3.7e-05	CD74/HSPA1A/ZFP36/STAT3/CSF1/MAFB/CORO1A/AXL/HCLS1/TGFB1/LGALS9/HSPA1B/INPP5D/HMOX1/MERTK/DNASE2/SPI1/NCKAP1L	18
GO:0072593	BP	GO:0072593	reactive oxygen species metabolic process	19/349	276/18493	1.36e-06	5.6e-05	4.1e-05	CLU/PREX1/SOD2/GPX1/MAOB/CX3CR1/ITGB2/STAT3/CYBB/TLR4/CYR61/GRB2/TGFB1/TGFBR2/TSPO/AIF1/CYBA/HK2/SYK	19
GO:0008064	BP	GO:0008064	regulation of actin polymerization or depolymerization	15/349	178/18493	1.5e-06	6.1e-05	4.47e-05	PREX1/CYFIP1/CORO1A/ARPC5/HCLS1/GRB2/ARPC1B/ARPC3/ARPC2/ACTR3/CAPG/WIPF1/CAPZA1/SCIN/NCKAP1L	15
GO:0045621	BP	GO:0045621	positive regulation of lymphocyte differentiation	11/349	94/18493	1.58e-06	6.35e-05	4.65e-05	CD74/VSIR/AXL/TGFB1/LGALS9/INPP5D/TGFBR2/GAS6/LILRB4/SYK/NCKAP1L	11
GO:0002221	BP	GO:0002221	pattern recognition receptor signaling pathway	15/349	179/18493	1.61e-06	6.36e-05	4.66e-05	UBC/HSPA1A/ITGB2/CD14/TLR4/TAB2/HSPA1B/ARRB2/CNPY3/CTSS/CYBA/MAPKAPK2/RFTN1/TNIP1/HAVCR2	15
GO:0030832	BP	GO:0030832	regulation of actin filament length	15/349	179/18493	1.61e-06	6.36e-05	4.66e-05	PREX1/CYFIP1/CORO1A/ARPC5/HCLS1/GRB2/ARPC1B/ARPC3/ARPC2/ACTR3/CAPG/WIPF1/CAPZA1/SCIN/NCKAP1L	15
GO:0002685	BP	GO:0002685	regulation of leukocyte migration	15/349	180/18493	1.73e-06	6.75e-05	4.94e-05	CD74/CX3CR1/DUSP1/CSF1/ANO6/P2RY12/TGFB1/LGALS9/LGMN/GAS6/AIF1/HMOX1/C3AR1/DOCK8/NCKAP1L	15
GO:0001819	BP	GO:0001819	positive regulation of cytokine production	24/349	422/18493	1.75e-06	6.79e-05	4.98e-05	CLU/CD74/C3/HSPA1A/CSF1R/EGR1/HLA-E/HLA-DPA1/HLA-DPB1/CD14/CYBB/TLR4/IFI16/CD4/TGFB1/LGALS9/HSPA1B/HMOX1/CYBA/MAPKAPK2/C3AR1/HAVCR2/SYK/FAM49B	24
GO:0045089	BP	GO:0045089	positive regulation of innate immune response	20/349	309/18493	1.87e-06	7.16e-05	5.25e-05	UBC/HSPA1A/HLA-E/LAMP1/ITGB2/CD14/TLR4/TAB2/IFI16/HSPA1B/ARRB2/CNPY3/CTSS/CYBA/MAPKAPK2/RFTN1/TNIP1/HAVCR2/HMGB3/SYK	20
GO:0048259	BP	GO:0048259	regulation of receptor-mediated endocytosis	11/349	96/18493	1.95e-06	7.4e-05	5.42e-05	CLU/PPT1/APOC1/PICALM/SDCBP/APLN/ARRB2/ARC/DAB2/SYK/APOC2	11
GO:0070371	BP	GO:0070371	ERK1 and ERK2 cascade	21/349	341/18493	2.28e-06	8.58e-05	6.28e-05	CD74/FN1/CD44/CSF1R/JUN/DUSP1/TLR4/TREM2/AXL/CD4/CYR61/TGFB1/LGALS9/ARRB2/GAS6/RAP1A/GPNMB/MERTK/TNIP1/HAVCR2/SYK	21
GO:0030838	BP	GO:0030838	positive regulation of actin filament polymerization	11/349	98/18493	2.39e-06	8.92e-05	6.54e-05	CYFIP1/CORO1A/ARPC5/GRB2/ARPC1B/ARPC3/ARPC2/ACTR3/WIPF1/SCIN/NCKAP1L	11
GO:0045646	BP	GO:0045646	regulation of erythrocyte differentiation	8/349	47/18493	2.46e-06	9.08e-05	6.65e-05	HSPA1A/ZFP36/STAT3/MAFB/HSPA1B/INPP5D/SPI1/NCKAP1L	8
GO:0042116	BP	GO:0042116	macrophage activation	10/349	80/18493	2.57e-06	9.41e-05	6.89e-05	CLU/CD74/JUN/ITGB2/TLR4/TYROBP/AIF1/HAVCR2/CEBPA/SYK	10
GO:0002526	BP	GO:0002526	acute inflammatory response	16/349	211/18493	2.71e-06	9.82e-05	7.19e-05	CLU/C4A/C3/A2M/FN1/SERPINA3/C1QB/CD59/C1QC/C1QA/STAT3/ANO6/C1R/C1S/APOL2/C3AR1	16
GO:0030224	BP	GO:0030224	monocyte differentiation	7/349	34/18493	2.79e-06	9.93e-05	7.27e-05	CD74/CSF1R/JUN/CSF1/IFI16/CD4/INPP5D	7
GO:1903131	BP	GO:1903131	mononuclear cell differentiation	7/349	34/18493	2.79e-06	9.93e-05	7.27e-05	CD74/CSF1R/JUN/CSF1/IFI16/CD4/INPP5D	7
GO:0034101	BP	GO:0034101	erythrocyte homeostasis	12/349	120/18493	2.87e-06	0.000101332	7.42e-05	HSPA1A/ZFP36/STAT3/MAFB/AXL/HCLS1/HSPA1B/INPP5D/HMOX1/DNASE2/SPI1/NCKAP1L	12
GO:0002687	BP	GO:0002687	positive regulation of leukocyte migration	12/349	121/18493	3.13e-06	0.000109647	8.03e-05	CD74/CSF1/ANO6/P2RY12/TGFB1/LGALS9/LGMN/GAS6/AIF1/C3AR1/DOCK8/NCKAP1L	12
GO:0045862	BP	GO:0045862	positive regulation of proteolysis	21/349	352/18493	3.75e-06	0.000130261	9.54e-05	CLU/C3/FN1/HSPA1A/STAT3/VSIR/PICALM/ARL6IP5/VCP/ADAM9/IFI16/CYR61/HERPUD1/LGALS9/HSPA1B/LGMN/DAB2/TNFRSF1B/TNIP1/CTSC/CEBPA	21
GO:0032496	BP	GO:0032496	response to lipopolysaccharide	20/349	324/18493	3.84e-06	0.000132194	9.68e-05	VIM/FOS/JUN/MAOB/CX3CR1/ZFP36/JUNB/LITAF/CD14/TLR4/ADAM9/TREM2/AXL/MGST1/TGFB1/LGALS9/TSPO/MAPKAPK2/TNFRSF1B/HAVCR2	20
GO:0030595	BP	GO:0030595	leukocyte chemotaxis	16/349	217/18493	3.89e-06	0.000132832	9.73e-05	CD74/PREX1/ITGB2/DUSP1/CSF1/ANO6/CXCL16/CORO1A/LGALS9/LGMN/GAS6/AIF1/C3AR1/CXCR4/SYK/NCKAP1L	16
GO:0032103	BP	GO:0032103	positive regulation of response to external stimulus	19/349	297/18493	4.01e-06	0.000135732	9.94e-05	CD74/C3/ITGB2/TLR4/CSF1/TNFRSF1A/ANO6/P2RY12/TGFB1/LGALS9/LGMN/GAS6/AIF1/CYBA/C3AR1/TNIP1/HAVCR2/CEBPA/NCKAP1L	19
GO:0002262	BP	GO:0002262	myeloid cell homeostasis	13/349	146/18493	4.09e-06	0.000137388	0.000100627	HSPA1A/ZFP36/STAT3/MAFB/AXL/HCLS1/HSPA1B/INPP5D/HMOX1/MERTK/DNASE2/SPI1/NCKAP1L	13
GO:0022407	BP	GO:0022407	regulation of cell-cell adhesion	22/349	388/18493	5e-06	0.000166492	0.000121942	CD74/CD44/HLA-E/HLA-DPA1/VSIR/HLA-DPB1/CORO1A/CD4/GRB2/TGFB1/LGALS9/TGFBR2/HLA-DMB/AIF1/GPNMB/LILRB4/SOCS6/HAVCR2/DOCK8/SYK/NCKAP1L/FAM49B	22
GO:1902893	BP	GO:1902893	regulation of pri-miRNA transcription by RNA polymerase II	7/349	37/18493	5.08e-06	0.000167588	0.000122745	FOS/JUN/STAT3/APLN/TGFB1/LILRB4/SPI1	7
GO:2001234	BP	GO:2001234	negative regulation of apoptotic signaling pathway	16/349	222/18493	5.21e-06	0.000170398	0.000124804	CLU/CD74/HSPA1A/CD44/MCL1/SOD2/GPX1/CTNNA1/CX3CR1/TMBIM1/HERPUD1/HSPA1B/ARRB2/TGFBR1/HMOX1/YBX3	16
GO:0051258	BP	GO:0051258	protein polymerization	18/349	275/18493	5.25e-06	0.000170398	0.000124804	HSPA1A/PREX1/CYFIP1/CORO1A/ARPC5/HCLS1/GRB2/ARPC1B/ARPC3/HSPA1B/ARPC2/ACTR3/CAPG/WIPF1/AIF1/CAPZA1/SCIN/NCKAP1L	18
GO:0060760	BP	GO:0060760	positive regulation of response to cytokine stimulus	8/349	52/18493	5.42e-06	0.00017455	0.000127845	CD74/HSPA1A/TLR4/CSF1/TREM2/AXL/HSPA1B/GAS6	8
GO:0030449	BP	GO:0030449	regulation of complement activation	11/349	107/18493	5.69e-06	0.000181856	0.000133196	CLU/C4A/C3/A2M/C1QB/CD59/C1QC/C1QA/C1R/C1S/C3AR1	11
GO:2000257	BP	GO:2000257	regulation of protein activation cascade	11/349	108/18493	6.23e-06	0.000197544	0.000144686	CLU/C4A/C3/A2M/C1QB/CD59/C1QC/C1QA/C1R/C1S/C3AR1	11
GO:0002218	BP	GO:0002218	activation of innate immune response	17/349	252/18493	6.44e-06	0.000202457	0.000148285	UBC/HSPA1A/ITGB2/CD14/TLR4/TAB2/IFI16/HSPA1B/ARRB2/CNPY3/CTSS/CYBA/MAPKAPK2/RFTN1/TNIP1/HAVCR2/SYK	17
GO:0002237	BP	GO:0002237	response to molecule of bacterial origin	20/349	337/18493	6.91e-06	0.000215849	0.000158093	VIM/FOS/JUN/MAOB/CX3CR1/ZFP36/JUNB/LITAF/CD14/TLR4/ADAM9/TREM2/AXL/MGST1/TGFB1/LGALS9/TSPO/MAPKAPK2/TNFRSF1B/HAVCR2	20
GO:0031349	BP	GO:0031349	positive regulation of defense response	23/349	427/18493	7.1e-06	0.000219821	0.000161002	UBC/C3/HSPA1A/HLA-E/LAMP1/ITGB2/CD14/TLR4/TAB2/TNFRSF1A/IFI16/HSPA1B/ARRB2/CNPY3/CTSS/CYBA/MAPKAPK2/RFTN1/TNIP1/HAVCR2/HMGB3/CEBPA/SYK	23
GO:0031589	BP	GO:0031589	cell-substrate adhesion	20/349	338/18493	7.22e-06	0.00022209	0.000162664	FN1/CD44/PREX1/ITGB4/ITGB2/S100A10/ADAM9/CSF1/NINJ1/CORO1A/AXL/CYR61/VCL/ABI3BP/ARPC2/SRGAP2/GAS6/MERTK/PLEKHA2/NEDD9	20
GO:0016485	BP	GO:0016485	protein processing	19/349	310/18493	7.43e-06	0.00022677	0.000166092	CLU/C4A/C3/A2M/C1QB/CD59/C1QC/C1QA/VSIR/C1R/IFI16/CTSZ/C1S/SRGN/LGMN/CTSS/CAST/C3AR1/CPM	19
GO:0030260	BP	GO:0030260	entry into host cell	12/349	133/18493	8.38e-06	0.00024827	0.000181839	CD74/CTSB/HSPA1A/LAMP1/SELPLG/AXL/CD4/GRB2/LGALS9/HSPA1B/GAS6/CXCR4	12
GO:0044409	BP	GO:0044409	entry into host	12/349	133/18493	8.38e-06	0.00024827	0.000181839	CD74/CTSB/HSPA1A/LAMP1/SELPLG/AXL/CD4/GRB2/LGALS9/HSPA1B/GAS6/CXCR4	12
GO:0051806	BP	GO:0051806	entry into cell of other organism involved in symbiotic interaction	12/349	133/18493	8.38e-06	0.00024827	0.000181839	CD74/CTSB/HSPA1A/LAMP1/SELPLG/AXL/CD4/GRB2/LGALS9/HSPA1B/GAS6/CXCR4	12
GO:0051828	BP	GO:0051828	entry into other organism involved in symbiotic interaction	12/349	133/18493	8.38e-06	0.00024827	0.000181839	CD74/CTSB/HSPA1A/LAMP1/SELPLG/AXL/CD4/GRB2/LGALS9/HSPA1B/GAS6/CXCR4	12
GO:0051051	BP	GO:0051051	negative regulation of transport	25/349	495/18493	8.66e-06	0.000254129	0.00018613	CD74/FN1/HSPA1A/CYFIP1/MAOB/RAB7A/APOC1/PICALM/SDCBP/ARL6IP5/BAG3/TNFRSF1A/CORO1A/P2RY12/TGFB1/LGALS9/SRGN/UCP2/GAS6/RAP1A/RHBDF2/HMOX1/TNFRSF1B/APOC2/GEM	25
GO:0030225	BP	GO:0030225	macrophage differentiation	7/349	40/18493	8.76e-06	0.000254129	0.00018613	CSF1R/C1QC/CSF1/HCLS1/TGFB1/CEBPA/SPI1	7
GO:0043062	BP	GO:0043062	extracellular structure organization	22/349	402/18493	8.77e-06	0.000254129	0.00018613	GFAP/SPP1/A2M/FN1/CD44/PLTP/ITGB4/APOC1/ITGB2/SDCBP/TNFRSF1A/CYR61/TGFB1/ABI3BP/GAS6/TGFBR1/LCP1/CTSS/TNFRSF1B/ITGAX/APOC2/TNXB	22
GO:1902895	BP	GO:1902895	positive regulation of pri-miRNA transcription by RNA polymerase II	6/349	27/18493	9.16e-06	0.000262351	0.000192152	FOS/JUN/STAT3/APLN/TGFB1/SPI1	6
GO:0032760	BP	GO:0032760	positive regulation of tumor necrosis factor production	9/349	73/18493	9.19e-06	0.000262351	0.000192152	CLU/HLA-E/CD14/CYBB/TLR4/LGALS9/CYBA/MAPKAPK2/HAVCR2	9
GO:0002449	BP	GO:0002449	lymphocyte mediated immunity	20/349	344/18493	9.37e-06	0.000263729	0.000193161	CLU/CD74/C4A/C3/C1QB/HLA-E/C1QC/LAMP1/C1QA/C1R/CORO1A/C1S/TGFB1/LGALS9/INPP5D/ARRB2/RFTN1/CTSC/HAVCR2/FAM49B	20
GO:0030098	BP	GO:0030098	lymphocyte differentiation	20/349	344/18493	9.37e-06	0.000263729	0.000193161	CD74/PREX1/EGR1/STAT3/VSIR/MAFB/AXL/CD4/TGFB1/KLF6/LGALS9/INPP5D/TGFBR2/GAS6/MERTK/LILRB4/SYK/SPI1/NCKAP1L/DOCK2	20
GO:0002758	BP	GO:0002758	innate immune response-activating signal transduction	16/349	233/18493	9.63e-06	0.000269249	0.000197205	UBC/HSPA1A/ITGB2/CD14/TLR4/TAB2/HSPA1B/ARRB2/CNPY3/CTSS/CYBA/MAPKAPK2/RFTN1/TNIP1/HAVCR2/SYK	16
GO:0034599	BP	GO:0034599	cellular response to oxidative stress	18/349	289/18493	1.04e-05	0.000288472	0.000211284	PSAP/HSPA1A/FOS/JUN/MCL1/SOD2/GPX1/SELENON/ARL6IP5/CYBB/TLR4/AXL/MGST1/HSPA1B/AIF1/HMOX1/CYBA/MAPKAP1	18
GO:0051701	BP	GO:0051701	interaction with host	15/349	209/18493	1.08e-05	0.000297774	0.000218097	CD74/CTSB/HSPA1A/LAMP1/RAB7A/SELPLG/AXL/CD4/GRB2/TGFB1/LGALS9/HSPA1B/GAS6/TNIP1/CXCR4	15
GO:0042035	BP	GO:0042035	regulation of cytokine biosynthetic process	10/349	94/18493	1.12e-05	0.000306088	0.000224186	EGR1/CX3CR1/ZFP36/CYBB/TLR4/CD4/INPP5D/HMOX1/MAPKAPK2/SYK	10
GO:0071675	BP	GO:0071675	regulation of mononuclear cell migration	7/349	42/18493	1.23e-05	0.00033193	0.000243114	DUSP1/CSF1/ANO6/TGFB1/LGMN/AIF1/C3AR1	7
GO:0032649	BP	GO:0032649	regulation of interferon-gamma production	10/349	95/18493	1.23e-05	0.00033193	0.000243114	HLA-DPA1/VSIR/HLA-DPB1/CD14/TLR4/AXL/LGALS9/GAS6/HAVCR2/FAM49B	10
GO:1903557	BP	GO:1903557	positive regulation of tumor necrosis factor superfamily cytokine production	9/349	76/18493	1.28e-05	0.000344374	0.000252228	CLU/HLA-E/CD14/CYBB/TLR4/LGALS9/CYBA/MAPKAPK2/HAVCR2	9
GO:0032652	BP	GO:0032652	regulation of interleukin-1 production	9/349	77/18493	1.43e-05	0.000381017	0.000279066	EGR1/CX3CR1/TLR4/IFI16/LGALS9/S1PR3/ARRB2/GAS6/HAVCR2	9
GO:0060135	BP	GO:0060135	maternal process involved in female pregnancy	8/349	60/18493	1.62e-05	0.000428057	0.000313519	SPP1/CTSB/PAM/JUNB/LGALS9/APOL2/HAVCR2/ADCY7	8
GO:0045655	BP	GO:0045655	regulation of monocyte differentiation	5/349	18/18493	1.63e-05	0.000428537	0.000313871	CD74/JUN/CSF1/CD4/INPP5D	5
GO:0061614	BP	GO:0061614	pri-miRNA transcription by RNA polymerase II	7/349	44/18493	1.69e-05	0.00044119	0.000323139	FOS/JUN/STAT3/APLN/TGFB1/LILRB4/SPI1	7
GO:0018212	BP	GO:0018212	peptidyl-tyrosine modification	21/349	390/18493	1.79e-05	0.000464662	0.00034033	CD74/CD44/CSF1R/EFEMP1/JAK1/ITGB2/STAT3/TNFRSF1A/TREM2/AXL/CD4/HCLS1/TGFB1/MVP/ARRB2/GAS6/MERTK/TPST1/NEDD9/SYK/SLA	21
GO:0070374	BP	GO:0070374	positive regulation of ERK1 and ERK2 cascade	16/349	245/18493	1.8e-05	0.000464662	0.00034033	CD74/CD44/CSF1R/JUN/TLR4/TREM2/AXL/CD4/TGFB1/LGALS9/ARRB2/GAS6/RAP1A/GPNMB/MERTK/HAVCR2	16
GO:0046718	BP	GO:0046718	viral entry into host cell	11/349	121/18493	1.85e-05	0.000475638	0.000348369	CD74/CTSB/HSPA1A/LAMP1/SELPLG/AXL/CD4/LGALS9/HSPA1B/GAS6/CXCR4	11
GO:0006956	BP	GO:0006956	complement activation	13/349	170/18493	2.14e-05	0.000538239	0.00039422	CLU/C4A/C3/A2M/SCARA3/C1QB/CD59/C1QC/C1QA/VSIG4/C1R/C1S/C3AR1	13
GO:0070613	BP	GO:0070613	regulation of protein processing	13/349	170/18493	2.14e-05	0.000538239	0.00039422	CLU/C4A/C3/A2M/C1QB/CD59/C1QC/C1QA/C1R/CTSZ/C1S/CAST/C3AR1	13
GO:0032689	BP	GO:0032689	negative regulation of interferon-gamma production	6/349	31/18493	2.14e-05	0.000538239	0.00039422	VSIR/TLR4/AXL/LGALS9/GAS6/HAVCR2	6
GO:1901216	BP	GO:1901216	positive regulation of neuron death	9/349	81/18493	2.16e-05	0.000540922	0.000396185	CLU/FOS/EGR1/JUN/MCL1/ITGB2/PICALM/TLR4/CTSZ	9
GO:0001961	BP	GO:0001961	positive regulation of cytokine-mediated signaling pathway	7/349	46/18493	2.28e-05	0.000567153	0.000415397	CD74/HSPA1A/CSF1/TREM2/AXL/HSPA1B/GAS6	7
GO:1903317	BP	GO:1903317	regulation of protein maturation	13/349	172/18493	2.42e-05	0.000597749	0.000437806	CLU/C4A/C3/A2M/C1QB/CD59/C1QC/C1QA/C1R/CTSZ/C1S/CAST/C3AR1	13
GO:0046633	BP	GO:0046633	alpha-beta T cell proliferation	6/349	32/18493	2.59e-05	0.000636091	0.000465888	HLA-E/VSIR/LGALS9/TGFBR2/SYK/DOCK2	6
GO:0045670	BP	GO:0045670	regulation of osteoclast differentiation	8/349	64/18493	2.62e-05	0.000638902	0.000467948	FOS/TLR4/CSF1/MAFB/TYROBP/TFE3/INPP5D/LILRB4	8
GO:0002920	BP	GO:0002920	regulation of humoral immune response	11/349	126/18493	2.71e-05	0.000658362	0.0004822	CLU/C4A/C3/A2M/C1QB/CD59/C1QC/C1QA/C1R/C1S/C3AR1	11
GO:0002690	BP	GO:0002690	positive regulation of leukocyte chemotaxis	9/349	84/18493	2.9e-05	0.000696113	0.00050985	CD74/CSF1/ANO6/LGALS9/LGMN/GAS6/AIF1/C3AR1/NCKAP1L	9
GO:0097581	BP	GO:0097581	lamellipodium organization	9/349	84/18493	2.9e-05	0.000696113	0.00050985	CD44/WASF2/CYFIP1/ABLIM3/P2RY12/VCL/ARPC5/ARPC2/SRGAP2	9
GO:0042089	BP	GO:0042089	cytokine biosynthetic process	10/349	105/18493	2.97e-05	0.000707348	0.000518079	EGR1/CX3CR1/ZFP36/CYBB/TLR4/CD4/INPP5D/HMOX1/MAPKAPK2/SYK	10
GO:1904018	BP	GO:1904018	positive regulation of vasculature development	15/349	228/18493	3.01e-05	0.000713804	0.000522808	C3/EGR1/APLNR/SOD2/JAK1/CX3CR1/ITGB2/STAT3/CYBB/TGFBR2/RAP1A/HMOX1/HK2/C3AR1/ERAP1	15
GO:0043523	BP	GO:0043523	regulation of neuron apoptotic process	14/349	202/18493	3.12e-05	0.000735921	0.000539007	JUN/MCL1/SOD2/GPX1/BTG2/PPT1/CX3CR1/CNTFR/CTSZ/CORO1A/AXL/LGMN/ARRB2/HMOX1	14
GO:0032609	BP	GO:0032609	interferon-gamma production	10/349	106/18493	3.22e-05	0.000750384	0.000549599	HLA-DPA1/VSIR/HLA-DPB1/CD14/TLR4/AXL/LGALS9/GAS6/HAVCR2/FAM49B	10
GO:0042107	BP	GO:0042107	cytokine metabolic process	10/349	106/18493	3.22e-05	0.000750384	0.000549599	EGR1/CX3CR1/ZFP36/CYBB/TLR4/CD4/INPP5D/HMOX1/MAPKAPK2/SYK	10
GO:0009896	BP	GO:0009896	positive regulation of catabolic process	21/349	407/18493	3.36e-05	0.000776895	0.000569017	CLU/HSPA1A/PFKFB3/BTG2/RAB7A/ZFP36/VSIR/VCP/ADAM9/CDKN1B/HERPUD1/HSPA1B/TIPARP/HMOX1/DAB2/HK2/TNFRSF1B/CTSC/CEBPA/APOC2/CLEC16A	21
GO:0050921	BP	GO:0050921	positive regulation of chemotaxis	11/349	130/18493	3.63e-05	0.000827234	0.000605886	CD74/CSF1/ANO6/P2RY12/TGFB1/LGALS9/LGMN/GAS6/AIF1/C3AR1/NCKAP1L	11
GO:0051604	BP	GO:0051604	protein maturation	20/349	378/18493	3.63e-05	0.000827234	0.000605886	CLU/C4A/C3/A2M/C1QB/CD59/C1QC/C1QA/VSIR/C1R/IFI16/CTSZ/C1S/SRGN/LGMN/CTSS/TSPAN14/CAST/C3AR1/CPM	20
GO:0006979	BP	GO:0006979	response to oxidative stress	22/349	441/18493	3.64e-05	0.000827234	0.000605886	PSAP/HSPA1A/FOS/SCARA3/JUN/MCL1/SOD2/GPX1/SELENON/DUSP1/ARL6IP5/CYBB/TLR4/ADAM9/AXL/MGST1/HSPA1B/UCP2/AIF1/HMOX1/CYBA/MAPKAP1	22
GO:0019883	BP	GO:0019883	antigen processing and presentation of endogenous antigen	5/349	21/18493	3.69e-05	0.000833202	0.000610257	CD74/HLA-E/TAPBP/ERAP2/ERAP1	5
GO:0045953	BP	GO:0045953	negative regulation of natural killer cell mediated cytotoxicity	4/349	11/18493	3.71e-05	0.000833202	0.000610257	HLA-E/LGALS9/ARRB2/HAVCR2	4
GO:0034314	BP	GO:0034314	Arp2/3 complex-mediated actin nucleation	6/349	34/18493	3.72e-05	0.000833202	0.000610257	CYFIP1/ARPC5/ARPC1B/ARPC3/ARPC2/ACTR3	6
GO:0052547	BP	GO:0052547	regulation of peptidase activity	22/349	442/18493	3.76e-05	0.000836382	0.000612587	C4A/C3/A2M/FN1/CD44/SERPINA3/GPX1/STAT3/VSIR/PICALM/ARL6IP5/SERPINB6/VCP/IFI16/CYR61/HERPUD1/LGALS9/LGMN/ARRB2/GAS6/CAST/PI16	22
GO:0019058	BP	GO:0019058	viral life cycle	17/349	289/18493	3.78e-05	0.000836382	0.000612587	CD74/UBC/CTSB/HSPA1A/LAMP1/RAB7A/VCP/SELPLG/IFI16/AXL/CD4/LGALS9/HSPA1B/GAS6/RAB29/TNIP1/CXCR4	17
GO:0032612	BP	GO:0032612	interleukin-1 production	9/349	87/18493	3.85e-05	0.000847343	0.000620615	EGR1/CX3CR1/TLR4/IFI16/LGALS9/S1PR3/ARRB2/GAS6/HAVCR2	9
GO:0050777	BP	GO:0050777	negative regulation of immune response	11/349	131/18493	3.9e-05	0.000853081	0.000624818	A2M/HLA-E/CD59/GPX1/IFI16/TGFB1/LGALS9/INPP5D/ARRB2/HMOX1/HAVCR2	11
GO:0002688	BP	GO:0002688	regulation of leukocyte chemotaxis	10/349	109/18493	4.1e-05	0.00089349	0.000654414	CD74/DUSP1/CSF1/ANO6/LGALS9/LGMN/GAS6/AIF1/C3AR1/NCKAP1L	10
GO:0048260	BP	GO:0048260	positive regulation of receptor-mediated endocytosis	7/349	51/18493	4.55e-05	0.00098551	0.000721812	CLU/PPT1/PICALM/APLN/ARRB2/DAB2/SYK	7
GO:0002460	BP	GO:0002460	adaptive immune response based on somatic recombination of immune receptors built from immunoglobulin superfamily domains	19/349	354/18493	4.69e-05	0.00100734	0.000737801	CLU/CD74/C4A/C3/C1QB/HLA-E/C1QC/C1QA/STAT3/TLR4/C1R/CD4/C1S/TGFB1/INPP5D/RFTN1/CTSC/HAVCR2/FAM49B	19
GO:0070841	BP	GO:0070841	inclusion body assembly	5/349	22/18493	4.7e-05	0.00100734	0.000737801	CLU/HSPA1A/VCP/DNAJB1/HSPA1B	5
GO:0030218	BP	GO:0030218	erythrocyte differentiation	10/349	111/18493	4.8e-05	0.00102271	0.000749059	HSPA1A/ZFP36/STAT3/MAFB/HCLS1/HSPA1B/INPP5D/DNASE2/SPI1/NCKAP1L	10
GO:0035690	BP	GO:0035690	cellular response to drug	19/349	355/18493	4.87e-05	0.00103182	0.00075573	ACTB/VIM/PSAP/EGR1/CTNNA1/SELENON/CYBB/P2RY12/AXL/TGFB1/GAS6/RAP1A/AIF1/HMOX1/CYBA/ADCY7/RGS10/FOLR2/SPI1	19
GO:0043112	BP	GO:0043112	receptor metabolic process	13/349	184/18493	4.9e-05	0.00103277	0.000756427	ITGB2/PICALM/SDCBP/CAPN1/APLN/GRB2/TGFB1/CACNG7/LGMN/ARRB2/ARC/RAB29/SYK	13
GO:0018108	BP	GO:0018108	peptidyl-tyrosine phosphorylation	20/349	387/18493	5.05e-05	0.00105607	0.000773489	CD74/CD44/CSF1R/EFEMP1/JAK1/ITGB2/STAT3/TNFRSF1A/TREM2/AXL/CD4/HCLS1/TGFB1/MVP/ARRB2/GAS6/MERTK/NEDD9/SYK/SLA	20
GO:0048678	BP	GO:0048678	response to axon injury	8/349	70/18493	5.06e-05	0.00105607	0.000773489	SPP1/GAP43/JUN/CTNNA1/MATN2/P2RY12/TSPO/AIF1	8
GO:0002763	BP	GO:0002763	positive regulation of myeloid leukocyte differentiation	7/349	52/18493	5.18e-05	0.00106985	0.000783587	CD74/FOS/JUN/CSF1/CD4/HCLS1/TGFB1	7
GO:2000377	BP	GO:2000377	regulation of reactive oxygen species metabolic process	13/349	185/18493	5.18e-05	0.00106985	0.000783587	CLU/CX3CR1/ITGB2/STAT3/TLR4/GRB2/TGFB1/TGFBR2/TSPO/AIF1/CYBA/HK2/SYK	13
GO:0002716	BP	GO:0002716	negative regulation of natural killer cell mediated immunity	4/349	12/18493	5.47e-05	0.00111388	0.000815834	HLA-E/LGALS9/ARRB2/HAVCR2	4
GO:0097201	BP	GO:0097201	negative regulation of transcription from RNA polymerase II promoter in response to stress	4/349	12/18493	5.47e-05	0.00111388	0.000815834	HSPA1A/JUN/BAG3/DNAJB1	4
GO:0050731	BP	GO:0050731	positive regulation of peptidyl-tyrosine phosphorylation	13/349	186/18493	5.48e-05	0.00111388	0.000815834	CD74/CD44/CSF1R/STAT3/TNFRSF1A/TREM2/CD4/HCLS1/TGFB1/ARRB2/GAS6/NEDD9/SYK	13
GO:0071496	BP	GO:0071496	cellular response to external stimulus	18/349	328/18493	5.57e-05	0.00112637	0.000824983	FOS/JUN/CYBB/TLR4/BAG3/TNFRSF1A/IFI16/P2RY12/AXL/TGFB1/UCP2/GAS6/AIF1/HMOX1/CYBA/SIPA1/FOLR2/CLEC16A	18
GO:0010823	BP	GO:0010823	negative regulation of mitochondrion organization	7/349	53/18493	5.87e-05	0.0011756	0.000861036	CLU/HSPA1A/GPX1/BAG3/ARRB2/TSPO/CLEC16A	7
GO:0032722	BP	GO:0032722	positive regulation of chemokine production	7/349	53/18493	5.87e-05	0.0011756	0.000861036	CD74/CSF1R/EGR1/TLR4/LGALS9/HMOX1/HAVCR2	7
GO:1903409	BP	GO:1903409	reactive oxygen species biosynthetic process	10/349	115/18493	6.5e-05	0.00129489	0.000948408	CLU/MAOB/CX3CR1/ITGB2/STAT3/CYBB/TLR4/TSPO/AIF1/CYBA	10
GO:0050878	BP	GO:0050878	regulation of body fluid levels	23/349	493/18493	6.78e-05	0.00134529	0.000985319	ACTB/A2M/CD59/APLNR/TLN1/PAM/TLR4/ANO6/PABPC4/APLN/P2RY12/AXL/VCL/ARRB2/GAS6/CYBA/CAPZA1/AKAP1/MERTK/HK2/ADCY7/DOCK8/SYK	23
GO:0050730	BP	GO:0050730	regulation of peptidyl-tyrosine phosphorylation	15/349	245/18493	6.87e-05	0.00135562	0.000992891	CD74/CD44/CSF1R/ITGB2/STAT3/TNFRSF1A/TREM2/CD4/HCLS1/TGFB1/MVP/ARRB2/GAS6/NEDD9/SYK	15
GO:0007565	BP	GO:0007565	female pregnancy	13/349	191/18493	7.19e-05	0.00140817	0.00103138	SPP1/CTSB/FOS/PAM/JUNB/ARHGDIB/TGFB1/LGALS9/UCP2/TGFBR2/APOL2/HAVCR2/ADCY7	13
GO:0060759	BP	GO:0060759	regulation of response to cytokine stimulus	12/349	165/18493	7.2e-05	0.00140817	0.00103138	CD74/HSPA1A/JAK1/IFNGR1/TLR4/CSF1/TNFRSF1A/TREM2/AXL/HSPA1B/GAS6/SYK	12
GO:0031102	BP	GO:0031102	neuron projection regeneration	7/349	55/18493	7.48e-05	0.00145506	0.00106572	GFAP/SPP1/GAP43/JUN/CTNNA1/MATN2/TSPO	7
GO:0032535	BP	GO:0032535	regulation of cellular component size	19/349	367/18493	7.58e-05	0.00146806	0.00107525	SPP1/FN1/PREX1/CYFIP1/PICALM/ANO6/CORO1A/ARPC5/HCLS1/GRB2/ARPC1B/ARPC3/ARPC2/ACTR3/CAPG/WIPF1/CAPZA1/SCIN/NCKAP1L	19
GO:0090066	BP	GO:0090066	regulation of anatomical structure size	23/349	497/18493	7.66e-05	0.00147566	0.00108081	SPP1/FN1/PREX1/SOD2/GPX1/CYFIP1/PICALM/ANO6/CORO1A/APLN/ARPC5/HCLS1/GRB2/ARPC1B/ARPC3/ARPC2/ACTR3/CAPG/WIPF1/HMOX1/CAPZA1/SCIN/NCKAP1L	23
GO:0035723	BP	GO:0035723	interleukin-15-mediated signaling pathway	4/349	13/18493	7.79e-05	0.00148689	0.00108904	JAK1/STAT3/CD4/GRB2	4
GO:0071350	BP	GO:0071350	cellular response to interleukin-15	4/349	13/18493	7.79e-05	0.00148689	0.00108904	JAK1/STAT3/CD4/GRB2	4
GO:0007179	BP	GO:0007179	transforming growth factor beta receptor signaling pathway	13/349	193/18493	7.99e-05	0.00151853	0.00111221	UBC/HSPA1A/FOS/PEG10/JUN/SDCBP/ADAM9/TGFB1/STRAP/ARRB2/TGFBR2/TGFBR1/DAB2	13
GO:0010811	BP	GO:0010811	positive regulation of cell-substrate adhesion	10/349	118/18493	8.08e-05	0.00152747	0.00111876	FN1/PREX1/S100A10/CSF1/NINJ1/CYR61/ABI3BP/ARPC2/PLEKHA2/NEDD9	10
GO:2001243	BP	GO:2001243	negative regulation of intrinsic apoptotic signaling pathway	9/349	96/18493	8.39e-05	0.00157084	0.00115052	CLU/CD74/HSPA1A/CD44/MCL1/SOD2/GPX1/HERPUD1/YBX3	9
GO:0072376	BP	GO:0072376	protein activation cascade	13/349	194/18493	8.43e-05	0.00157084	0.00115052	CLU/C4A/C3/A2M/SCARA3/C1QB/CD59/C1QC/C1QA/VSIG4/C1R/C1S/C3AR1	13
GO:0048732	BP	GO:0048732	gland development	21/349	434/18493	8.43e-05	0.00157084	0.00115052	PSAP/CSF1R/JUN/GPX1/PAM/CSF1/PLXND1/CAPN1/CDKN1B/MAFB/APLN/TGFB1/UCP2/TGFBR2/ARID5B/TGFBR1/RAP1A/TSPO/HMOX1/HK2/CEBPA	21
GO:0051048	BP	GO:0051048	negative regulation of secretion	14/349	222/18493	8.72e-05	0.00161777	0.00118489	CD74/FN1/MAOB/RAB7A/TNFRSF1A/P2RY12/LGALS9/SRGN/UCP2/GAS6/RAP1A/RHBDF2/HMOX1/TNFRSF1B	14
GO:1903531	BP	GO:1903531	negative regulation of secretion by cell	13/349	196/18493	9.35e-05	0.00172222	0.00126139	FN1/MAOB/RAB7A/TNFRSF1A/P2RY12/LGALS9/SRGN/UCP2/GAS6/RAP1A/RHBDF2/HMOX1/TNFRSF1B	13
GO:0007568	BP	GO:0007568	aging	17/349	311/18493	9.37e-05	0.00172222	0.00126139	FOS/JUN/SOD2/CTNNA1/ITGB2/STAT3/PICALM/LITAF/FOXG1/GRB2/TGFB1/INPP5D/UCP2/TGFBR2/TSPO/TNFRSF1B/CTSC	17
GO:0042108	BP	GO:0042108	positive regulation of cytokine biosynthetic process	7/349	57/18493	9.44e-05	0.00172707	0.00126495	EGR1/CYBB/TLR4/CD4/HMOX1/MAPKAPK2/SYK	7
GO:2000379	BP	GO:2000379	positive regulation of reactive oxygen species metabolic process	9/349	98/18493	9.85e-05	0.00179548	0.00131505	CLU/ITGB2/TLR4/GRB2/TGFB1/TGFBR2/TSPO/AIF1/CYBA	9
GO:0007229	BP	GO:0007229	integrin-mediated signaling pathway	9/349	99/18493	0.000106617	0.0019062	0.00139614	TLN1/CTNNA1/ITGB4/ITGB2/ADAM9/TYROBP/NEDD9/ITGAX/SYK	9
GO:0002483	BP	GO:0002483	antigen processing and presentation of endogenous peptide antigen	4/349	14/18493	0.000107451	0.0019062	0.00139614	HLA-E/TAPBP/ERAP2/ERAP1	4
GO:0010934	BP	GO:0010934	macrophage cytokine production	4/349	14/18493	0.000107451	0.0019062	0.00139614	CD74/TLR4/TGFB1/GAS6	4
GO:0032700	BP	GO:0032700	negative regulation of interleukin-17 production	4/349	14/18493	0.000107451	0.0019062	0.00139614	VSIR/TLR4/TGFB1/NCKAP1L	4
GO:0045591	BP	GO:0045591	positive regulation of regulatory T cell differentiation	4/349	14/18493	0.000107451	0.0019062	0.00139614	VSIR/TGFB1/LGALS9/LILRB4	4
GO:0070672	BP	GO:0070672	response to interleukin-15	4/349	14/18493	0.000107451	0.0019062	0.00139614	JAK1/STAT3/CD4/GRB2	4
GO:0097529	BP	GO:0097529	myeloid leukocyte migration	13/349	199/18493	0.000108958	0.00192445	0.00140952	CD74/PREX1/CX3CR1/ITGB2/DUSP1/CSF1/ANO6/P2RY12/LGMN/AIF1/C3AR1/SYK/NCKAP1L	13
GO:0031100	BP	GO:0031100	animal organ regeneration	8/349	78/18493	0.000110308	0.00193307	0.00141583	AXL/TGFB1/UCP2/TGFBR2/GAS6/RAP1A/LCP1/HMOX1	8
GO:0036336	BP	GO:0036336	dendritic cell migration	5/349	26/18493	0.000110406	0.00193307	0.00141583	ANO6/LGALS9/GAS6/DOCK8/CXCR4	5
GO:0043524	BP	GO:0043524	negative regulation of neuron apoptotic process	11/349	147/18493	0.000111207	0.00193392	0.00141645	JUN/SOD2/BTG2/PPT1/CX3CR1/CNTFR/CORO1A/AXL/LGMN/ARRB2/HMOX1	11
GO:0032715	BP	GO:0032715	negative regulation of interleukin-6 production	6/349	41/18493	0.000111415	0.00193392	0.00141645	TLR4/INPP5D/ARRB2/GAS6/HAVCR2/NCKAP1L	6
GO:0030198	BP	GO:0030198	extracellular matrix organization	18/349	348/18493	0.000118112	0.00204136	0.00149515	GFAP/SPP1/A2M/FN1/CD44/ITGB4/ITGB2/TNFRSF1A/CYR61/TGFB1/ABI3BP/GAS6/TGFBR1/LCP1/CTSS/TNFRSF1B/ITGAX/TNXB	18
GO:0051090	BP	GO:0051090	regulation of DNA-binding transcription factor activity	20/349	412/18493	0.000118732	0.00204331	0.00149657	CLU/UBC/HSPA1A/FOS/JUN/CX3CR1/ITGB2/TLR4/TAB2/HCLS1/TGFB1/LGALS9/HSPA1B/ADORA3/ARRB2/ARID5B/GAS6/HMOX1/HAVCR2/SYK	20
GO:1901215	BP	GO:1901215	negative regulation of neuron death	13/349	201/18493	0.000120465	0.00206431	0.00151195	JUN/SOD2/BTG2/PPT1/CX3CR1/STAT3/CNTFR/CORO1A/AXL/LGMN/ARRB2/HMOX1/GPNMB	13
GO:0071216	BP	GO:0071216	cellular response to biotic stimulus	14/349	229/18493	0.000121187	0.00206789	0.00151457	VIM/CX3CR1/ZFP36/LITAF/CD14/TLR4/ADAM9/TREM2/AXL/TGFB1/TSPO/TNFRSF1B/HAVCR2/SYK	14
GO:0002673	BP	GO:0002673	regulation of acute inflammatory response	11/349	149/18493	0.000125453	0.00213164	0.00156127	CLU/C4A/C3/A2M/C1QB/CD59/C1QC/C1QA/C1R/C1S/C3AR1	11
GO:0051402	BP	GO:0051402	neuron apoptotic process	14/349	230/18493	0.000126881	0.00214684	0.0015724	JUN/MCL1/SOD2/GPX1/BTG2/PPT1/CX3CR1/CNTFR/CTSZ/CORO1A/AXL/LGMN/ARRB2/HMOX1	14
GO:0050852	BP	GO:0050852	T cell receptor signaling pathway	11/349	150/18493	0.00013314	0.00224333	0.00164307	HLA-DRA/HLA-DPA1/HLA-DPB1/HLA-DRB1/TAB2/CD4/INPP5D/LILRB4/RFTN1/RAB29/HLA-DRB5	11
GO:0008630	BP	GO:0008630	intrinsic apoptotic signaling pathway in response to DNA damage	9/349	102/18493	0.000134269	0.00225291	0.00165009	CLU/CD74/CD44/MCL1/TNFRSF1A/IFI16/HMOX1/TNFRSF1B/TMEM109	9
GO:0052548	BP	GO:0052548	regulation of endopeptidase activity	20/349	417/18493	0.000139555	0.0023273	0.00170457	C4A/C3/A2M/CD44/SERPINA3/GPX1/STAT3/VSIR/PICALM/ARL6IP5/SERPINB6/VCP/IFI16/CYR61/HERPUD1/LGALS9/LGMN/ARRB2/GAS6/CAST	20
GO:0043487	BP	GO:0043487	regulation of RNA stability	10/349	126/18493	0.000139858	0.0023273	0.00170457	VIM/UBC/HSPA1A/ZFP36/SAMD4A/PABPC4/CACNG7/MAPKAPK2/TNFRSF1B/YBX3	10
GO:0001911	BP	GO:0001911	negative regulation of leukocyte mediated cytotoxicity	4/349	15/18493	0.00014435	0.00238237	0.00174491	HLA-E/LGALS9/ARRB2/HAVCR2	4
GO:0050665	BP	GO:0050665	hydrogen peroxide biosynthetic process	4/349	15/18493	0.00014435	0.00238237	0.00174491	MAOB/STAT3/CYBB/CYBA	4
GO:0046677	BP	GO:0046677	response to antibiotic	17/349	323/18493	0.000147823	0.00242973	0.0017796	CLU/PSAP/EGR1/JUN/GPX1/MAOB/JAK1/STAT3/DUSP1/CD14/CYBB/ADAM9/CDKN1B/AXL/HMOX1/ADCY7/SPI1	17
GO:0030217	BP	GO:0030217	T cell differentiation	14/349	234/18493	0.000152037	0.00248883	0.00182288	CD74/PREX1/EGR1/STAT3/VSIR/MAFB/CD4/TGFB1/LGALS9/TGFBR2/LILRB4/SYK/NCKAP1L/DOCK2	14
GO:0071219	BP	GO:0071219	cellular response to molecule of bacterial origin	13/349	206/18493	0.000153922	0.0025095	0.00183802	VIM/CX3CR1/ZFP36/LITAF/CD14/TLR4/ADAM9/TREM2/AXL/TGFB1/TSPO/TNFRSF1B/HAVCR2	13
GO:1901342	BP	GO:1901342	regulation of vasculature development	20/349	421/18493	0.00015847	0.00257321	0.00188469	C3/EGR1/APLNR/SOD2/JAK1/CX3CR1/ITGB2/STAT3/THBS2/STAB1/CYBB/FAM129B/PLXND1/TGFBR2/RAP1A/HMOX1/GPNMB/HK2/C3AR1/ERAP1	20
GO:0061082	BP	GO:0061082	myeloid leukocyte cytokine production	5/349	28/18493	0.000159925	0.00258641	0.00189435	CD74/TLR4/TGFB1/GAS6/HMOX1	5
GO:0045582	BP	GO:0045582	positive regulation of T cell differentiation	8/349	83/18493	0.000171028	0.00274551	0.00201088	CD74/VSIR/TGFB1/LGALS9/TGFBR2/LILRB4/SYK/NCKAP1L	8
GO:0042063	BP	GO:0042063	gliogenesis	15/349	266/18493	0.000171125	0.00274551	0.00201088	GFAP/CLU/VIM/GAP43/MATN2/CX3CR1/STAT3/TENM4/TLR4/CSF1/P2RY12/TGFB1/SRGAP2/TSPO/CXCR4	15
GO:0045861	BP	GO:0045861	negative regulation of proteolysis	18/349	359/18493	0.000173884	0.00277869	0.00203518	C4A/C3/A2M/CD44/SERPINA3/CD59/GPX1/PICALM/SDCBP/SERPINB6/IFI16/CTSZ/HERPUD1/ARRB2/GAS6/CAST/CLEC16A/PI16	18
GO:0002699	BP	GO:0002699	positive regulation of immune effector process	13/349	209/18493	0.00017761	0.00282008	0.0020655	CD74/C3/HLA-E/LAMP1/ITGB2/TLR4/TGFB1/LGALS9/HLA-DMB/RAP1A/HMOX1/SYK/FAM49B	13
GO:0001959	BP	GO:0001959	regulation of cytokine-mediated signaling pathway	11/349	155/18493	0.000177875	0.00282008	0.0020655	CD74/HSPA1A/JAK1/IFNGR1/CSF1/TNFRSF1A/TREM2/AXL/HSPA1B/GAS6/SYK	11
GO:0032729	BP	GO:0032729	positive regulation of interferon-gamma production	7/349	63/18493	0.000179247	0.0028307	0.00207327	HLA-DPA1/HLA-DPB1/CD14/TLR4/LGALS9/HAVCR2/FAM49B	7
GO:0032963	BP	GO:0032963	collagen metabolic process	9/349	106/18493	0.000180238	0.00283523	0.00207659	VIM/CTSB/CTSD/VSIR/TGFB1/ARRB2/RAP1A/CTSS/TNXB	9
GO:0050920	BP	GO:0050920	regulation of chemotaxis	13/349	210/18493	0.000186171	0.00291717	0.00213661	CD74/DUSP1/CSF1/ANO6/P2RY12/TGFB1/LGALS9/LGMN/GAS6/AIF1/C3AR1/CXCR4/NCKAP1L	13
GO:0090083	BP	GO:0090083	regulation of inclusion body assembly	4/349	16/18493	0.000189613	0.00295844	0.00216684	CLU/HSPA1A/DNAJB1/HSPA1B	4
GO:0046640	BP	GO:0046640	regulation of alpha-beta T cell proliferation	5/349	29/18493	0.000190275	0.00295844	0.00216684	HLA-E/VSIR/LGALS9/TGFBR2/SYK	5
GO:0031623	BP	GO:0031623	receptor internalization	9/349	107/18493	0.000193579	0.00299824	0.00219598	ITGB2/PICALM/SDCBP/APLN/GRB2/CACNG7/ARRB2/ARC/SYK	9
GO:0032651	BP	GO:0032651	regulation of interleukin-1 beta production	7/349	64/18493	0.000198045	0.00305566	0.00223804	EGR1/CX3CR1/TLR4/IFI16/LGALS9/S1PR3/ARRB2	7
GO:0045732	BP	GO:0045732	positive regulation of protein catabolic process	13/349	212/18493	0.000204363	0.00314111	0.00230062	CLU/HSPA1A/RAB7A/VCP/ADAM9/CDKN1B/HERPUD1/HSPA1B/TIPARP/DAB2/TNFRSF1B/CTSC/CEBPA	13
GO:0045824	BP	GO:0045824	negative regulation of innate immune response	6/349	46/18493	0.00021442	0.00328315	0.00240466	A2M/HLA-E/IFI16/LGALS9/ARRB2/HAVCR2	6
GO:0071560	BP	GO:0071560	cellular response to transforming growth factor beta stimulus	14/349	242/18493	0.000215527	0.00328761	0.00240792	UBC/HSPA1A/FOS/PEG10/JUN/CX3CR1/SDCBP/ADAM9/TGFB1/STRAP/ARRB2/TGFBR2/TGFBR1/DAB2	14
GO:0007596	BP	GO:0007596	blood coagulation	17/349	334/18493	0.000219795	0.00334006	0.00244634	ACTB/A2M/CD59/TLN1/TLR4/ANO6/PABPC4/P2RY12/AXL/VCL/ARRB2/GAS6/CAPZA1/AKAP1/MERTK/DOCK8/SYK	17
GO:0001773	BP	GO:0001773	myeloid dendritic cell activation	5/349	30/18493	0.000224825	0.00340365	0.00249292	TGFB1/TGFBR2/HAVCR2/SPI1/DOCK2	5
GO:0034446	BP	GO:0034446	substrate adhesion-dependent cell spreading	8/349	87/18493	0.00023738	0.00358026	0.00262227	FN1/PREX1/S100A10/AXL/ARPC2/SRGAP2/MERTK/NEDD9	8
GO:0014015	BP	GO:0014015	positive regulation of gliogenesis	7/349	66/18493	0.000240415	0.0036125	0.00264588	GFAP/TENM4/CSF1/P2RY12/TGFB1/TSPO/CXCR4	7
GO:0007599	BP	GO:0007599	hemostasis	17/349	339/18493	0.000261531	0.00389687	0.00285416	ACTB/A2M/CD59/TLN1/TLR4/ANO6/PABPC4/P2RY12/AXL/VCL/ARRB2/GAS6/CAPZA1/AKAP1/MERTK/DOCK8/SYK	17
GO:0032620	BP	GO:0032620	interleukin-17 production	5/349	31/18493	0.000263948	0.00389687	0.00285416	VSIR/TLR4/TGFB1/RFTN1/NCKAP1L	5
GO:0042554	BP	GO:0042554	superoxide anion generation	5/349	31/18493	0.000263948	0.00389687	0.00285416	ITGB2/CYBB/TGFB1/CYBA/SYK	5
GO:0045648	BP	GO:0045648	positive regulation of erythrocyte differentiation	5/349	31/18493	0.000263948	0.00389687	0.00285416	HSPA1A/STAT3/HSPA1B/INPP5D/NCKAP1L	5
GO:0030032	BP	GO:0030032	lamellipodium assembly	7/349	67/18493	0.000264178	0.00389687	0.00285416	WASF2/CYFIP1/ABLIM3/P2RY12/VCL/ARPC2/SRGAP2	7
GO:0007178	BP	GO:0007178	transmembrane receptor protein serine/threonine kinase signaling pathway	17/349	340/18493	0.000270659	0.00396343	0.00290291	VIM/UBC/HSPA1A/FOS/EGR1/PEG10/JUN/SUB1/SDCBP/ADAM9/CYR61/TGFB1/STRAP/ARRB2/TGFBR2/TGFBR1/DAB2	17
GO:0050817	BP	GO:0050817	coagulation	17/349	340/18493	0.000270659	0.00396343	0.00290291	ACTB/A2M/CD59/TLN1/TLR4/ANO6/PABPC4/P2RY12/AXL/VCL/ARRB2/GAS6/CAPZA1/AKAP1/MERTK/DOCK8/SYK	17
GO:0008347	BP	GO:0008347	glial cell migration	6/349	48/18493	0.00027216	0.00397097	0.00290844	MATN2/CX3CR1/CSF1/P2RY12/SRGAP2/TSPO	6
GO:0051250	BP	GO:0051250	negative regulation of lymphocyte activation	10/349	137/18493	0.000277391	0.00403268	0.00295363	CD74/VSIR/AXL/TGFB1/LGALS9/INPP5D/GPNMB/MERTK/SOCS6/HAVCR2	10
GO:0071559	BP	GO:0071559	response to transforming growth factor beta	14/349	249/18493	0.000288643	0.00418118	0.0030624	UBC/HSPA1A/FOS/PEG10/JUN/CX3CR1/SDCBP/ADAM9/TGFB1/STRAP/ARRB2/TGFBR2/TGFBR1/DAB2	14
GO:0002695	BP	GO:0002695	negative regulation of leukocyte activation	11/349	164/18493	0.0002907	0.00419587	0.00307316	CD74/VSIR/AXL/TGFB1/LGALS9/INPP5D/HMOX1/GPNMB/MERTK/SOCS6/HAVCR2	11
GO:0044706	BP	GO:0044706	multi-multicellular organism process	13/349	221/18493	0.00030633	0.00440568	0.00322683	SPP1/CTSB/FOS/PAM/JUNB/ARHGDIB/TGFB1/LGALS9/UCP2/TGFBR2/APOL2/HAVCR2/ADCY7	13
GO:0030851	BP	GO:0030851	granulocyte differentiation	5/349	32/18493	0.00030803	0.00441437	0.00323319	C1QC/HCLS1/INPP5D/CEBPA/SPI1	5
GO:0031342	BP	GO:0031342	negative regulation of cell killing	4/349	18/18493	0.000309423	0.0044186	0.00323629	HLA-E/LGALS9/ARRB2/HAVCR2	4
GO:0006801	BP	GO:0006801	superoxide metabolic process	7/349	69/18493	0.000317368	0.00450015	0.00329602	PREX1/SOD2/ITGB2/CYBB/TGFB1/CYBA/SYK	7
GO:0060395	BP	GO:0060395	SMAD protein signal transduction	7/349	69/18493	0.000317368	0.00450015	0.00329602	VIM/FOS/JUN/SUB1/TGFB1/TGFBR1/DAB2	7
GO:0045619	BP	GO:0045619	regulation of lymphocyte differentiation	11/349	166/18493	0.000322639	0.00455471	0.00333598	CD74/VSIR/AXL/TGFB1/LGALS9/INPP5D/TGFBR2/GAS6/LILRB4/SYK/NCKAP1L	11
GO:0048010	BP	GO:0048010	vascular endothelial growth factor receptor signaling pathway	8/349	91/18493	0.000323478	0.00455471	0.00333598	WASF2/CYFIP1/CYBB/FAM129B/AXL/CYBA/MAPKAPK2/NCKAP1L	8
GO:0061013	BP	GO:0061013	regulation of mRNA catabolic process	10/349	140/18493	0.000330216	0.00463338	0.0033936	VIM/UBC/HSPA1A/BTG2/ZFP36/SAMD4A/PABPC4/CACNG7/MAPKAPK2/YBX3	10
GO:0031331	BP	GO:0031331	positive regulation of cellular catabolic process	17/349	347/18493	0.000342662	0.00479132	0.00350928	CLU/HSPA1A/PFKFB3/BTG2/ZFP36/VCP/ADAM9/HERPUD1/HSPA1B/HMOX1/DAB2/HK2/TNFRSF1B/CTSC/CEBPA/APOC2/CLEC16A	17
GO:0002703	BP	GO:0002703	regulation of leukocyte mediated immunity	12/349	196/18493	0.000361312	0.00503461	0.00368747	C3/HLA-E/LAMP1/ITGB2/TLR4/TGFB1/LGALS9/ARRB2/HMOX1/HAVCR2/SYK/FAM49B	12
GO:0006959	BP	GO:0006959	humoral immune response	17/349	349/18493	0.000366062	0.00508322	0.00372307	CLU/C4A/C3/A2M/SCARA3/C1QB/HLA-E/CD59/C1QC/C1QA/ST6GAL1/VSIG4/C1R/TREM2/C1S/TFE3/C3AR1	17
GO:0017015	BP	GO:0017015	regulation of transforming growth factor beta receptor signaling pathway	9/349	117/18493	0.000378304	0.00523516	0.00383436	UBC/HSPA1A/PEG10/SDCBP/TGFB1/STRAP/TGFBR2/TGFBR1/DAB2	9
GO:2000107	BP	GO:2000107	negative regulation of leukocyte apoptotic process	6/349	51/18493	0.000380911	0.00523933	0.00383741	CD74/AXL/HCLS1/GAS6/MERTK/DOCK8	6
GO:0006907	BP	GO:0006907	pinocytosis	4/349	19/18493	0.000386134	0.00523933	0.00383741	PPT1/AXL/MAPKAPK2/DOCK2	4
GO:0017000	BP	GO:0017000	antibiotic biosynthetic process	4/349	19/18493	0.000386134	0.00523933	0.00383741	MAOB/STAT3/CYBB/CYBA	4
GO:0046641	BP	GO:0046641	positive regulation of alpha-beta T cell proliferation	4/349	19/18493	0.000386134	0.00523933	0.00383741	HLA-E/LGALS9/TGFBR2/SYK	4
GO:0034330	BP	GO:0034330	cell junction organization	15/349	287/18493	0.000386412	0.00523933	0.00383741	ACTB/FN1/CSF1R/RHOC/TLN1/CTNNA1/ITGB4/S100A10/RAB13/VCL/TGFB1/TGFBR1/RAP1A/CDH11/CAPZA1	15
GO:0097193	BP	GO:0097193	intrinsic apoptotic signaling pathway	15/349	287/18493	0.000386412	0.00523933	0.00383741	CLU/CD74/HSPA1A/CD44/MCL1/SOD2/GPX1/ARL6IP5/TNFRSF1A/IFI16/HERPUD1/HMOX1/TNFRSF1B/TMEM109/YBX3	15
GO:0048771	BP	GO:0048771	tissue remodeling	11/349	170/18493	0.000395435	0.00534368	0.00391384	SPP1/CSF1R/TPP1/TMBIM1/CAPN1/AXL/TGFB1/INPP5D/GPNMB/MERTK/SYK	11
GO:0034612	BP	GO:0034612	response to tumor necrosis factor	14/349	257/18493	0.00039736	0.00535174	0.00391974	HSPA1A/ZFP36/CD14/ADAM9/TNFRSF1A/CXCL16/HSPA1B/GAS6/GBP2/CYBA/TNFRSF1B/YBX3/CEBPA/SYK	14
GO:0043488	BP	GO:0043488	regulation of mRNA stability	9/349	118/18493	0.000402869	0.00539836	0.00395389	VIM/UBC/HSPA1A/ZFP36/SAMD4A/PABPC4/CACNG7/MAPKAPK2/YBX3	9
GO:1903426	BP	GO:1903426	regulation of reactive oxygen species biosynthetic process	8/349	94/18493	0.000403503	0.00539836	0.00395389	CLU/CX3CR1/ITGB2/STAT3/TLR4/TSPO/AIF1/CYBA	8
GO:0007249	BP	GO:0007249	I-kappaB kinase/NF-kappaB signaling	14/349	258/18493	0.000413138	0.00549078	0.00402158	CD74/UBC/RHOC/SQSTM1/CX3CR1/LITAF/CD14/TLR4/TAB2/TNFRSF1A/CD4/LGALS9/HMOX1/TNIP1	14
GO:0031668	BP	GO:0031668	cellular response to extracellular stimulus	14/349	258/18493	0.000413138	0.00549078	0.00402158	FOS/JUN/CYBB/IFI16/P2RY12/AXL/UCP2/GAS6/AIF1/HMOX1/CYBA/SIPA1/FOLR2/CLEC16A	14
GO:0071222	BP	GO:0071222	cellular response to lipopolysaccharide	12/349	199/18493	0.000414519	0.00549102	0.00402176	VIM/CX3CR1/ZFP36/LITAF/CD14/TLR4/ADAM9/AXL/TGFB1/TSPO/TNFRSF1B/HAVCR2	12
GO:1903844	BP	GO:1903844	regulation of cellular response to transforming growth factor beta stimulus	9/349	119/18493	0.000428733	0.00566068	0.00414602	UBC/HSPA1A/PEG10/SDCBP/TGFB1/STRAP/TGFBR2/TGFBR1/DAB2	9
GO:0045766	BP	GO:0045766	positive regulation of angiogenesis	12/349	200/18493	0.000433664	0.00570707	0.00418	C3/APLNR/JAK1/CX3CR1/ITGB2/STAT3/CYBB/TGFBR2/HMOX1/HK2/C3AR1/ERAP1	12
GO:0001667	BP	GO:0001667	ameboidal-type cell migration	20/349	456/18493	0.000446414	0.00585573	0.00428888	JUN/GPX1/CAP1/WASF2/ITGB2/ARHGDIB/ADAM9/RAB13/PLXND1/P2RY12/TGFB1/NR4A1/LGMN/SRGAP2/STRAP/TGFBR2/ARID5B/TGFBR1/HMOX1/ADIPOR1	20
GO:0032611	BP	GO:0032611	interleukin-1 beta production	7/349	73/18493	0.00044945	0.00587642	0.00430403	EGR1/CX3CR1/TLR4/IFI16/LGALS9/S1PR3/ARRB2	7
GO:0051092	BP	GO:0051092	positive regulation of NF-kappaB transcription factor activity	10/349	146/18493	0.000461248	0.00601115	0.00440271	CLU/UBC/HSPA1A/CX3CR1/ITGB2/TLR4/TAB2/TGFB1/LGALS9/HSPA1B	10
GO:0010466	BP	GO:0010466	negative regulation of peptidase activity	14/349	261/18493	0.000463721	0.00602389	0.00441204	C4A/C3/A2M/CD44/SERPINA3/GPX1/PICALM/SERPINB6/IFI16/HERPUD1/ARRB2/GAS6/CAST/PI16	14
GO:0070423	BP	GO:0070423	nucleotide-binding oligomerization domain containing signaling pathway	5/349	35/18493	0.00047409	0.00604085	0.00442447	UBC/HSPA1A/TLR4/TAB2/HSPA1B	5
GO:0031579	BP	GO:0031579	membrane raft organization	4/349	20/18493	0.000475528	0.00604085	0.00442447	PPT1/S100A10/RFTN1/DOCK2	4
GO:0032928	BP	GO:0032928	regulation of superoxide anion generation	4/349	20/18493	0.000475528	0.00604085	0.00442447	ITGB2/TGFB1/CYBA/SYK	4
GO:0033630	BP	GO:0033630	positive regulation of cell adhesion mediated by integrin	4/349	20/18493	0.000475528	0.00604085	0.00442447	ADAM9/P2RY12/SYK/NCKAP1L	4
GO:0042533	BP	GO:0042533	tumor necrosis factor biosynthetic process	4/349	20/18493	0.000475528	0.00604085	0.00442447	CX3CR1/CYBB/TLR4/MAPKAPK2	4
GO:0042534	BP	GO:0042534	regulation of tumor necrosis factor biosynthetic process	4/349	20/18493	0.000475528	0.00604085	0.00442447	CX3CR1/CYBB/TLR4/MAPKAPK2	4
GO:0097242	BP	GO:0097242	amyloid-beta clearance	4/349	20/18493	0.000475528	0.00604085	0.00442447	CLU/C3/ITGB2/PICALM	4
GO:0032434	BP	GO:0032434	regulation of proteasomal ubiquitin-dependent protein catabolic process	9/349	121/18493	0.000484568	0.00613633	0.0044944	CLU/HSPA1A/SDCBP/VCP/HERPUD1/HSPA1B/DAB2/CEBPA/CLEC16A	9
GO:2001233	BP	GO:2001233	regulation of apoptotic signaling pathway	18/349	391/18493	0.000486307	0.00613905	0.00449639	CLU/CD74/HSPA1A/CD44/MCL1/SOD2/GPX1/CTNNA1/CX3CR1/TMBIM1/HERPUD1/LGALS9/HSPA1B/ARRB2/TGFBR1/HMOX1/CTSC/YBX3	18
GO:0010038	BP	GO:0010038	response to metal ion	17/349	358/18493	0.000489296	0.00613954	0.00449675	FOS/CLIC4/JUN/PAM/C1QA/MAOB/DUSP1/JUNB/CD14/CYBB/ADAM9/CDKN1B/LGMN/TSPO/HMOX1/ADCY7/CEBPA	17
GO:0050727	BP	GO:0050727	regulation of inflammatory response	19/349	425/18493	0.000489395	0.00613954	0.00449675	CLU/C4A/C3/A2M/C1QB/CD59/C1QC/GPX1/C1QA/ITGB2/TLR4/TNFRSF1A/C1R/C1S/TNFRSF1B/C3AR1/TNIP1/ADCY7/CEBPA	19
GO:1990778	BP	GO:1990778	protein localization to cell periphery	15/349	294/18493	0.000497249	0.00621869	0.00455472	ACTB/SQSTM1/PICALM/S100A10/RAB13/TMBIM1/TNFRSF1A/TREM2/TGFB1/CACNG7/GAS6/RAP1A/DAB2/TSPAN14/RAB29	15
GO:0061448	BP	GO:0061448	connective tissue development	14/349	263/18493	0.0005003	0.00623749	0.00456849	CD44/SCARA3/EGR1/EFEMP1/MATN2/CSF1/CYR61/TGFB1/MAF/TGFBR2/ARID5B/TGFBR1/SCIN/SLC25A25	14
GO:0032642	BP	GO:0032642	regulation of chemokine production	7/349	75/18493	0.000530206	0.00656966	0.00481178	CD74/CSF1R/EGR1/TLR4/LGALS9/HMOX1/HAVCR2	7
GO:0043618	BP	GO:0043618	regulation of transcription from RNA polymerase II promoter in response to stress	7/349	75/18493	0.000530206	0.00656966	0.00481178	UBC/HSPA1A/EGR1/JUN/BAG3/DNAJB1/HMOX1	7
GO:0002755	BP	GO:0002755	MyD88-dependent toll-like receptor signaling pathway	5/349	36/18493	0.000542129	0.00667631	0.00488989	UBC/CD14/TLR4/TAB2/TNIP1	5
GO:0035872	BP	GO:0035872	nucleotide-binding domain, leucine rich repeat containing receptor signaling pathway	5/349	36/18493	0.000542129	0.00667631	0.00488989	UBC/HSPA1A/TLR4/TAB2/HSPA1B	5
GO:0032675	BP	GO:0032675	regulation of interleukin-6 production	9/349	123/18493	0.00054624	0.00670642	0.00491195	TLR4/LGALS9/INPP5D/ARRB2/GAS6/CYBA/MAPKAPK2/HAVCR2/NCKAP1L	9
GO:0048146	BP	GO:0048146	positive regulation of fibroblast proliferation	6/349	55/18493	0.000575612	0.00704556	0.00516034	CD74/FN1/JUN/S100A6/TGFB1/GAS6	6
GO:0045649	BP	GO:0045649	regulation of macrophage differentiation	4/349	21/18493	0.000578732	0.00706229	0.00517259	C1QC/CSF1/HCLS1/TGFB1	4
GO:0009266	BP	GO:0009266	response to temperature stimulus	12/349	208/18493	0.000615464	0.00748783	0.00548427	HSPA1A/FOS/CD14/VCP/BAG3/DNAJB1/HSPA1B/UCP2/ARRB2/HMOX1/MAPKAPK2/YBX3	12
GO:0030168	BP	GO:0030168	platelet activation	10/349	152/18493	0.000632829	0.00767591	0.00562202	ACTB/TLN1/TLR4/P2RY12/AXL/VCL/ARRB2/GAS6/MERTK/SYK	10
GO:0007041	BP	GO:0007041	lysosomal transport	8/349	101/18493	0.00065379	0.00790634	0.0057908	CLU/LAMP1/RAB7A/VCP/CACNG7/M6PR/DENND3/CLEC16A	8
GO:0048871	BP	GO:0048871	multicellular organismal homeostasis	20/349	471/18493	0.000669462	0.00807162	0.00591185	ACTB/SPP1/CSF1R/SERPINA3/TPP1/GPX1/STAT3/TLR4/CSF1/CORO1A/APLN/TFE3/INPP5D/UCP2/STRAP/ACSL1/ADCY7/CXCR4/SYK/ADIPOR1	20
GO:0071677	BP	GO:0071677	positive regulation of mononuclear cell migration	4/349	22/18493	0.000696889	0.00831789	0.00609223	ANO6/TGFB1/LGMN/AIF1	4
GO:1903077	BP	GO:1903077	negative regulation of protein localization to plasma membrane	4/349	22/18493	0.000696889	0.00831789	0.00609223	PICALM/TMBIM1/TGFB1/DAB2	4
GO:0008333	BP	GO:0008333	endosome to lysosome transport	6/349	57/18493	0.000698149	0.00831789	0.00609223	RAB7A/VCP/CACNG7/M6PR/DENND3/CLEC16A	6
GO:0070527	BP	GO:0070527	platelet aggregation	6/349	57/18493	0.000698149	0.00831789	0.00609223	ACTB/TLN1/P2RY12/VCL/GAS6/SYK	6
GO:0070391	BP	GO:0070391	response to lipoteichoic acid	3/349	10/18493	0.000724626	0.0085261	0.00624472	CD14/TLR4/TREM2	3
GO:0071223	BP	GO:0071223	cellular response to lipoteichoic acid	3/349	10/18493	0.000724626	0.0085261	0.00624472	CD14/TLR4/TREM2	3
GO:0097048	BP	GO:0097048	dendritic cell apoptotic process	3/349	10/18493	0.000724626	0.0085261	0.00624472	AXL/LGALS9/GAS6	3
GO:2000668	BP	GO:2000668	regulation of dendritic cell apoptotic process	3/349	10/18493	0.000724626	0.0085261	0.00624472	AXL/LGALS9/GAS6	3
GO:0030512	BP	GO:0030512	negative regulation of transforming growth factor beta receptor signaling pathway	7/349	79/18493	0.000726211	0.0085261	0.00624472	UBC/HSPA1A/PEG10/TGFB1/STRAP/TGFBR2/TGFBR1	7
GO:0043547	BP	GO:0043547	positive regulation of GTPase activity	18/349	405/18493	0.000732197	0.00857139	0.0062779	A2M/PREX1/JUN/PICALM/SMAP2/S100A10/ARHGDIB/RGS1/SRGAP2/RAP1A/SIPA1/RGS10/DOCK8/TBC1D1/NCKAP1L/TBC1D2B/ARHGAP45/DOCK2	18
GO:0042267	BP	GO:0042267	natural killer cell mediated cytotoxicity	6/349	58/18493	0.000766522	0.00890851	0.00652481	HLA-E/LAMP1/CORO1A/LGALS9/ARRB2/HAVCR2	6
GO:0050866	BP	GO:0050866	negative regulation of cell activation	11/349	184/18493	0.000767631	0.00890851	0.00652481	CD74/VSIR/AXL/TGFB1/LGALS9/INPP5D/HMOX1/GPNMB/MERTK/SOCS6/HAVCR2	11
GO:0071248	BP	GO:0071248	cellular response to metal ion	11/349	184/18493	0.000767631	0.00890851	0.00652481	FOS/CLIC4/JUN/JUNB/CYBB/CDKN1B/LGMN/TSPO/HMOX1/ADCY7/CEBPA	11
GO:0048013	BP	GO:0048013	ephrin receptor signaling pathway	7/349	80/18493	0.000783191	0.00906296	0.00663793	ACTB/SDCBP/ARPC5/ARPC1B/ARPC3/ARPC2/ACTR3	7
GO:0043277	BP	GO:0043277	apoptotic cell clearance	5/349	39/18493	0.000790552	0.00912193	0.00668113	C4A/C3/AXL/GAS6/MERTK	5
GO:2001237	BP	GO:2001237	negative regulation of extrinsic apoptotic signaling pathway	8/349	104/18493	0.000793659	0.00913162	0.00668822	HSPA1A/MCL1/GPX1/CTNNA1/TMBIM1/HSPA1B/TGFBR1/HMOX1	8
GO:0042176	BP	GO:0042176	regulation of protein catabolic process	17/349	375/18493	0.000821409	0.00942397	0.00690235	GFAP/CLU/HSPA1A/GPX1/RAB7A/SDCBP/VCP/ADAM9/CDKN1B/HERPUD1/HSPA1B/TIPARP/DAB2/TNFRSF1B/CTSC/CEBPA/CLEC16A	17
GO:0002407	BP	GO:0002407	dendritic cell chemotaxis	4/349	23/18493	0.000831146	0.00945488	0.00692498	ANO6/LGALS9/GAS6/CXCR4	4
GO:0032753	BP	GO:0032753	positive regulation of interleukin-4 production	4/349	23/18493	0.000831146	0.00945488	0.00692498	HLA-E/LGALS9/HAVCR2/SYK	4
GO:0048261	BP	GO:0048261	negative regulation of receptor-mediated endocytosis	4/349	23/18493	0.000831146	0.00945488	0.00692498	APOC1/PICALM/SDCBP/APOC2	4
GO:0032436	BP	GO:0032436	positive regulation of proteasomal ubiquitin-dependent protein catabolic process	7/349	81/18493	0.000843646	0.0095083	0.00696411	CLU/HSPA1A/VCP/HERPUD1/HSPA1B/DAB2/CEBPA	7
GO:0043620	BP	GO:0043620	regulation of DNA-templated transcription in response to stress	7/349	81/18493	0.000843646	0.0095083	0.00696411	UBC/HSPA1A/EGR1/JUN/BAG3/DNAJB1/HMOX1	7
GO:1903845	BP	GO:1903845	negative regulation of cellular response to transforming growth factor beta stimulus	7/349	81/18493	0.000843646	0.0095083	0.00696411	UBC/HSPA1A/PEG10/TGFB1/STRAP/TGFBR2/TGFBR1	7
GO:0001909	BP	GO:0001909	leukocyte mediated cytotoxicity	8/349	105/18493	0.000845287	0.0095083	0.00696411	HLA-E/LAMP1/CORO1A/LGALS9/ARRB2/CTSC/HAVCR2/FAM49B	8
GO:0007584	BP	GO:0007584	response to nutrient	12/349	216/18493	0.000857351	0.00961714	0.00704383	SPP1/CYBB/P2RY12/CD4/TGFB1/TGFBR2/GAS6/TSPO/HMOX1/CYBA/ACSL1/FOLR2	12
GO:0043087	BP	GO:0043087	regulation of GTPase activity	20/349	481/18493	0.000866855	0.00969674	0.00710213	A2M/PREX1/JUN/PICALM/SMAP2/S100A10/ARHGDIB/RGS1/PLXND1/SRGAP2/ARRB2/RAP1A/SIPA1/RGS10/DOCK8/TBC1D1/NCKAP1L/TBC1D2B/ARHGAP45/DOCK2	20
GO:0032602	BP	GO:0032602	chemokine production	7/349	82/18493	0.000907725	0.0101083	0.00740355	CD74/CSF1R/EGR1/TLR4/LGALS9/HMOX1/HAVCR2	7
GO:0032635	BP	GO:0032635	interleukin-6 production	9/349	132/18493	0.000908666	0.0101083	0.00740355	TLR4/LGALS9/INPP5D/ARRB2/GAS6/CYBA/MAPKAPK2/HAVCR2/NCKAP1L	9
GO:0061077	BP	GO:0061077	chaperone-mediated protein folding	6/349	60/18493	0.00091869	0.0101916	0.00746461	CLU/CD74/HSPA1A/FKBP5/DNAJB1/HSPA1B	6
GO:0010951	BP	GO:0010951	negative regulation of endopeptidase activity	13/349	250/18493	0.000975856	0.010609	0.00777031	C4A/C3/A2M/CD44/SERPINA3/GPX1/PICALM/SERPINB6/IFI16/HERPUD1/ARRB2/GAS6/CAST	13
GO:0045765	BP	GO:0045765	regulation of angiogenesis	17/349	381/18493	0.000977538	0.010609	0.00777031	C3/APLNR/JAK1/CX3CR1/ITGB2/STAT3/THBS2/STAB1/CYBB/FAM129B/PLXND1/TGFBR2/HMOX1/GPNMB/HK2/C3AR1/ERAP1	17
GO:0002281	BP	GO:0002281	macrophage activation involved in immune response	3/349	11/18493	0.000982466	0.010609	0.00777031	TYROBP/HAVCR2/SYK	3
GO:0042535	BP	GO:0042535	positive regulation of tumor necrosis factor biosynthetic process	3/349	11/18493	0.000982466	0.010609	0.00777031	CYBB/TLR4/MAPKAPK2	3
GO:0060100	BP	GO:0060100	positive regulation of phagocytosis, engulfment	3/349	11/18493	0.000982466	0.010609	0.00777031	C3/ANO6/NCKAP1L	3
GO:0090084	BP	GO:0090084	negative regulation of inclusion body assembly	3/349	11/18493	0.000982466	0.010609	0.00777031	HSPA1A/DNAJB1/HSPA1B	3
GO:1905155	BP	GO:1905155	positive regulation of membrane invagination	3/349	11/18493	0.000982466	0.010609	0.00777031	C3/ANO6/NCKAP1L	3
GO:0060561	BP	GO:0060561	apoptotic process involved in morphogenesis	4/349	24/18493	0.000982659	0.010609	0.00777031	TNFRSF1A/CYR61/TNFRSF1B/SPI1	4
GO:0090025	BP	GO:0090025	regulation of monocyte chemotaxis	4/349	24/18493	0.000982659	0.010609	0.00777031	DUSP1/ANO6/LGMN/AIF1	4
GO:1904376	BP	GO:1904376	negative regulation of protein localization to cell periphery	4/349	24/18493	0.000982659	0.010609	0.00777031	PICALM/TMBIM1/TGFB1/DAB2	4
GO:0034103	BP	GO:0034103	regulation of tissue remodeling	7/349	84/18493	0.00104736	0.0112773	0.0082598	SPP1/CSF1R/TMBIM1/TGFB1/INPP5D/GPNMB/SYK	7
GO:0002228	BP	GO:0002228	natural killer cell mediated immunity	6/349	62/18493	0.0010931	0.0117072	0.00857466	HLA-E/LAMP1/CORO1A/LGALS9/ARRB2/HAVCR2	6
GO:0045428	BP	GO:0045428	regulation of nitric oxide biosynthetic process	6/349	62/18493	0.0010931	0.0117072	0.00857466	CLU/CX3CR1/ITGB2/TLR4/TSPO/AIF1	6
GO:0051235	BP	GO:0051235	maintenance of location	15/349	318/18493	0.00110645	0.0118188	0.00865636	FTL/C3/APLNR/TLN1/SELENON/GM2A/CORO1A/CD4/TGFB1/SRGN/TSPO/CYBA/HK2/DZIP1/SCIN	15
GO:0042269	BP	GO:0042269	regulation of natural killer cell mediated cytotoxicity	5/349	42/18493	0.00111532	0.0118507	0.00867972	HLA-E/LAMP1/LGALS9/ARRB2/HAVCR2	5
GO:0043300	BP	GO:0043300	regulation of leukocyte degranulation	5/349	42/18493	0.00111532	0.0118507	0.00867972	LAMP1/ITGB2/LGALS9/HMOX1/SYK	5
GO:0030101	BP	GO:0030101	natural killer cell activation	7/349	85/18493	0.00112323	0.011872	0.00869537	LAMP1/ITGB2/CORO1A/AXL/GAS6/MERTK/HAVCR2	7
GO:0071674	BP	GO:0071674	mononuclear cell migration	7/349	85/18493	0.00112323	0.011872	0.00869537	DUSP1/CSF1/ANO6/TGFB1/LGMN/AIF1/C3AR1	7
GO:0002507	BP	GO:0002507	tolerance induction	4/349	25/18493	0.00115258	0.0121504	0.00889923	TGFB1/LGALS9/TGFBR2/HAVCR2	4
GO:0097191	BP	GO:0097191	extrinsic apoptotic signaling pathway	12/349	224/18493	0.0011739	0.0123428	0.00904018	HSPA1A/MCL1/GPX1/CTNNA1/BAG3/TMBIM1/TNFRSF1A/TGFB1/HSPA1B/TGFBR1/HMOX1/TNFRSF1B	12
GO:0019216	BP	GO:0019216	regulation of lipid metabolic process	17/349	388/18493	0.001191	0.01249	0.00914798	PSAP/C3/SERPINA3/EGR1/APOC1/NPC2/TNFRSF1A/P2RY12/CYR61/TGFB1/TSPO/CREBL2/ACSL1/SOCS6/APOC2/ADIPOR1/PLPP1	17
GO:0002698	BP	GO:0002698	negative regulation of immune effector process	8/349	111/18493	0.00121448	0.0126702	0.00927998	A2M/HLA-E/CD59/TGFB1/LGALS9/ARRB2/HMOX1/HAVCR2	8
GO:1904375	BP	GO:1904375	regulation of protein localization to cell periphery	8/349	111/18493	0.00121448	0.0126702	0.00927998	ACTB/SQSTM1/PICALM/TMBIM1/TREM2/TGFB1/RAP1A/DAB2	8
GO:0031960	BP	GO:0031960	response to corticosteroid	10/349	166/18493	0.00124417	0.0129465	0.00948231	FOS/PAM/MAOB/ZFP36/DUSP1/CYBB/ADAM9/TGFB1/AIF1/CYBA	10
GO:0048545	BP	GO:0048545	response to steroid hormone	17/349	390/18493	0.00125881	0.013065	0.00956913	SPP1/FOS/PAM/MAOB/ZFP36/DUSP1/CYBB/ADAM9/TGFB1/NR4A1/ARRB2/TGFBR2/TSPO/AIF1/CYBA/DAB2/PLPP1	17
GO:0043122	BP	GO:0043122	regulation of I-kappaB kinase/NF-kappaB signaling	12/349	226/18493	0.00126662	0.0131025	0.0095966	CD74/RHOC/SQSTM1/CX3CR1/LITAF/TLR4/TAB2/TNFRSF1A/CD4/LGALS9/HMOX1/TNIP1	12
GO:0001938	BP	GO:0001938	positive regulation of endothelial cell proliferation	8/349	112/18493	0.00128688	0.0131025	0.0095966	JUN/APLNR/STAT3/APLN/NR4A1/TGFBR1/HMOX1/CYBA	8
GO:0014013	BP	GO:0014013	regulation of gliogenesis	8/349	112/18493	0.00128688	0.0131025	0.0095966	GFAP/CX3CR1/TENM4/CSF1/P2RY12/TGFB1/TSPO/CXCR4	8
GO:2000106	BP	GO:2000106	regulation of leukocyte apoptotic process	7/349	87/18493	0.00128786	0.0131025	0.0095966	CD74/AXL/HCLS1/LGALS9/GAS6/MERTK/DOCK8	7
GO:0010935	BP	GO:0010935	regulation of macrophage cytokine production	3/349	12/18493	0.0012917	0.0131025	0.0095966	CD74/TLR4/TGFB1	3
GO:0036005	BP	GO:0036005	response to macrophage colony-stimulating factor	3/349	12/18493	0.0012917	0.0131025	0.0095966	CSF1R/TLR4/CSF1	3
GO:0036006	BP	GO:0036006	cellular response to macrophage colony-stimulating factor stimulus	3/349	12/18493	0.0012917	0.0131025	0.0095966	CSF1R/TLR4/CSF1	3
GO:0045579	BP	GO:0045579	positive regulation of B cell differentiation	3/349	12/18493	0.0012917	0.0131025	0.0095966	INPP5D/SYK/NCKAP1L	3
GO:0060391	BP	GO:0060391	positive regulation of SMAD protein signal transduction	3/349	12/18493	0.0012917	0.0131025	0.0095966	TGFB1/TGFBR1/DAB2	3
GO:0010714	BP	GO:0010714	positive regulation of collagen metabolic process	4/349	26/18493	0.00134207	0.013499	0.00988698	VIM/VSIR/TGFB1/ARRB2	4
GO:0043032	BP	GO:0043032	positive regulation of macrophage activation	4/349	26/18493	0.00134207	0.013499	0.00988698	ITGB2/TLR4/HAVCR2/CEBPA	4
GO:0051125	BP	GO:0051125	regulation of actin nucleation	4/349	26/18493	0.00134207	0.013499	0.00988698	CYFIP1/CORO1A/WIPF1/SCIN	4
GO:0050851	BP	GO:0050851	antigen receptor-mediated signaling pathway	13/349	259/18493	0.0013442	0.013499	0.00988698	HLA-DRA/HLA-DPA1/HLA-DPB1/HLA-DRB1/TAB2/CD4/INPP5D/LILRB4/RFTN1/RAB29/SYK/HLA-DRB5/NCKAP1L	13
GO:0051897	BP	GO:0051897	positive regulation of protein kinase B signaling	10/349	168/18493	0.00136155	0.0136296	0.00998262	GPX1/CX3CR1/P2RY12/AXL/HCLS1/GRB2/TGFB1/ARRB2/GAS6/TGFBR1	10
GO:0010876	BP	GO:0010876	lipid localization	17/349	393/18493	0.00136665	0.0136296	0.00998262	CLU/PSAP/C3/SPP1/PLTP/SLCO2B1/APOC1/LRP10/NPC2/GM2A/ANO6/TSPO/ACSL1/APOL2/SYK/APOC2/ESYT1	17
GO:0048608	BP	GO:0048608	reproductive structure development	18/349	428/18493	0.00136736	0.0136296	0.00998262	PSAP/SPP1/CTSB/CTNNA1/JUNB/RAB13/CDKN1B/AXL/MGST1/CYR61/GRB2/ARRB2/ARID5B/TGFBR1/TIPARP/MERTK/YBX3/CEBPA	18
GO:0001776	BP	GO:0001776	leukocyte homeostasis	7/349	88/18493	0.00137696	0.0136428	0.00999229	CD74/CORO1A/AXL/TGFB1/LGALS9/MERTK/NCKAP1L	7
GO:0010717	BP	GO:0010717	regulation of epithelial to mesenchymal transition	7/349	88/18493	0.00137696	0.0136428	0.00999229	SDCBP/TGFB1/STRAP/TGFBR2/TGFBR1/DAB2/ADIPOR1	7
GO:0002715	BP	GO:0002715	regulation of natural killer cell mediated immunity	5/349	44/18493	0.00138077	0.0136428	0.00999229	HLA-E/LAMP1/LGALS9/ARRB2/HAVCR2	5
GO:0006869	BP	GO:0006869	lipid transport	16/349	359/18493	0.00138223	0.0136428	0.00999229	CLU/PSAP/SPP1/PLTP/SLCO2B1/APOC1/LRP10/NPC2/GM2A/ANO6/TSPO/ACSL1/APOL2/SYK/APOC2/ESYT1	16
GO:0033627	BP	GO:0033627	cell adhesion mediated by integrin	6/349	65/18493	0.001401	0.0137606	0.0100786	ITGB4/ITGB2/ADAM9/P2RY12/SYK/NCKAP1L	6
GO:0060389	BP	GO:0060389	pathway-restricted SMAD protein phosphorylation	6/349	65/18493	0.001401	0.0137606	0.0100786	SDCBP/TGFB1/STRAP/TGFBR2/TGFBR1/DAB2	6
GO:0030879	BP	GO:0030879	mammary gland development	9/349	141/18493	0.00144591	0.0141671	0.0103763	CSF1R/GPX1/PAM/CSF1/CAPN1/APLN/TGFB1/TGFBR2/HK2	9
GO:0007163	BP	GO:0007163	establishment or maintenance of cell polarity	11/349	199/18493	0.00145071	0.0141796	0.0103855	MAP4/CLIC4/RHOC/CTNNA1/CAP1/ARPC5/ACTR3/DOCK8/MAPKAP1/NCKAP1L/DOCK2	11
GO:0061458	BP	GO:0061458	reproductive system development	18/349	431/18493	0.00147736	0.0144052	0.0105507	PSAP/SPP1/CTSB/CTNNA1/JUNB/RAB13/CDKN1B/AXL/MGST1/CYR61/GRB2/ARRB2/ARID5B/TGFBR1/TIPARP/MERTK/YBX3/CEBPA	18
GO:0097305	BP	GO:0097305	response to alcohol	12/349	231/18493	0.00152523	0.0147723	0.0108196	FOS/CTNNA1/MAOB/STAT3/CD14/CYBB/TGFB1/TGFBR2/TGFBR1/CYBA/ADCY7/SPI1	12
GO:0002704	BP	GO:0002704	negative regulation of leukocyte mediated immunity	5/349	45/18493	0.00152969	0.0147723	0.0108196	HLA-E/LGALS9/ARRB2/HMOX1/HAVCR2	5
GO:0032732	BP	GO:0032732	positive regulation of interleukin-1 production	5/349	45/18493	0.00152969	0.0147723	0.0108196	EGR1/TLR4/IFI16/LGALS9/HAVCR2	5
GO:1900034	BP	GO:1900034	regulation of cellular response to heat	5/349	45/18493	0.00152969	0.0147723	0.0108196	HSPA1A/BAG3/DNAJB1/HSPA1B/MAPKAPK2	5
GO:0032660	BP	GO:0032660	regulation of interleukin-17 production	4/349	27/18493	0.00155227	0.0148681	0.0108898	VSIR/TLR4/TGFB1/NCKAP1L	4
GO:0032673	BP	GO:0032673	regulation of interleukin-4 production	4/349	27/18493	0.00155227	0.0148681	0.0108898	HLA-E/LGALS9/HAVCR2/SYK	4
GO:0045671	BP	GO:0045671	negative regulation of osteoclast differentiation	4/349	27/18493	0.00155227	0.0148681	0.0108898	TLR4/MAFB/INPP5D/LILRB4	4
GO:0001659	BP	GO:0001659	temperature homeostasis	10/349	171/18493	0.00155438	0.0148681	0.0108898	GPX1/STAT3/TLR4/APLN/TFE3/UCP2/ACSL1/CXCR4/SYK/ADIPOR1	10
GO:2000116	BP	GO:2000116	regulation of cysteine-type endopeptidase activity	12/349	232/18493	0.00158185	0.015095	0.011056	CD44/GPX1/ARL6IP5/VCP/IFI16/CYR61/HERPUD1/LGALS9/LGMN/ARRB2/GAS6/CAST	12
GO:0001771	BP	GO:0001771	immunological synapse formation	3/349	13/18493	0.00165584	0.0156161	0.0114376	HAVCR2/DOCK8/DOCK2	3
GO:0060099	BP	GO:0060099	regulation of phagocytosis, engulfment	3/349	13/18493	0.00165584	0.0156161	0.0114376	C3/ANO6/NCKAP1L	3
GO:0070431	BP	GO:0070431	nucleotide-binding oligomerization domain containing 2 signaling pathway	3/349	13/18493	0.00165584	0.0156161	0.0114376	HSPA1A/TLR4/HSPA1B	3
GO:0071285	BP	GO:0071285	cellular response to lithium ion	3/349	13/18493	0.00165584	0.0156161	0.0114376	CDKN1B/ADCY7/CEBPA	3
GO:1903054	BP	GO:1903054	negative regulation of extracellular matrix organization	3/349	13/18493	0.00165584	0.0156161	0.0114376	TNFRSF1A/TGFB1/TNFRSF1B	3
GO:2000117	BP	GO:2000117	negative regulation of cysteine-type endopeptidase activity	7/349	91/18493	0.00167339	0.0157447	0.0115318	CD44/GPX1/IFI16/HERPUD1/ARRB2/GAS6/CAST	7
GO:0002474	BP	GO:0002474	antigen processing and presentation of peptide antigen via MHC class I	5/349	46/18493	0.00169009	0.0157546	0.011539	HLA-E/TAPBP/ERAP2/ERAP1/IFI30	5
GO:0031103	BP	GO:0031103	axon regeneration	5/349	46/18493	0.00169009	0.0157546	0.011539	SPP1/GAP43/JUN/CTNNA1/TSPO	5
GO:0032757	BP	GO:0032757	positive regulation of interleukin-8 production	5/349	46/18493	0.00169009	0.0157546	0.011539	HSPA1A/CD14/TLR4/LGALS9/HSPA1B	5
GO:0060443	BP	GO:0060443	mammary gland morphogenesis	5/349	46/18493	0.00169009	0.0157546	0.011539	CSF1R/CSF1/CAPN1/TGFB1/TGFBR2	5
GO:0002062	BP	GO:0002062	chondrocyte differentiation	8/349	117/18493	0.00170209	0.0158298	0.0115941	SCARA3/EFEMP1/MATN2/TGFB1/MAF/TGFBR2/TGFBR1/SCIN	8
GO:0002285	BP	GO:0002285	lymphocyte activation involved in immune response	10/349	174/18493	0.00176881	0.0163573	0.0119805	LAMP1/STAT3/TLR4/CORO1A/TGFB1/LGALS9/HLA-DMB/LCP1/APBB1IP/HAVCR2	10
GO:0031670	BP	GO:0031670	cellular response to nutrient	6/349	68/18493	0.00177099	0.0163573	0.0119805	CYBB/P2RY12/GAS6/HMOX1/CYBA/FOLR2	6
GO:0061035	BP	GO:0061035	regulation of cartilage development	6/349	68/18493	0.00177099	0.0163573	0.0119805	EFEMP1/CYR61/TGFB1/MAF/TGFBR1/SCIN	6
GO:1903052	BP	GO:1903052	positive regulation of proteolysis involved in cellular protein catabolic process	8/349	118/18493	0.00179657	0.0165556	0.0121257	CLU/HSPA1A/VCP/HERPUD1/HSPA1B/DAB2/CTSC/CEBPA	8
GO:0033002	BP	GO:0033002	muscle cell proliferation	12/349	236/18493	0.00182593	0.0167877	0.0122957	JUN/SOD2/SELENON/STAT3/TENM4/CDKN1B/APLN/TGFBR2/TGFBR1/AIF1/HMOX1/CYBA	12
GO:0051047	BP	GO:0051047	positive regulation of secretion	17/349	404/18493	0.00183144	0.0168	0.0123048	SPP1/CSF1R/HLA-E/LAMP1/RAB7A/ITGB2/SDCBP/CD14/TLR4/ADAM9/APLN/TGFB1/LGALS9/CYBA/HAVCR2/SYK/SCIN	17
GO:0002762	BP	GO:0002762	negative regulation of myeloid leukocyte differentiation	5/349	47/18493	0.00186249	0.017046	0.0124849	C1QC/TLR4/MAFB/INPP5D/LILRB4	5
GO:1903076	BP	GO:1903076	regulation of protein localization to plasma membrane	7/349	93/18493	0.00189704	0.0173228	0.0126877	ACTB/SQSTM1/PICALM/TMBIM1/TREM2/TGFB1/DAB2	7
GO:0071479	BP	GO:0071479	cellular response to ionizing radiation	6/349	69/18493	0.00190943	0.0173965	0.0127417	EGR1/IFI16/GRB2/TGFB1/CYBA/TMEM109	6
GO:0010821	BP	GO:0010821	regulation of mitochondrion organization	10/349	176/18493	0.00192461	0.0174889	0.0128093	CLU/HSPA1A/GPX1/SQSTM1/ABLIM3/BAG3/ARRB2/TSPO/HK2/CLEC16A	10
GO:2000058	BP	GO:2000058	regulation of ubiquitin-dependent protein catabolic process	9/349	147/18493	0.00192825	0.0174889	0.0128093	CLU/HSPA1A/SDCBP/VCP/HERPUD1/HSPA1B/DAB2/CEBPA/CLEC16A	9
GO:0034329	BP	GO:0034329	cell junction assembly	12/349	238/18493	0.0019591	0.0177288	0.012985	ACTB/FN1/RHOC/TLN1/CTNNA1/ITGB4/S100A10/RAB13/VCL/RAP1A/CDH11/CAPZA1	12
GO:0071241	BP	GO:0071241	cellular response to inorganic substance	11/349	207/18493	0.00198201	0.0178959	0.0131074	FOS/CLIC4/JUN/JUNB/CYBB/CDKN1B/LGMN/TSPO/HMOX1/ADCY7/CEBPA	11
GO:2000060	BP	GO:2000060	positive regulation of ubiquitin-dependent protein catabolic process	7/349	94/18493	0.00201721	0.0181729	0.0133103	CLU/HSPA1A/VCP/HERPUD1/HSPA1B/DAB2/CEBPA	7
GO:0010712	BP	GO:0010712	regulation of collagen metabolic process	5/349	48/18493	0.00204741	0.0183523	0.0134417	VIM/VSIR/TGFB1/ARRB2/RAP1A	5
GO:0045058	BP	GO:0045058	T cell selection	5/349	48/18493	0.00204741	0.0183523	0.0134417	CD74/STAT3/CD4/SYK/DOCK2	5
GO:0032945	BP	GO:0032945	negative regulation of mononuclear cell proliferation	6/349	70/18493	0.00205591	0.0183523	0.0134417	VSIR/TGFB1/LGALS9/INPP5D/GPNMB/HAVCR2	6
GO:0050672	BP	GO:0050672	negative regulation of lymphocyte proliferation	6/349	70/18493	0.00205591	0.0183523	0.0134417	VSIR/TGFB1/LGALS9/INPP5D/GPNMB/HAVCR2	6
GO:0045651	BP	GO:0045651	positive regulation of macrophage differentiation	3/349	14/18493	0.00207813	0.0183523	0.0134417	CSF1/HCLS1/TGFB1	3
GO:0070935	BP	GO:0070935	3'-UTR-mediated mRNA stabilization	3/349	14/18493	0.00207813	0.0183523	0.0134417	ZFP36/MAPKAPK2/YBX3	3
GO:0071361	BP	GO:0071361	cellular response to ethanol	3/349	14/18493	0.00207813	0.0183523	0.0134417	CYBB/ADCY7/SPI1	3
GO:1903975	BP	GO:1903975	regulation of glial cell migration	3/349	14/18493	0.00207813	0.0183523	0.0134417	CX3CR1/CSF1/P2RY12	3
GO:1905153	BP	GO:1905153	regulation of membrane invagination	3/349	14/18493	0.00207813	0.0183523	0.0134417	C3/ANO6/NCKAP1L	3
GO:1903050	BP	GO:1903050	regulation of proteolysis involved in cellular protein catabolic process	11/349	209/18493	0.002137	0.0188031	0.0137718	CLU/HSPA1A/GPX1/SDCBP/VCP/HERPUD1/HSPA1B/DAB2/CTSC/CEBPA/CLEC16A	11
GO:0051651	BP	GO:0051651	maintenance of location in cell	7/349	95/18493	0.00214319	0.0188031	0.0137718	FTL/TLN1/CD4/SRGN/TSPO/HK2/SCIN	7
GO:0060191	BP	GO:0060191	regulation of lipase activity	7/349	95/18493	0.00214319	0.0188031	0.0137718	RHOC/PPT1/APOC1/P2RY12/CYR61/PLCB2/APOC2	7
GO:0061136	BP	GO:0061136	regulation of proteasomal protein catabolic process	10/349	179/18493	0.00217891	0.019075	0.013971	CLU/HSPA1A/GPX1/SDCBP/VCP/HERPUD1/HSPA1B/DAB2/CEBPA/CLEC16A	10
GO:0010718	BP	GO:0010718	positive regulation of epithelial to mesenchymal transition	5/349	49/18493	0.00224538	0.0196142	0.0143659	SDCBP/TGFB1/TGFBR2/TGFBR1/DAB2	5
GO:1902882	BP	GO:1902882	regulation of response to oxidative stress	7/349	96/18493	0.00227516	0.0198313	0.0145249	PSAP/MCL1/SOD2/GPX1/SELENON/TLR4/MAPKAP1	7
GO:0032814	BP	GO:0032814	regulation of natural killer cell activation	4/349	30/18493	0.00231853	0.0201223	0.014738	LAMP1/AXL/GAS6/HAVCR2	4
GO:1905476	BP	GO:1905476	negative regulation of protein localization to membrane	4/349	30/18493	0.00231853	0.0201223	0.014738	PICALM/TMBIM1/TGFB1/DAB2	4
GO:0043123	BP	GO:0043123	positive regulation of I-kappaB kinase/NF-kappaB signaling	10/349	181/18493	0.00236299	0.020464	0.0149883	CD74/RHOC/CX3CR1/LITAF/TLR4/TAB2/TNFRSF1A/CD4/LGALS9/HMOX1	10
GO:0016064	BP	GO:0016064	immunoglobulin mediated immune response	11/349	212/18493	0.0023878	0.0206345	0.0151132	CLU/CD74/C4A/C3/C1QB/C1QC/C1QA/C1R/C1S/TGFB1/INPP5D	11
GO:0072659	BP	GO:0072659	protein localization to plasma membrane	12/349	244/18493	0.00240718	0.0207574	0.0152032	ACTB/SQSTM1/PICALM/S100A10/RAB13/TMBIM1/TNFRSF1A/TREM2/TGFB1/GAS6/DAB2/TSPAN14	12
GO:0019724	BP	GO:0019724	B cell mediated immunity	11/349	213/18493	0.00247651	0.0213097	0.0156077	CLU/CD74/C4A/C3/C1QB/C1QC/C1QA/C1R/C1S/TGFB1/INPP5D	11
GO:0006809	BP	GO:0006809	nitric oxide biosynthetic process	6/349	73/18493	0.00254651	0.0218548	0.016007	CLU/CX3CR1/ITGB2/TLR4/TSPO/AIF1	6
GO:1902106	BP	GO:1902106	negative regulation of leukocyte differentiation	7/349	98/18493	0.00255783	0.0218548	0.016007	CD74/C1QC/TLR4/MAFB/INPP5D/TMEM176B/LILRB4	7
GO:0030852	BP	GO:0030852	regulation of granulocyte differentiation	3/349	15/18493	0.00256158	0.0218548	0.016007	C1QC/HCLS1/INPP5D	3
GO:2001185	BP	GO:2001185	regulation of CD8-positive	alpha-beta T cell activation	3/349	15/18493	0.00256158	0.0218548	0.016007	HLA-E/VSIR/NCKAP1L	3
GO:0045589	BP	GO:0045589	regulation of regulatory T cell differentiation	4/349	31/18493	0.00262292	0.0222368	0.0162868	VSIR/TGFB1/LGALS9/LILRB4	4
GO:0051085	BP	GO:0051085	chaperone cofactor-dependent protein refolding	4/349	31/18493	0.00262292	0.0222368	0.0162868	CD74/HSPA1A/DNAJB1/HSPA1B	4
GO:0060325	BP	GO:0060325	face morphogenesis	4/349	31/18493	0.00262292	0.0222368	0.0162868	TGFB1/CSRNP1/ARID5B/TIPARP	4
GO:0002886	BP	GO:0002886	regulation of myeloid leukocyte mediated immunity	5/349	51/18493	0.00268258	0.0226948	0.0166223	C3/ITGB2/LGALS9/HMOX1/SYK	5
GO:0010639	BP	GO:0010639	negative regulation of organelle organization	16/349	384/18493	0.00272146	0.0229755	0.0168278	CLU/MAP4/HSPA1A/GPX1/WASF2/RAB7A/DUSP1/BAG3/CORO1A/CAPG/ARRB2/TSPO/CAPZA1/SPI1/SCIN/CLEC16A	16
GO:0061564	BP	GO:0061564	axon development	19/349	493/18493	0.00273544	0.0230452	0.0168789	SPP1/FN1/CSF1R/GAP43/JUN/S100A6/CTNNA1/CYFIP1/MATN2/PICALM/FAM129B/PALLD/PLXND1/VCL/GRB2/TSPO/CDH11/CXCR4/SH3KBP1	19
GO:0045216	BP	GO:0045216	cell-cell junction organization	9/349	155/18493	0.00276256	0.0232251	0.0170106	CSF1R/RHOC/TLN1/CTNNA1/RAB13/VCL/TGFB1/TGFBR1/CDH11	9
GO:0090287	BP	GO:0090287	regulation of cellular response to growth factor stimulus	13/349	282/18493	0.00283663	0.0237981	0.0174303	UBC/HSPA1A/PEG10/CYFIP1/SDCBP/FAM129B/APLN/CYR61/TGFB1/STRAP/TGFBR2/TGFBR1/DAB2	13
GO:0070664	BP	GO:0070664	negative regulation of leukocyte proliferation	6/349	75/18493	0.00291922	0.0242689	0.0177751	VSIR/TGFB1/LGALS9/INPP5D/GPNMB/HAVCR2	6
GO:0002090	BP	GO:0002090	regulation of receptor internalization	5/349	52/18493	0.00292287	0.0242689	0.0177751	SDCBP/APLN/ARRB2/ARC/SYK	5
GO:0031638	BP	GO:0031638	zymogen activation	5/349	52/18493	0.00292287	0.0242689	0.0177751	VSIR/C1R/IFI16/CTSZ/LGMN	5
GO:0038066	BP	GO:0038066	p38MAPK cascade	5/349	52/18493	0.00292287	0.0242689	0.0177751	ZFP36/DUSP1/GADD45B/LGALS9/MAPKAPK2	5
GO:0043030	BP	GO:0043030	regulation of macrophage activation	5/349	52/18493	0.00292287	0.0242689	0.0177751	CD74/ITGB2/TLR4/HAVCR2/CEBPA	5
GO:0035587	BP	GO:0035587	purinergic receptor signaling pathway	4/349	32/18493	0.00295362	0.0243734	0.0178517	ANO6/P2RY12/ADORA3/GPR34	4
GO:0045920	BP	GO:0045920	negative regulation of exocytosis	4/349	32/18493	0.00295362	0.0243734	0.0178517	RAB7A/LGALS9/RAP1A/HMOX1	4
GO:1902742	BP	GO:1902742	apoptotic process involved in development	4/349	32/18493	0.00295362	0.0243734	0.0178517	TNFRSF1A/CYR61/TNFRSF1B/SPI1	4
GO:0006900	BP	GO:0006900	vesicle budding from membrane	7/349	101/18493	0.00303155	0.0249654	0.0182852	CD59/TMED10/RAB7A/PICALM/S100A10/CTSZ/CTSC	7
GO:0032930	BP	GO:0032930	positive regulation of superoxide anion generation	3/349	16/18493	0.00310896	0.0254867	0.0186671	ITGB2/TGFB1/CYBA	3
GO:0051127	BP	GO:0051127	positive regulation of actin nucleation	3/349	16/18493	0.00310896	0.0254867	0.0186671	CYFIP1/WIPF1/SCIN	3
GO:0001910	BP	GO:0001910	regulation of leukocyte mediated cytotoxicity	6/349	76/18493	0.00312018	0.0254867	0.0186671	HLA-E/LAMP1/LGALS9/ARRB2/HAVCR2/FAM49B	6
GO:0034109	BP	GO:0034109	homotypic cell-cell adhesion	6/349	76/18493	0.00312018	0.0254867	0.0186671	ACTB/TLN1/P2RY12/VCL/GAS6/SYK	6
GO:0010952	BP	GO:0010952	positive regulation of peptidase activity	10/349	189/18493	0.00322806	0.0263146	0.0192735	FN1/STAT3/VSIR/PICALM/ARL6IP5/VCP/IFI16/CYR61/LGALS9/LGMN	10
GO:0001894	BP	GO:0001894	tissue homeostasis	11/349	221/18493	0.00328647	0.0266725	0.0195356	ACTB/SPP1/CSF1R/SERPINA3/TPP1/TLR4/CSF1/CORO1A/INPP5D/STRAP/SYK	11
GO:0001774	BP	GO:0001774	microglial cell activation	4/349	33/18493	0.0033117	0.0266725	0.0195356	CLU/JUN/ITGB2/AIF1	4
GO:0002269	BP	GO:0002269	leukocyte activation involved in inflammatory response	4/349	33/18493	0.0033117	0.0266725	0.0195356	CLU/JUN/ITGB2/AIF1	4
GO:0032633	BP	GO:0032633	interleukin-4 production	4/349	33/18493	0.0033117	0.0266725	0.0195356	HLA-E/LGALS9/HAVCR2/SYK	4
GO:0045066	BP	GO:0045066	regulatory T cell differentiation	4/349	33/18493	0.0033117	0.0266725	0.0195356	VSIR/TGFB1/LGALS9/LILRB4	4
GO:1905521	BP	GO:1905521	regulation of macrophage migration	4/349	33/18493	0.0033117	0.0266725	0.0195356	CX3CR1/CSF1/P2RY12/C3AR1	4
GO:0001570	BP	GO:0001570	vasculogenesis	6/349	77/18493	0.00333128	0.0267233	0.0195728	APLNR/JUNB/TGFB1/TGFBR2/RAP1A/TIPARP	6
GO:0046209	BP	GO:0046209	nitric oxide metabolic process	6/349	77/18493	0.00333128	0.0267233	0.0195728	CLU/CX3CR1/ITGB2/TLR4/TSPO/AIF1	6
GO:0002791	BP	GO:0002791	regulation of peptide secretion	18/349	465/18493	0.00334459	0.0267767	0.0196119	CD74/FN1/CSF1R/HLA-E/PAM/CD14/TLR4/ADAM9/APLN/TGFB1/LGALS9/SRGN/UCP2/GAS6/RAP1A/RHBDF2/HAVCR2/SYK	18
GO:0033138	BP	GO:0033138	positive regulation of peptidyl-serine phosphorylation	7/349	103/18493	0.00338279	0.0269753	0.0197573	CD44/HCLS1/TGFB1/ARRB2/GAS6/CREBL2/MAPKAP1	7
GO:1901800	BP	GO:1901800	positive regulation of proteasomal protein catabolic process	7/349	103/18493	0.00338279	0.0269753	0.0197573	CLU/HSPA1A/VCP/HERPUD1/HSPA1B/DAB2/CEBPA	7
GO:0090288	BP	GO:0090288	negative regulation of cellular response to growth factor stimulus	9/349	160/18493	0.00341427	0.0271724	0.0199018	UBC/HSPA1A/PEG10/FAM129B/APLN/TGFB1/STRAP/TGFBR2/TGFBR1	9
GO:0007034	BP	GO:0007034	vacuolar transport	8/349	131/18493	0.00344384	0.0272374	0.0199494	CLU/LAMP1/RAB7A/VCP/CACNG7/M6PR/DENND3/CLEC16A	8
GO:0015850	BP	GO:0015850	organic hydroxy compound transport	12/349	255/18493	0.00344457	0.0272374	0.0199494	CLU/ACTB/SPP1/PLTP/SLCO2B1/MAOB/APOC1/NPC2/P2RY12/TSPO/SYK/APOC2	12
GO:0051091	BP	GO:0051091	positive regulation of DNA-binding transcription factor activity	12/349	255/18493	0.00344457	0.0272374	0.0199494	CLU/UBC/HSPA1A/CX3CR1/ITGB2/TLR4/TAB2/HCLS1/TGFB1/LGALS9/HSPA1B/ARID5B	12
GO:0003170	BP	GO:0003170	heart valve development	5/349	54/18493	0.00344949	0.0272374	0.0199494	TNFRSF1A/CYR61/TGFB1/TGFBR2/TNFRSF1B	5
GO:0032147	BP	GO:0032147	activation of protein kinase activity	14/349	323/18493	0.00346549	0.0273103	0.0200027	CD74/UBC/TLR4/TAB2/ADAM9/GADD45B/TGFBR2/GAS6/TGFBR1/MAPKAPK2/CXCR4/SYK/MAPKAP1/NCKAP1L	14
GO:2001242	BP	GO:2001242	regulation of intrinsic apoptotic signaling pathway	9/349	161/18493	0.00355802	0.0279668	0.0204836	CLU/CD74/HSPA1A/CD44/MCL1/SOD2/GPX1/HERPUD1/YBX3	9
GO:0034605	BP	GO:0034605	cellular response to heat	7/349	104/18493	0.00356964	0.0279668	0.0204836	HSPA1A/VCP/BAG3/DNAJB1/HSPA1B/HMOX1/MAPKAPK2	7
GO:0045185	BP	GO:0045185	maintenance of protein location	7/349	104/18493	0.00356964	0.0279668	0.0204836	TLN1/CD4/SRGN/TSPO/HK2/DZIP1/SCIN	7
GO:0090322	BP	GO:0090322	regulation of superoxide metabolic process	4/349	34/18493	0.00369824	0.0288062	0.0210984	ITGB2/TGFB1/CYBA/SYK	4
GO:0097421	BP	GO:0097421	liver regeneration	4/349	34/18493	0.00369824	0.0288062	0.0210984	TGFB1/UCP2/RAP1A/HMOX1	4
GO:2000249	BP	GO:2000249	regulation of actin cytoskeleton reorganization	4/349	34/18493	0.00369824	0.0288062	0.0210984	CSF1R/ARHGDIB/HCLS1/TGFB1	4
GO:0034375	BP	GO:0034375	high-density lipoprotein particle remodeling	3/349	17/18493	0.00372282	0.0288859	0.0211567	PLTP/APOC1/APOC2	3
GO:1905523	BP	GO:1905523	positive regulation of macrophage migration	3/349	17/18493	0.00372282	0.0288859	0.0211567	CSF1/P2RY12/C3AR1	3
GO:1903428	BP	GO:1903428	positive regulation of reactive oxygen species biosynthetic process	5/349	55/18493	0.00373687	0.0289392	0.0211958	CLU/ITGB2/TLR4/AIF1/CYBA	5
GO:0046631	BP	GO:0046631	alpha-beta T cell activation	8/349	134/18493	0.00395252	0.0305505	0.0223759	HLA-E/STAT3/VSIR/LGALS9/TGFBR2/SYK/NCKAP1L/DOCK2	8
GO:0050868	BP	GO:0050868	negative regulation of T cell activation	7/349	106/18493	0.00396678	0.030602	0.0224137	CD74/VSIR/TGFB1/LGALS9/GPNMB/SOCS6/HAVCR2	7
GO:2001057	BP	GO:2001057	reactive nitrogen species metabolic process	6/349	80/18493	0.00402857	0.0309965	0.0227026	CLU/CX3CR1/ITGB2/TLR4/TSPO/AIF1	6
GO:0042130	BP	GO:0042130	negative regulation of T cell proliferation	5/349	56/18493	0.00404102	0.0309965	0.0227026	VSIR/TGFB1/LGALS9/GPNMB/HAVCR2	5
GO:0045806	BP	GO:0045806	negative regulation of endocytosis	5/349	56/18493	0.00404102	0.0309965	0.0227026	APOC1/PICALM/SDCBP/TGFB1/APOC2	5
GO:0002707	BP	GO:0002707	negative regulation of lymphocyte mediated immunity	4/349	35/18493	0.00411426	0.0312606	0.022896	HLA-E/LGALS9/ARRB2/HAVCR2	4
GO:0051385	BP	GO:0051385	response to mineralocorticoid	4/349	35/18493	0.00411426	0.0312606	0.022896	FOS/MAOB/CYBB/CYBA	4
GO:1900026	BP	GO:1900026	positive regulation of substrate adhesion-dependent cell spreading	4/349	35/18493	0.00411426	0.0312606	0.022896	PREX1/S100A10/ARPC2/NEDD9	4
GO:1901099	BP	GO:1901099	negative regulation of signal transduction in absence of ligand	4/349	35/18493	0.00411426	0.0312606	0.022896	HSPA1A/MCL1/CTNNA1/HSPA1B	4
GO:2001240	BP	GO:2001240	negative regulation of extrinsic apoptotic signaling pathway in absence of ligand	4/349	35/18493	0.00411426	0.0312606	0.022896	HSPA1A/MCL1/CTNNA1/HSPA1B	4
GO:0071887	BP	GO:0071887	leukocyte apoptotic process	7/349	107/18493	0.00417749	0.0316813	0.0232042	CD74/AXL/HCLS1/LGALS9/GAS6/MERTK/DOCK8	7
GO:0042743	BP	GO:0042743	hydrogen peroxide metabolic process	5/349	57/18493	0.00436245	0.0330218	0.024186	GPX1/MAOB/STAT3/CYBB/CYBA	5
GO:1904019	BP	GO:1904019	epithelial cell apoptotic process	7/349	108/18493	0.00439657	0.0330987	0.0242423	ZFP36/ANO6/ARRB2/TGFBR2/GAS6/HMOX1/CAST	7
GO:0032816	BP	GO:0032816	positive regulation of natural killer cell activation	3/349	18/18493	0.00440549	0.0330987	0.0242423	LAMP1/AXL/GAS6	3
GO:0043011	BP	GO:0043011	myeloid dendritic cell differentiation	3/349	18/18493	0.00440549	0.0330987	0.0242423	TGFB1/TGFBR2/SPI1	3
GO:0090026	BP	GO:0090026	positive regulation of monocyte chemotaxis	3/349	18/18493	0.00440549	0.0330987	0.0242423	ANO6/LGMN/AIF1	3
GO:0006958	BP	GO:0006958	complement activation, classical pathway	8/349	137/18493	0.00451734	0.0338129	0.0247654	CLU/C4A/C3/C1QB/C1QC/C1QA/C1R/C1S	8
GO:0045580	BP	GO:0045580	regulation of T cell differentiation	8/349	137/18493	0.00451734	0.0338129	0.0247654	CD74/VSIR/TGFB1/LGALS9/TGFBR2/LILRB4/SYK/NCKAP1L	8
GO:1903311	BP	GO:1903311	regulation of mRNA metabolic process	12/349	264/18493	0.00453909	0.0339127	0.0248385	VIM/UBC/HSPA1A/BTG2/ZFP36/SAMD4A/PABPC4/CACNG7/MAPKAPK2/MBNL1/YBX3/WTAP	12
GO:0051084	BP	GO:0051084	'de novo' posttranslational protein folding	4/349	36/18493	0.00456078	0.0339487	0.0248649	CD74/HSPA1A/DNAJB1/HSPA1B	4
GO:1900271	BP	GO:1900271	regulation of long-term synaptic potentiation	4/349	36/18493	0.00456078	0.0339487	0.0248649	SQSTM1/CX3CR1/LGMN/ARC	4
GO:0031348	BP	GO:0031348	negative regulation of defense response	10/349	199/18493	0.00464503	0.0345121	0.0252775	A2M/HLA-E/GPX1/TNFRSF1A/IFI16/LGALS9/ARRB2/TNFRSF1B/HAVCR2/ADCY7	10
GO:0001836	BP	GO:0001836	release of cytochrome c from mitochondria	5/349	58/18493	0.00470169	0.0347407	0.025445	CLU/JUN/SOD2/GPX1/ARRB2	5
GO:0001885	BP	GO:0001885	endothelial cell development	5/349	58/18493	0.00470169	0.0347407	0.025445	CLIC4/GPX1/TNFRSF1A/S1PR3/RAP1A	5
GO:0045453	BP	GO:0045453	bone resorption	5/349	58/18493	0.00470169	0.0347407	0.025445	SPP1/CSF1R/TPP1/INPP5D/SYK	5
GO:1903364	BP	GO:1903364	positive regulation of cellular protein catabolic process	8/349	138/18493	0.00471877	0.0348031	0.0254906	CLU/HSPA1A/VCP/HERPUD1/HSPA1B/DAB2/CTSC/CEBPA	8
GO:0031667	BP	GO:0031667	response to nutrient levels	18/349	481/18493	0.00474334	0.0349203	0.0255765	SPP1/JUN/ZFP36/CYBB/IFI16/P2RY12/CD4/TGFB1/UCP2/TGFBR2/GAS6/TSPO/HMOX1/CYBA/ACSL1/FOLR2/SLC25A25/CLEC16A	18
GO:0046849	BP	GO:0046849	bone remodeling	6/349	83/18493	0.00482838	0.0354816	0.0259876	SPP1/CSF1R/TPP1/TGFB1/INPP5D/SYK	6
GO:0060323	BP	GO:0060323	head morphogenesis	4/349	37/18493	0.00503878	0.0368908	0.0270198	TGFB1/CSRNP1/ARID5B/TIPARP	4
GO:0071276	BP	GO:0071276	cellular response to cadmium ion	4/349	37/18493	0.00503878	0.0368908	0.0270198	FOS/JUN/CYBB/HMOX1	4
GO:1903532	BP	GO:1903532	positive regulation of secretion by cell	15/349	373/18493	0.00504764	0.0368908	0.0270198	SPP1/CSF1R/HLA-E/LAMP1/RAB7A/ITGB2/SDCBP/CD14/TLR4/ADAM9/APLN/TGFB1/LGALS9/HAVCR2/SYK	15
GO:0010803	BP	GO:0010803	regulation of tumor necrosis factor-mediated signaling pathway	5/349	59/18493	0.00505926	0.0369087	0.0270329	HSPA1A/TNFRSF1A/HSPA1B/GAS6/SYK	5
GO:0060538	BP	GO:0060538	skeletal muscle organ development	9/349	170/18493	0.00507654	0.0369679	0.0270762	FOS/EGR1/GPX1/SELENON/BTG2/CNTFR/FAM129B/TGFB1/YBX3	9
GO:1903828	BP	GO:1903828	negative regulation of cellular protein localization	7/349	111/18493	0.00510606	0.0370585	0.0271426	PICALM/BAG3/TMBIM1/TGFB1/GAS6/DAB2/LILRB4	7
GO:0007548	BP	GO:0007548	sex differentiation	12/349	268/18493	0.00510739	0.0370585	0.0271426	CTNNA1/CNTFR/RAB13/AXL/MGST1/ARRB2/ARID5B/LHFPL2/TGFBR1/TIPARP/MERTK/YBX3	12
GO:0002029	BP	GO:0002029	desensitization of G protein-coupled receptor signaling pathway	3/349	19/18493	0.00515912	0.0371029	0.0271751	APLNR/APLN/ARRB2	3
GO:0022401	BP	GO:0022401	negative adaptation of signaling pathway	3/349	19/18493	0.00515912	0.0371029	0.0271751	APLNR/APLN/ARRB2	3
GO:0090201	BP	GO:0090201	negative regulation of release of cytochrome c from mitochondria	3/349	19/18493	0.00515912	0.0371029	0.0271751	CLU/GPX1/ARRB2	3
GO:1902003	BP	GO:1902003	regulation of amyloid-beta formation	3/349	19/18493	0.00515912	0.0371029	0.0271751	CLU/TMED10/PICALM	3
GO:0016049	BP	GO:0016049	cell growth	18/349	485/18493	0.00515957	0.0371029	0.0271751	SPP1/FN1/HSPA1A/CYFIP1/PPT1/SDCBP/CDKN1B/CXCL16/CYR61/VCL/TGFB1/HSPA1B/CACNG7/TGFBR2/TGFBR1/CYBA/SIPA1/ADIPOR1	18
GO:0051271	BP	GO:0051271	negative regulation of cellular component movement	15/349	374/18493	0.00517105	0.0371191	0.0271869	CLIC4/CTNNA1/CX3CR1/STAT3/DUSP1/ARHGDIB/CDKN1B/VCL/TGFB1/ADORA3/SRGAP2/STRAP/AIF1/HMOX1/ADIPOR1	15
GO:0071356	BP	GO:0071356	cellular response to tumor necrosis factor	11/349	235/18493	0.00520537	0.0372327	0.0272702	HSPA1A/ZFP36/TNFRSF1A/HSPA1B/GAS6/GBP2/CYBA/TNFRSF1B/YBX3/CEBPA/SYK	11
GO:0097237	BP	GO:0097237	cellular response to toxic substance	11/349	235/18493	0.00520537	0.0372327	0.0272702	ACTB/PSAP/EGR1/SOD2/GPX1/CYBB/AXL/MGST1/HMOX1/ADCY7/SPI1	11
GO:0010950	BP	GO:0010950	positive regulation of endopeptidase activity	9/349	171/18493	0.00527222	0.037644	0.0275714	STAT3/VSIR/PICALM/ARL6IP5/VCP/IFI16/CYR61/LGALS9/LGMN	9
GO:2000146	BP	GO:2000146	negative regulation of cell motility	14/349	339/18493	0.0052891	0.0376977	0.0276107	CLIC4/CTNNA1/CX3CR1/STAT3/DUSP1/ARHGDIB/VCL/TGFB1/ADORA3/SRGAP2/STRAP/AIF1/HMOX1/ADIPOR1	14
GO:0071236	BP	GO:0071236	cellular response to antibiotic	8/349	141/18493	0.00536456	0.038168	0.0279552	CLU/PSAP/EGR1/CYBB/CDKN1B/AXL/ADCY7/SPI1	8
GO:1904035	BP	GO:1904035	regulation of epithelial cell apoptotic process	6/349	85/18493	0.00542272	0.0384606	0.0281695	ZFP36/ANO6/ARRB2/GAS6/HMOX1/CAST	6
GO:0006401	BP	GO:0006401	RNA catabolic process	14/349	340/18493	0.00542478	0.0384606	0.0281695	VIM/UBC/HSPA1A/BTG2/ZFP36/RNASET2/SAMD4A/PABPC4/NUDT16/HSPA1B/CACNG7/MAPKAPK2/TNFRSF1B/YBX3	14
GO:0002753	BP	GO:0002753	cytoplasmic pattern recognition receptor signaling pathway	5/349	60/18493	0.00543567	0.03847	0.0281764	UBC/HSPA1A/TLR4/TAB2/HSPA1B	5
GO:0009612	BP	GO:0009612	response to mechanical stimulus	10/349	204/18493	0.00551666	0.0389317	0.0285145	FOS/JUN/BTG2/JUNB/TLR4/BAG3/TNFRSF1A/TGFB1/TGFBR2/CYBA	10
GO:0010955	BP	GO:0010955	negative regulation of protein processing	4/349	38/18493	0.00554923	0.0389317	0.0285145	A2M/CD59/CTSZ/CAST	4
GO:0032731	BP	GO:0032731	positive regulation of interleukin-1 beta production	4/349	38/18493	0.00554923	0.0389317	0.0285145	EGR1/TLR4/IFI16/LGALS9	4
GO:0045124	BP	GO:0045124	regulation of bone resorption	4/349	38/18493	0.00554923	0.0389317	0.0285145	SPP1/CSF1R/INPP5D/SYK	4
GO:1903318	BP	GO:1903318	negative regulation of protein maturation	4/349	38/18493	0.00554923	0.0389317	0.0285145	A2M/CD59/CTSZ/CAST	4
GO:0038127	BP	GO:0038127	ERBB signaling pathway	8/349	143/18493	0.00583119	0.0407695	0.0298606	EFEMP1/RAB7A/GRB2/TGFB1/MVP/LGMN/RHBDF2/SH3KBP1	8
GO:0046635	BP	GO:0046635	positive regulation of alpha-beta T cell activation	5/349	61/18493	0.00583145	0.0407695	0.0298606	HLA-E/LGALS9/TGFBR2/SYK/NCKAP1L	5
GO:0001558	BP	GO:0001558	regulation of cell growth	16/349	416/18493	0.00585659	0.0408743	0.0299374	SPP1/FN1/HSPA1A/CYFIP1/PPT1/SDCBP/CDKN1B/CXCL16/CYR61/TGFB1/HSPA1B/CACNG7/TGFBR1/CYBA/SIPA1/ADIPOR1	16
GO:0051216	BP	GO:0051216	cartilage development	10/349	206/18493	0.00589914	0.0411	0.0301027	CD44/SCARA3/EFEMP1/MATN2/CYR61/TGFB1/MAF/TGFBR2/TGFBR1/SCIN	10
GO:0030277	BP	GO:0030277	maintenance of gastrointestinal epithelium	3/349	20/18493	0.00598564	0.0414161	0.0303342	SERPINA3/TLR4/STRAP	3
GO:0033194	BP	GO:0033194	response to hydroperoxide	3/349	20/18493	0.00598564	0.0414161	0.0303342	GPX1/MGST1/AIF1	3
GO:0046697	BP	GO:0046697	decidualization	3/349	20/18493	0.00598564	0.0414161	0.0303342	SPP1/CTSB/JUNB	3
GO:1902884	BP	GO:1902884	positive regulation of response to oxidative stress	3/349	20/18493	0.00598564	0.0414161	0.0303342	MCL1/SELENON/TLR4	3
GO:1900407	BP	GO:1900407	regulation of cellular response to oxidative stress	6/349	87/18493	0.0060689	0.0419202	0.0307034	PSAP/MCL1/SOD2/GPX1/TLR4/MAPKAP1	6
GO:0038179	BP	GO:0038179	neurotrophin signaling pathway	4/349	39/18493	0.00609308	0.0419433	0.0307203	CYFIP1/CORO1A/GRB2/RAP1A	4
GO:0043029	BP	GO:0043029	T cell homeostasis	4/349	39/18493	0.00609308	0.0419433	0.0307203	CORO1A/TGFB1/LGALS9/NCKAP1L	4
GO:0060393	BP	GO:0060393	regulation of pathway-restricted SMAD protein phosphorylation	5/349	62/18493	0.00624709	0.0429301	0.0314431	SDCBP/TGFB1/STRAP/TGFBR1/DAB2	5
GO:0010631	BP	GO:0010631	epithelial cell migration	14/349	346/18493	0.00629893	0.0432126	0.0316499	JUN/GPX1/ITGB2/ADAM9/RAB13/PLXND1/TGFB1/NR4A1/LGMN/STRAP/TGFBR2/TGFBR1/HMOX1/ADIPOR1	14
GO:0009408	BP	GO:0009408	response to heat	8/349	145/18493	0.00632808	0.0433388	0.0317424	HSPA1A/CD14/VCP/BAG3/DNAJB1/HSPA1B/HMOX1/MAPKAPK2	8
GO:0031341	BP	GO:0031341	regulation of cell killing	6/349	88/18493	0.00641222	0.0437767	0.0320632	HLA-E/LAMP1/LGALS9/ARRB2/HAVCR2/FAM49B	6
GO:0007162	BP	GO:0007162	negative regulation of cell adhesion	12/349	276/18493	0.00641378	0.0437767	0.0320632	CD74/VSIR/DUSP1/ARHGDIB/CD164/PLXND1/TGFB1/LGALS9/GPNMB/SIPA1/SOCS6/HAVCR2	12
GO:1903362	BP	GO:1903362	regulation of cellular protein catabolic process	11/349	242/18493	0.0064508	0.0439549	0.0321937	CLU/HSPA1A/GPX1/SDCBP/VCP/HERPUD1/HSPA1B/DAB2/CTSC/CEBPA/CLEC16A	11
GO:0051346	BP	GO:0051346	negative regulation of hydrolase activity	17/349	458/18493	0.00646511	0.0439781	0.0322106	C4A/C3/A2M/CD44/SERPINA3/GPX1/APOC1/PICALM/SERPINB6/IFI16/PHACTR3/HERPUD1/ARRB2/GAS6/CAST/NCKAP1L/PI16	17
GO:0010810	BP	GO:0010810	regulation of cell-substrate adhesion	10/349	209/18493	0.00651129	0.0442175	0.032386	FN1/PREX1/S100A10/CSF1/NINJ1/CYR61/ABI3BP/ARPC2/PLEKHA2/NEDD9	10
GO:0008217	BP	GO:0008217	regulation of blood pressure	9/349	177/18493	0.0065719	0.044479	0.0325775	SOD2/CTSZ/APLN/SLC2A5/GAS6/HMOX1/CYBA/ERAP2/ERAP1	9
GO:1905475	BP	GO:1905475	regulation of protein localization to membrane	9/349	177/18493	0.0065719	0.044479	0.0325775	ACTB/SQSTM1/ITGB2/PICALM/TMBIM1/TREM2/TGFB1/RAP1A/DAB2	9
GO:0002706	BP	GO:0002706	regulation of lymphocyte mediated immunity	8/349	146/18493	0.00658826	0.044515	0.0326039	C3/HLA-E/LAMP1/TGFB1/LGALS9/ARRB2/HAVCR2/FAM49B	8
GO:0006458	BP	GO:0006458	'de novo' protein folding	4/349	40/18493	0.00667124	0.0449249	0.0329041	CD74/HSPA1A/DNAJB1/HSPA1B	4
GO:0061900	BP	GO:0061900	glial cell activation	4/349	40/18493	0.00667124	0.0449249	0.0329041	CLU/JUN/ITGB2/AIF1	4
GO:0033273	BP	GO:0033273	response to vitamin	6/349	89/18493	0.00676943	0.0454057	0.0332562	SPP1/CD4/TGFB1/GAS6/TSPO/FOLR2	6
GO:0060021	BP	GO:0060021	roof of mouth development	6/349	89/18493	0.00676943	0.0454057	0.0332562	DHRS3/CSRNP1/TGFBR2/ARID5B/TGFBR1/TIPARP	6
GO:0090132	BP	GO:0090132	epithelium migration	14/349	349/18493	0.00677646	0.0454057	0.0332562	JUN/GPX1/ITGB2/ADAM9/RAB13/PLXND1/TGFB1/NR4A1/LGMN/STRAP/TGFBR2/TGFBR1/HMOX1/ADIPOR1	14
GO:0023058	BP	GO:0023058	adaptation of signaling pathway	3/349	21/18493	0.00688679	0.0457642	0.0335188	APLNR/APLN/ARRB2	3
GO:0033622	BP	GO:0033622	integrin activation	3/349	21/18493	0.00688679	0.0457642	0.0335188	FN1/TLN1/P2RY12	3
GO:0043302	BP	GO:0043302	positive regulation of leukocyte degranulation	3/349	21/18493	0.00688679	0.0457642	0.0335188	LAMP1/ITGB2/SYK	3
GO:0060390	BP	GO:0060390	regulation of SMAD protein signal transduction	3/349	21/18493	0.00688679	0.0457642	0.0335188	TGFB1/TGFBR1/DAB2	3
GO:2000178	BP	GO:2000178	negative regulation of neural precursor cell proliferation	3/349	21/18493	0.00688679	0.0457642	0.0335188	CTNNA1/BTG2/TGFB1	3
GO:0031330	BP	GO:0031330	negative regulation of cellular catabolic process	11/349	245/18493	0.00705126	0.04678	0.0342628	MCL1/ZFP36/APOC1/STAT3/SDCBP/TAB2/TSPO/HMOX1/MAPKAPK2/YBX3/CLEC16A	11
GO:0046660	BP	GO:0046660	female sex differentiation	7/349	118/18493	0.00709325	0.0469811	0.0344101	CTNNA1/AXL/ARRB2/ARID5B/LHFPL2/TIPARP/MERTK	7
GO:0002260	BP	GO:0002260	lymphocyte homeostasis	5/349	64/18493	0.00713999	0.0470642	0.0344709	CD74/CORO1A/TGFB1/LGALS9/NCKAP1L	5
GO:0045638	BP	GO:0045638	negative regulation of myeloid cell differentiation	6/349	90/18493	0.00714085	0.0470642	0.0344709	C1QC/ZFP36/TLR4/MAFB/INPP5D/LILRB4	6
GO:0048145	BP	GO:0048145	regulation of fibroblast proliferation	6/349	90/18493	0.00714085	0.0470642	0.0344709	CD74/FN1/JUN/S100A6/TGFB1/GAS6	6
GO:0002931	BP	GO:0002931	response to ischemia	4/349	41/18493	0.00728459	0.0476218	0.0348794	EGR1/SQSTM1/CX3CR1/HK2	4
GO:0030574	BP	GO:0030574	collagen catabolic process	4/349	41/18493	0.00728459	0.0476218	0.0348794	CTSB/CTSD/VSIR/CTSS	4
GO:0030866	BP	GO:0030866	cortical actin cytoskeleton organization	4/349	41/18493	0.00728459	0.0476218	0.0348794	TLN1/RAB13/WIPF1/NCKAP1L	4
GO:0051602	BP	GO:0051602	response to electrical stimulus	4/349	41/18493	0.00728459	0.0476218	0.0348794	CYFIP1/BTG2/CD14/AIF1	4
GO:1904706	BP	GO:1904706	negative regulation of vascular smooth muscle cell proliferation	4/349	41/18493	0.00728459	0.0476218	0.0348794	SOD2/CDKN1B/APLN/HMOX1	4
GO:0002455	BP	GO:0002455	humoral immune response mediated by circulating immunoglobulin	8/349	149/18493	0.00741755	0.0483341	0.0354011	CLU/C4A/C3/C1QB/C1QC/C1QA/C1R/C1S	8
GO:0051384	BP	GO:0051384	response to glucocorticoid	8/349	149/18493	0.00741755	0.0483341	0.0354011	FOS/PAM/MAOB/ZFP36/DUSP1/ADAM9/TGFB1/AIF1	8
GO:0046634	BP	GO:0046634	regulation of alpha-beta T cell activation	6/349	91/18493	0.00752679	0.0488877	0.0358065	HLA-E/VSIR/LGALS9/TGFBR2/SYK/NCKAP1L	6
GO:0048144	BP	GO:0048144	fibroblast proliferation	6/349	91/18493	0.00752679	0.0488877	0.0358065	CD74/FN1/JUN/S100A6/TGFB1/GAS6	6
GO:0042246	BP	GO:0042246	tissue regeneration	5/349	65/18493	0.00761825	0.049402	0.0361833	GAP43/GPX1/SELENON/NINJ1/TGFBR2	5
GO:1903707	BP	GO:1903707	negative regulation of hemopoiesis	8/349	150/18493	0.00771074	0.0499214	0.0365637	CD74/C1QC/ZFP36/TLR4/MAFB/INPP5D/TMEM176B/LILRB4	8
GO:0005775	CC	GO:0005775	vacuolar lumen	28/355	171/19659	5.43e-19	2.16e-16	1.51e-16	FTL/PSAP/CD74/C3/CTSB/CTSD/SERPINA3/TPP1/CAP1/ASAH1/PPT1/CYB5R3/GRN/SDCBP/NPC2/GM2A/VCP/RNASET2/GNS/MAN2B1/LGMN/CREG1/GYG1/CTSS/CTSC/IFI30/ADA2/ARHGAP45	28
GO:0034774	CC	GO:0034774	secretory granule lumen	34/355	321/19659	9.72e-17	1.93e-14	1.36e-14	CLU/FTL/C3/A2M/FN1/CTSD/SERPINA3/CAP1/CYFIP1/COTL1/CYB5R3/GRN/SDCBP/NPC2/GM2A/VCP/RNASET2/GNS/CTSZ/VCL/ARPC5/TGFB1/MVP/MAN2B1/SRGN/CREG1/GYG1/GAS6/CTSC/S100A11/FAM49B/ADA2/ARHGAP45/DOCK2	34
GO:0060205	CC	GO:0060205	cytoplasmic vesicle lumen	34/355	338/19659	4.69e-16	5.09e-14	3.58e-14	CLU/FTL/C3/A2M/FN1/CTSD/SERPINA3/CAP1/CYFIP1/COTL1/CYB5R3/GRN/SDCBP/NPC2/GM2A/VCP/RNASET2/GNS/CTSZ/VCL/ARPC5/TGFB1/MVP/MAN2B1/SRGN/CREG1/GYG1/GAS6/CTSC/S100A11/FAM49B/ADA2/ARHGAP45/DOCK2	34
GO:0031983	CC	GO:0031983	vesicle lumen	34/355	339/19659	5.13e-16	5.09e-14	3.58e-14	CLU/FTL/C3/A2M/FN1/CTSD/SERPINA3/CAP1/CYFIP1/COTL1/CYB5R3/GRN/SDCBP/NPC2/GM2A/VCP/RNASET2/GNS/CTSZ/VCL/ARPC5/TGFB1/MVP/MAN2B1/SRGN/CREG1/GYG1/GAS6/CTSC/S100A11/FAM49B/ADA2/ARHGAP45/DOCK2	34
GO:0005766	CC	GO:0005766	primary lysosome	23/355	155/19659	7.49e-15	4.95e-13	3.48e-13	FTL/PSAP/C3/SERPINA3/LAMP1/CAP1/CD68/CYB5R3/GRN/SDCBP/NPC2/GM2A/VCP/RNASET2/GNS/MGST1/MAN2B1/CREG1/C3AR1/CTSC/ADA2/CMTM6/ARHGAP45	23
GO:0042582	CC	GO:0042582	azurophil granule	23/355	155/19659	7.49e-15	4.95e-13	3.48e-13	FTL/PSAP/C3/SERPINA3/LAMP1/CAP1/CD68/CYB5R3/GRN/SDCBP/NPC2/GM2A/VCP/RNASET2/GNS/MGST1/MAN2B1/CREG1/C3AR1/CTSC/ADA2/CMTM6/ARHGAP45	23
GO:0030667	CC	GO:0030667	secretory granule membrane	30/355	295/19659	2.01e-14	1.14e-12	8.02e-13	PSAP/CD44/CD59/LAMP1/TMED10/PAM/RAB7A/CD68/ITGB2/CD14/SERPINB6/CYBB/TMBIM1/ANO6/MGST1/SLC2A5/TYROBP/CD53/LHFPL2/RAP1A/CYBA/TSPAN14/OLR1/TNFRSF1B/C3AR1/FCGR2A/ITGAX/DEGS1/NCKAP1L/CMTM6	30
GO:0035578	CC	GO:0035578	azurophil granule lumen	17/355	91/19659	5.39e-13	2.67e-11	1.88e-11	FTL/C3/SERPINA3/CAP1/CYB5R3/GRN/SDCBP/NPC2/GM2A/VCP/RNASET2/GNS/MAN2B1/CREG1/CTSC/ADA2/ARHGAP45	17
GO:0042581	CC	GO:0042581	specific granule	20/355	160/19659	1.15e-11	4.23e-10	2.97e-10	CTSD/CD59/CYFIP1/ITGB2/CYBB/TMBIM1/ANO6/CTSZ/VCL/SLC2A5/CD53/RAP1A/CYBA/TSPAN14/OLR1/TNFRSF1B/C3AR1/DEGS1/CMTM6/DOCK2	20
GO:0043202	CC	GO:0043202	lysosomal lumen	16/355	94/19659	1.17e-11	4.23e-10	2.97e-10	PSAP/CD74/CTSB/CTSD/TPP1/ASAH1/PPT1/NPC2/GM2A/RNASET2/GNS/MAN2B1/LGMN/GYG1/CTSS/IFI30	16
GO:0005925	CC	GO:0005925	focal adhesion	31/355	402/19659	1.17e-11	4.23e-10	2.97e-10	ACTB/VIM/HSPA1A/CD44/CD59/TLN1/CTNNA1/CAP1/CYFIP1/ITGB4/JAK1/ITGB2/SDCBP/ADAM9/PALLD/CAPN1/VCL/ARPC5/ARPC1B/ARPC3/HSPA1B/ARPC2/ACTR3/FLII/LCP1/CYBA/APBB1IP/DAB2/CAPN5/NEDD9/SH3KBP1	31
GO:0005924	CC	GO:0005924	cell-substrate adherens junction	31/355	405/19659	1.42e-11	4.69e-10	3.3e-10	ACTB/VIM/HSPA1A/CD44/CD59/TLN1/CTNNA1/CAP1/CYFIP1/ITGB4/JAK1/ITGB2/SDCBP/ADAM9/PALLD/CAPN1/VCL/ARPC5/ARPC1B/ARPC3/HSPA1B/ARPC2/ACTR3/FLII/LCP1/CYBA/APBB1IP/DAB2/CAPN5/NEDD9/SH3KBP1	31
GO:0030055	CC	GO:0030055	cell-substrate junction	31/355	409/19659	1.82e-11	5.57e-10	3.91e-10	ACTB/VIM/HSPA1A/CD44/CD59/TLN1/CTNNA1/CAP1/CYFIP1/ITGB4/JAK1/ITGB2/SDCBP/ADAM9/PALLD/CAPN1/VCL/ARPC5/ARPC1B/ARPC3/HSPA1B/ARPC2/ACTR3/FLII/LCP1/CYBA/APBB1IP/DAB2/CAPN5/NEDD9/SH3KBP1	31
GO:0101002	CC	GO:0101002	ficolin-1-rich granule	21/355	185/19659	2.27e-11	6.43e-10	4.52e-10	CTSB/HSPA1A/CTSD/LAMP1/COTL1/ASAH1/ITGB2/SERPINB6/VCP/GNS/CAPN1/CTSZ/VCL/ARPC5/MVP/HSPA1B/GYG1/PLEKHO2/CTSS/ITGAX/NCKAP1L	21
GO:0035579	CC	GO:0035579	specific granule membrane	15/355	91/19659	8.35e-11	2.21e-09	1.55e-09	CD59/ITGB2/CYBB/TMBIM1/ANO6/SLC2A5/CD53/RAP1A/CYBA/TSPAN14/OLR1/TNFRSF1B/C3AR1/DEGS1/CMTM6	15
GO:0042613	CC	GO:0042613	MHC class II protein complex	8/355	16/19659	1.19e-10	2.94e-09	2.07e-09	CD74/HLA-DRA/HLA-DPA1/HLA-DPB1/HLA-DRB1/HLA-DMB/HLA-DMA/HLA-DRB5	8
GO:0042611	CC	GO:0042611	MHC protein complex	9/355	25/19659	2.92e-10	6.83e-09	4.8e-09	CD74/HLA-DRA/HLA-E/HLA-DPA1/HLA-DPB1/HLA-DRB1/HLA-DMB/HLA-DMA/HLA-DRB5	9
GO:0031252	CC	GO:0031252	cell leading edge	28/355	390/19659	6.21e-10	1.37e-08	9.63e-09	VIM/CD44/TLN1/S100A6/CTNNA1/WASF2/CYFIP1/ITGB4/ABLIM3/SLC39A14/RAB13/PALLD/PLXND1/CORO1A/ARPC5/ARPC3/ARPC2/ACTR3/SRGAP2/WIPF1/LCP1/AIF1/APBB1IP/S100A11/NEDD9/DOCK8/CXCR4/ARHGAP45	28
GO:0030139	CC	GO:0030139	endocytic vesicle	24/355	293/19659	7.97e-10	1.65e-08	1.16e-08	VIM/CD74/UBC/HLA-DRA/HLA-E/LAMP1/HLA-DPA1/RAB7A/PICALM/HLA-DPB1/HLA-DRB1/STAB1/CYBB/TAPBP/RAB13/CORO1A/SRGAP2/ARRB2/RAP1A/CYBA/PLD4/SYK/HLA-DRB5/SH3KBP1	24
GO:1904813	CC	GO:1904813	ficolin-1-rich granule lumen	16/355	124/19659	8.47e-10	1.65e-08	1.16e-08	CTSB/HSPA1A/CTSD/COTL1/ASAH1/VCP/GNS/CAPN1/CTSZ/VCL/ARPC5/MVP/HSPA1B/GYG1/PLEKHO2/CTSS	16
GO:0005765	CC	GO:0005765	lysosomal membrane	26/355	344/19659	8.75e-10	1.65e-08	1.16e-08	GFAP/PSAP/CD74/HLA-DRA/LAPTM5/LAMP1/HLA-DPA1/RAB7A/CD68/LAPTM4A/UBA1/AP1B1/HLA-DPB1/HLA-DRB1/LITAF/CD164/TMBIM1/MGST1/HLA-DMB/HLA-DMA/DAB2/C3AR1/M6PR/HLA-DRB5/CLEC16A/CMTM6	26
GO:0098852	CC	GO:0098852	lytic vacuole membrane	26/355	345/19659	9.31e-10	1.68e-08	1.18e-08	GFAP/PSAP/CD74/HLA-DRA/LAPTM5/LAMP1/HLA-DPA1/RAB7A/CD68/LAPTM4A/UBA1/AP1B1/HLA-DPB1/HLA-DRB1/LITAF/CD164/TMBIM1/MGST1/HLA-DMB/HLA-DMA/DAB2/C3AR1/M6PR/HLA-DRB5/CLEC16A/CMTM6	26
GO:0030027	CC	GO:0030027	lamellipodium	19/355	188/19659	1.51e-09	2.61e-08	1.83e-08	CD44/CTNNA1/WASF2/CYFIP1/ABLIM3/SLC39A14/RAB13/PALLD/PLXND1/CORO1A/ARPC5/ARPC3/ARPC2/ACTR3/SRGAP2/AIF1/APBB1IP/NEDD9/DOCK8	19
GO:0005774	CC	GO:0005774	vacuolar membrane	27/355	397/19659	4.1e-09	6.78e-08	4.77e-08	GFAP/PSAP/CD74/HLA-DRA/LAPTM5/LAMP1/HLA-DPA1/RAB7A/CD68/LAPTM4A/UBA1/AP1B1/HLA-DPB1/HLA-DRB1/LITAF/CD164/TMBIM1/MGST1/MAN2B1/HLA-DMB/HLA-DMA/DAB2/C3AR1/M6PR/HLA-DRB5/CLEC16A/CMTM6	27
GO:0071556	CC	GO:0071556	integral component of lumenal side of endoplasmic reticulum membrane	8/355	29/19659	3.22e-08	4.92e-07	3.46e-07	CD74/HLA-DRA/HLA-E/HLA-DPA1/HLA-DPB1/HLA-DRB1/TAPBP/HLA-DRB5	8
GO:0098553	CC	GO:0098553	lumenal side of endoplasmic reticulum membrane	8/355	29/19659	3.22e-08	4.92e-07	3.46e-07	CD74/HLA-DRA/HLA-E/HLA-DPA1/HLA-DPB1/HLA-DRB1/TAPBP/HLA-DRB5	8
GO:0030666	CC	GO:0030666	endocytic vesicle membrane	16/355	163/19659	4.57e-08	6.72e-07	4.72e-07	CD74/UBC/HLA-DRA/HLA-E/LAMP1/HLA-DPA1/RAB7A/PICALM/HLA-DPB1/HLA-DRB1/STAB1/CYBB/TAPBP/CORO1A/CYBA/HLA-DRB5	16
GO:0070820	CC	GO:0070820	tertiary granule	16/355	164/19659	4.98e-08	7.07e-07	4.96e-07	CTSD/CD59/LAMP1/CYFIP1/ASAH1/ITGB2/SERPINB6/CYBB/ANO6/CD53/CTSS/CYBA/TSPAN14/OLR1/ITGAX/NCKAP1L	16
GO:0072562	CC	GO:0072562	blood microparticle	15/355	147/19659	7.21e-08	9.87e-07	6.94e-07	CLU/ACTB/C4A/C3/A2M/FN1/HSPA1A/SERPINA3/C1QB/C1QC/SDCBP/C1R/C1S/TGFB1/HSPA1B	15
GO:0010008	CC	GO:0010008	endosome membrane	27/355	462/19659	9.65e-08	1.28e-06	8.98e-07	UBC/ITM2B/HLA-DRA/HLA-E/LAMP1/HLA-DPA1/RAB7A/CD68/LAPTM4A/UBA1/HLA-DPB1/HLA-DRB1/LITAF/CD14/TLR4/TAB2/CD164/RAB13/TMBIM1/SCAMP2/ARC/HLA-DMB/GPNMB/HLA-DMA/HLA-DRB5/CLEC16A/CMTM6	27
GO:0062023	CC	GO:0062023	collagen-containing extracellular matrix	22/355	332/19659	1.83e-07	2.35e-06	1.65e-06	CLU/PSAP/A2M/CTSB/FN1/CTSD/SERPINA3/C1QB/C1QC/S100A6/EFEMP1/C1QA/MATN2/THBS2/SERPINB6/S100A10/CTSZ/TGFB1/ABI3BP/CTSS/CTSC/TNXB	22
GO:0070821	CC	GO:0070821	tertiary granule membrane	10/355	73/19659	7.35e-07	9.12e-06	6.41e-06	CD59/ITGB2/SERPINB6/CYBB/ANO6/CD53/CYBA/TSPAN14/OLR1/ITGAX	10
GO:0005885	CC	GO:0005885	Arp2/3 protein complex	5/355	11/19659	7.89e-07	9.44e-06	6.63e-06	ARPC5/ARPC1B/ARPC3/ARPC2/ACTR3	5
GO:0015629	CC	GO:0015629	actin cytoskeleton	26/355	483/19659	8.09e-07	9.44e-06	6.63e-06	ACTB/CLIC4/CTNNA1/CAP1/WASF2/ABLIM3/TPM3/PALLD/CORO1A/VCL/ARPC5/ARPC1B/ARPC3/ARPC2/ACTR3/CAPG/WIPF1/ARC/LCP1/GBP2/AIF1/CYBA/CAPZA1/POU6F1/SCIN/MYO1F	26
GO:0030134	CC	GO:0030134	COPII-coated ER to Golgi transport vesicle	11/355	93/19659	9.27e-07	1.05e-05	7.39e-06	CD74/HLA-DRA/HLA-E/CD59/TMED10/HLA-DPA1/HLA-DPB1/HLA-DRB1/CTSZ/CTSC/HLA-DRB5	11
GO:0043235	CC	GO:0043235	receptor complex	23/355	396/19659	9.79e-07	1.08e-05	7.59e-06	CD74/CD44/CSF1R/ITGB4/ITGB2/SDCBP/CD14/CNTFR/TLR4/PLXND1/IL13RA1/TNFRSF1A/AXL/CD4/CACNG7/TGFBR2/TGFBR1/APBB1IP/MERTK/OLR1/TNFRSF1B/ITGAX/SYK	23
GO:0012507	CC	GO:0012507	ER to Golgi transport vesicle membrane	9/355	62/19659	1.61e-06	1.73e-05	1.21e-05	CD74/HLA-DRA/HLA-E/CD59/TMED10/HLA-DPA1/HLA-DPB1/HLA-DRB1/HLA-DRB5	9
GO:0045335	CC	GO:0045335	phagocytic vesicle	12/355	124/19659	2.6e-06	2.71e-05	1.91e-05	VIM/HLA-E/LAMP1/RAB7A/CYBB/TAPBP/CORO1A/SRGAP2/RAP1A/CYBA/PLD4/SYK	12
GO:0045121	CC	GO:0045121	membrane raft	19/355	304/19659	3.02e-06	3.07e-05	2.16e-05	CTSD/CTNNA1/PPT1/ITGB2/SDCBP/CD14/S100A10/SELPLG/TNFRSF1A/P2RY12/CD4/INPP5D/TGFBR2/ARC/TGFBR1/HMOX1/OLR1/TNFRSF1B/RFTN1	19
GO:0098857	CC	GO:0098857	membrane microdomain	19/355	305/19659	3.16e-06	3.14e-05	2.21e-05	CTSD/CTNNA1/PPT1/ITGB2/SDCBP/CD14/S100A10/SELPLG/TNFRSF1A/P2RY12/CD4/INPP5D/TGFBR2/ARC/TGFBR1/HMOX1/OLR1/TNFRSF1B/RFTN1	19
GO:0030662	CC	GO:0030662	coated vesicle membrane	14/355	174/19659	3.51e-06	3.39e-05	2.39e-05	CD74/HLA-DRA/HLA-E/CD59/TMED10/HLA-DPA1/AP1B1/PICALM/HLA-DPB1/HLA-DRB1/CD4/DAB2/M6PR/HLA-DRB5	14
GO:0030665	CC	GO:0030665	clathrin-coated vesicle membrane	11/355	107/19659	3.76e-06	3.56e-05	2.5e-05	CD74/HLA-DRA/HLA-DPA1/AP1B1/PICALM/HLA-DPB1/HLA-DRB1/CD4/DAB2/M6PR/HLA-DRB5	11
GO:0032588	CC	GO:0032588	trans-Golgi network membrane	10/355	90/19659	5.16e-06	4.76e-05	3.35e-05	CD74/HLA-DRA/HLA-DPA1/AP1B1/HLA-DPB1/HLA-DRB1/SCAMP2/PLD4/M6PR/HLA-DRB5	10
GO:0098589	CC	GO:0098589	membrane region	19/355	316/19659	5.29e-06	4.77e-05	3.35e-05	CTSD/CTNNA1/PPT1/ITGB2/SDCBP/CD14/S100A10/SELPLG/TNFRSF1A/P2RY12/CD4/INPP5D/TGFBR2/ARC/TGFBR1/HMOX1/OLR1/TNFRSF1B/RFTN1	19
GO:0031091	CC	GO:0031091	platelet alpha granule	10/355	91/19659	5.71e-06	5.03e-05	3.54e-05	CLU/A2M/FN1/SERPINA3/THBS2/TGFB1/SRGN/LHFPL2/GAS6/FAM49B	10
GO:0005770	CC	GO:0005770	late endosome	16/355	243/19659	9.53e-06	8.23e-05	5.78e-05	CD74/HLA-DRA/SQSTM1/LAMP1/RAB7A/LAPTM4A/HLA-DRB1/LITAF/LGMN/HLA-DMB/RAP1A/HLA-DMA/M6PR/CXCR4/HLA-DRB5/CLEC16A	16
GO:0031012	CC	GO:0031012	extracellular matrix	24/355	490/19659	1.07e-05	9.05e-05	6.36e-05	CLU/PSAP/A2M/CTSB/FN1/CTSD/SERPINA3/SCARA3/C1QB/C1QC/S100A6/EFEMP1/C1QA/MATN2/THBS2/SERPINB6/S100A10/CTSZ/CYR61/TGFB1/ABI3BP/CTSS/CTSC/TNXB	24
GO:0030669	CC	GO:0030669	clathrin-coated endocytic vesicle membrane	7/355	44/19659	1.27e-05	0.00010527	7.4e-05	CD74/HLA-DRA/HLA-DPA1/PICALM/HLA-DPB1/HLA-DRB1/HLA-DRB5	7
GO:0042470	CC	GO:0042470	melanosome	10/355	106/19659	2.23e-05	0.000176783	0.000124214	CTSB/CTSD/TPP1/LAMP1/TMED10/RAB7A/SDCBP/CAPG/GPNMB/RAB29	10
GO:0048770	CC	GO:0048770	pigment granule	10/355	106/19659	2.23e-05	0.000176783	0.000124214	CTSB/CTSD/TPP1/LAMP1/TMED10/RAB7A/SDCBP/CAPG/GPNMB/RAB29	10
GO:0031093	CC	GO:0031093	platelet alpha granule lumen	8/355	67/19659	2.69e-05	0.000209727	0.000147362	CLU/A2M/FN1/SERPINA3/TGFB1/SRGN/GAS6/FAM49B	8
GO:0030660	CC	GO:0030660	Golgi-associated vesicle membrane	10/355	111/19659	3.33e-05	0.000253997	0.000178468	CD74/ITM2B/HLA-DRA/HLA-E/CD59/TMED10/HLA-DPA1/HLA-DPB1/HLA-DRB1/HLA-DRB5	10
GO:0030135	CC	GO:0030135	coated vesicle	16/355	280/19659	5.39e-05	0.000404112	0.000283945	CD74/HLA-DRA/HLA-E/CD59/TMED10/HLA-DPA1/AP1B1/PICALM/HLA-DPB1/HLA-DRB1/CTSZ/CD4/DAB2/CTSC/M6PR/HLA-DRB5	16
GO:0005798	CC	GO:0005798	Golgi-associated vesicle	12/355	175/19659	8.4e-05	0.000617598	0.000433948	CD74/ITM2B/HLA-DRA/HLA-E/CD59/TMED10/HLA-DPA1/HLA-DPB1/HLA-DRB1/CTSZ/CTSC/HLA-DRB5	12
GO:0030136	CC	GO:0030136	clathrin-coated vesicle	12/355	180/19659	0.000109905	0.000793313	0.000557412	CD74/HLA-DRA/TMED10/HLA-DPA1/AP1B1/PICALM/HLA-DPB1/HLA-DRB1/CD4/DAB2/M6PR/HLA-DRB5	12
GO:0045334	CC	GO:0045334	clathrin-coated endocytic vesicle	7/355	63/19659	0.000137004	0.00097126	0.000682445	CD74/HLA-DRA/HLA-DPA1/PICALM/HLA-DPB1/HLA-DRB1/HLA-DRB5	7
GO:0005769	CC	GO:0005769	early endosome	17/355	341/19659	0.000168609	0.00117435	0.000825143	HLA-E/WASF2/PICALM/LITAF/TLR4/CORO1A/CD4/CACNG7/ARC/RAP1A/GPNMB/RFTN1/RAB29/HAVCR2/CXCR4/APOC2/CMTM6	17
GO:0005802	CC	GO:0005802	trans-Golgi network	13/355	225/19659	0.000240005	0.00164279	0.00115429	CD74/HLA-DRA/PAM/HLA-DPA1/AP1B1/HLA-DPB1/HLA-DRB1/RAB13/SCAMP2/RAB29/PLD4/M6PR/HLA-DRB5	13
GO:0030670	CC	GO:0030670	phagocytic vesicle membrane	7/355	72/19659	0.000317565	0.00213684	0.00150143	HLA-E/LAMP1/RAB7A/CYBB/TAPBP/CORO1A/CYBA	7
GO:0001772	CC	GO:0001772	immunological synapse	5/355	34/19659	0.000337654	0.00223414	0.00156979	CORO1A/CD53/SOCS6/HAVCR2/CD37	5
GO:0036019	CC	GO:0036019	endolysosome	4/355	20/19659	0.000402877	0.002622	0.00184232	CTSB/LGMN/CTSS/CLEC16A	4
GO:0098802	CC	GO:0098802	plasma membrane receptor complex	11/355	184/19659	0.00053625	0.00343373	0.00241267	ITGB4/ITGB2/SDCBP/CNTFR/IL13RA1/CD4/CACNG7/TGFBR1/APBB1IP/ITGAX/SYK	11
GO:0016234	CC	GO:0016234	inclusion body	7/355	80/19659	0.000605601	0.00372554	0.00261771	CLU/HSPA1A/GPX1/SQSTM1/PICALM/HERPUD1/HSPA1B	7
GO:0030133	CC	GO:0030133	transport vesicle	17/355	381/19659	0.000605624	0.00372554	0.00261771	CD74/HLA-DRA/HLA-E/CD59/GALNT15/LAMP1/TMED10/HLA-DPA1/PPT1/PICALM/HLA-DPB1/HLA-DRB1/SCAMP2/SYNGR2/SIPA1/M6PR/HLA-DRB5	17
GO:0035577	CC	GO:0035577	azurophil granule membrane	6/355	58/19659	0.000609975	0.00372554	0.00261771	PSAP/LAMP1/CD68/MGST1/C3AR1/CMTM6	6
GO:0031233	CC	GO:0031233	intrinsic component of external side of plasma membrane	4/355	24/19659	0.000834654	0.00502057	0.00352764	CD59/CD14/ADAM9/FOLR2	4
GO:0009897	CC	GO:0009897	external side of plasma membrane	16/355	359/19659	0.00088027	0.00521593	0.00366491	CD74/CD59/LAMP1/CX3CR1/ITGB2/CD14/CNTFR/TLR4/ADAM9/IL13RA1/FCGR3A/P2RY12/CD4/TGFBR2/CXCR4/FOLR2	16
GO:0001726	CC	GO:0001726	ruffle	10/355	167/19659	0.000938394	0.00547857	0.00384945	TLN1/S100A6/WASF2/CYFIP1/PALLD/WIPF1/LCP1/AIF1/S100A11/ARHGAP45	10
GO:0034364	CC	GO:0034364	high-density lipoprotein particle	4/355	26/19659	0.00114138	0.00656705	0.00461426	CLU/PLTP/APOC1/APOC2	4
GO:0005788	CC	GO:0005788	endoplasmic reticulum lumen	14/355	301/19659	0.00121765	0.00690584	0.00485231	C4A/C3/SPP1/FN1/RNASET2/CSF1/CTSZ/CD4/CYR61/GAS6/CNPY3/ERAP2/CTSC/ERAP1	14
GO:0030658	CC	GO:0030658	transport vesicle membrane	11/355	204/19659	0.00125159	0.00699833	0.0049173	CD74/HLA-DRA/HLA-E/CD59/LAMP1/TMED10/HLA-DPA1/HLA-DPB1/HLA-DRB1/SYNGR2/HLA-DRB5	11
GO:0030176	CC	GO:0030176	integral component of endoplasmic reticulum membrane	9/355	149/19659	0.00157208	0.0086683	0.00609068	CD74/HLA-DRA/HLA-E/HLA-DPA1/HLA-DPB1/HLA-DRB1/TAPBP/HLA-DRB5/ESYT1	9
GO:0005767	CC	GO:0005767	secondary lysosome	3/355	14/19659	0.00183306	0.00996883	0.00700448	FTL/SQSTM1/LAMP1	3
GO:0002102	CC	GO:0002102	podosome	4/355	30/19659	0.00197682	0.0106054	0.00745173	PALLD/VCL/LCP1/SCIN	4
GO:0005884	CC	GO:0005884	actin filament	7/355	99/19659	0.00212169	0.0112308	0.00789121	TPM3/PALLD/CORO1A/ARPC3/WIPF1/LCP1/AIF1	7
GO:0031902	CC	GO:0031902	late endosome membrane	8/355	127/19659	0.00217599	0.0113667	0.00798667	HLA-DRA/RAB7A/LAPTM4A/HLA-DRB1/LITAF/HLA-DMB/HLA-DMA/HLA-DRB5	8
GO:0031227	CC	GO:0031227	intrinsic component of endoplasmic reticulum membrane	9/355	157/19659	0.00224991	0.0116002	0.00815073	CD74/HLA-DRA/HLA-E/HLA-DPA1/HLA-DPB1/HLA-DRB1/TAPBP/HLA-DRB5/ESYT1	9
GO:0035861	CC	GO:0035861	site of double-strand break	5/355	55/19659	0.00309967	0.0157765	0.0110852	VCP/ARPC5/ARPC3/ARPC2/ACTR3	5
GO:0042101	CC	GO:0042101	T cell receptor complex	3/355	17/19659	0.00328969	0.0163251	0.0114706	CD4/APBB1IP/SYK	3
GO:0090723	CC	GO:0090723	growth cone part	3/355	17/19659	0.00328969	0.0163251	0.0114706	GAP43/CYFIP1/ARPC3	3
GO:0031968	CC	GO:0031968	organelle outer membrane	10/355	204/19659	0.00407918	0.019993	0.0140478	UBC/MCL1/MAOB/CYB5R3/MGST1/TSPO/AKAP1/ACSL1/HK2/TMEM109	10
GO:0019867	CC	GO:0019867	outer membrane	10/355	206/19659	0.00436794	0.0211472	0.0148588	UBC/MCL1/MAOB/CYB5R3/MGST1/TSPO/AKAP1/ACSL1/HK2/TMEM109	10
GO:0031362	CC	GO:0031362	anchored component of external side of plasma membrane	3/355	19/19659	0.00456432	0.0218318	0.0153398	CD59/CD14/FOLR2	3
GO:0034358	CC	GO:0034358	plasma lipoprotein particle	4/355	38/19659	0.00475515	0.0222094	0.0156052	CLU/PLTP/APOC1/APOC2	4
GO:1990777	CC	GO:1990777	lipoprotein particle	4/355	38/19659	0.00475515	0.0222094	0.0156052	CLU/PLTP/APOC1/APOC2	4
GO:0101003	CC	GO:0101003	ficolin-1-rich granule membrane	5/355	61/19659	0.00485579	0.0224157	0.0157501	LAMP1/ITGB2/SERPINB6/ITGAX/NCKAP1L	5
GO:0035580	CC	GO:0035580	specific granule lumen	5/355	62/19659	0.00520523	0.0237526	0.0166895	CTSD/CYFIP1/CTSZ/VCL/DOCK2	5
GO:0005741	CC	GO:0005741	mitochondrial outer membrane	9/355	180/19659	0.00554773	0.0250278	0.0175855	UBC/MCL1/MAOB/CYB5R3/MGST1/TSPO/AKAP1/ACSL1/HK2	9
GO:0032994	CC	GO:0032994	protein-lipid complex	4/355	40/19659	0.00572373	0.0255317	0.0179395	CLU/PLTP/APOC1/APOC2	4
GO:0090734	CC	GO:0090734	site of DNA damage	5/355	66/19659	0.00678172	0.0299149	0.0210194	VCP/ARPC5/ARPC3/ARPC2/ACTR3	5
GO:0031258	CC	GO:0031258	lamellipodium membrane	3/355	22/19659	0.00696986	0.030407	0.0213651	CD44/PLXND1/DOCK8	3
GO:0043025	CC	GO:0043025	neuronal cell body	17/355	483/19659	0.00708439	0.0305707	0.0214801	C4A/LAMP1/PAM/CYFIP1/PPT1/CX3CR1/PICALM/BRINP2/CYBB/DNAJB1/TGFB1/CACNG7/ARC/AIF1/CYBA/TNFRSF1B/RGS10	17
GO:0033116	CC	GO:0033116	endoplasmic reticulum-Golgi intermediate compartment membrane	5/355	68/19659	0.00768337	0.0327989	0.0230458	CD59/TMED10/TAPBP/CTSZ/CTSC	5
GO:0001891	CC	GO:0001891	phagocytic cup	3/355	23/19659	0.00790951	0.0334051	0.0234717	CORO1A/LCP1/AIF1	3
GO:0044853	CC	GO:0044853	plasma membrane raft	6/355	102/19659	0.0104987	0.0438735	0.0308272	CTNNA1/ITGB2/SELPLG/P2RY12/TGFBR2/HMOX1	6
GO:0003779	MF	GO:0003779	actin binding	28/345	421/17632	1.86e-08	1.12e-05	9.59e-06	TLN1/CTNNA1/CAP1/WASF2/CYFIP1/COTL1/ABLIM3/TPM3/PALLD/CORO1A/VCL/ARPC5/PHACTR3/HCLS1/ARPC1B/ARPC3/ARPC2/ACTR3/CAPG/FLII/WIPF1/LCP1/AIF1/CAPZA1/CXCR4/SCIN/MYO1F/MRTFA	28
GO:0051015	MF	GO:0051015	actin filament binding	18/345	190/17632	3.8e-08	1.14e-05	9.83e-06	TLN1/CTNNA1/CYFIP1/ABLIM3/TPM3/CORO1A/ARPC5/ARPC1B/ARPC3/ARPC2/ACTR3/CAPG/FLII/WIPF1/LCP1/AIF1/CAPZA1/SCIN	18
GO:0019955	MF	GO:0019955	cytokine binding	14/345	125/17632	1.6e-07	3.21e-05	2.76e-05	CD74/A2M/CSF1R/CX3CR1/ZFP36/CNTFR/IFNGR1/IL13RA1/TNFRSF1A/CD4/TGFBR2/TGFBR1/TNFRSF1B/CXCR4	14
GO:0042605	MF	GO:0042605	peptide antigen binding	7/345	30/17632	1.43e-06	0.0001989	0.000170764	HLA-DRA/HLA-E/HLA-DPA1/HLA-DPB1/HLA-DRB1/TAPBP/HLA-DRB5	7
GO:0023023	MF	GO:0023023	MHC protein complex binding	6/345	20/17632	1.65e-06	0.0001989	0.000170764	CD74/HLA-DRA/HLA-DRB1/HLA-DMB/HLA-DMA/FAM49B	6
GO:0050839	MF	GO:0050839	cell adhesion molecule binding	26/345	486/17632	3.83e-06	0.000384127	0.000329789	GFAP/FN1/HSPA1A/TLN1/CTNNA1/WASF2/ITGB4/ITGB2/PICALM/TENM4/ADAM9/FAM129B/BAG3/DNAJB1/CYR61/VCL/CAPG/S1PR3/LCP1/CDH11/GPNMB/CAPZA1/CAST/S100A11/SYK/TNXB	26
GO:0005178	MF	GO:0005178	integrin binding	12/345	126/17632	6.87e-06	0.000590885	0.000507299	GFAP/FN1/TLN1/ITGB4/ITGB2/ADAM9/CYR61/S1PR3/LCP1/GPNMB/SYK/TNXB	12
GO:0023026	MF	GO:0023026	MHC class II protein complex binding	5/345	16/17632	1.02e-05	0.000766889	0.000658406	CD74/HLA-DRA/HLA-DRB1/HLA-DMB/HLA-DMA	5
GO:0033218	MF	GO:0033218	amide binding	19/345	348/17632	5.99e-05	0.00383742	0.00329458	CLU/PSAP/CD74/ITM2B/HLA-DRA/PLTP/HLA-E/TPP1/HLA-DPA1/ITGB2/HLA-DPB1/HLA-DRB1/CD14/TAPBP/MGST1/ERAP2/ERAP1/FOLR2/HLA-DRB5	19
GO:0042287	MF	GO:0042287	MHC protein binding	6/345	36/17632	6.37e-05	0.00383742	0.00329458	CD74/HLA-E/TAPBP/VCP/CD4/FAM49B	6
GO:0042277	MF	GO:0042277	peptide binding	16/345	285/17632	0.000165507	0.00880414	0.00755872	CLU/CD74/ITM2B/HLA-DRA/HLA-E/TPP1/HLA-DPA1/ITGB2/HLA-DPB1/HLA-DRB1/CD14/TAPBP/MGST1/ERAP2/ERAP1/HLA-DRB5	16
GO:0005200	MF	GO:0005200	structural constituent of cytoskeleton	9/345	102/17632	0.000175498	0.00880414	0.00755872	GFAP/ACTB/VIM/TLN1/ARPC5/ARPC1B/ARPC3/ARPC2/ACTR3	9
GO:0043394	MF	GO:0043394	proteoglycan binding	5/345	32/17632	0.000363297	0.0168235	0.0144436	CTSB/SDCBP/GPNMB/CTSS/ADA2	5
GO:0004896	MF	GO:0004896	cytokine receptor activity	8/345	92/17632	0.000442192	0.0190143	0.0163245	CD74/CD44/CX3CR1/CNTFR/IFNGR1/IL13RA1/CD4/CXCR4	8
GO:0001618	MF	GO:0001618	virus receptor activity	7/345	74/17632	0.000604279	0.022736	0.0195198	HSPA1A/LAMP1/SELPLG/AXL/CD4/HSPA1B/CXCR4	7
GO:0104005	MF	GO:0104005	hijacked molecular function	7/345	74/17632	0.000604279	0.022736	0.0195198	HSPA1A/LAMP1/SELPLG/AXL/CD4/HSPA1B/CXCR4	7
GO:0017124	MF	GO:0017124	SH3 domain binding	9/345	127/17632	0.000887206	0.0314175	0.0269732	GPX1/WASF2/ADAM9/HCLS1/GRB2/INPP5D/WIPF1/CYBA/SH3KBP1	9
GO:0019865	MF	GO:0019865	immunoglobulin binding	4/345	23/17632	0.000950294	0.0317821	0.0272862	FCGRT/FCGR3A/CD4/FCGR2A	4
GO:0019864	MF	GO:0019864	IgG binding	3/345	11/17632	0.00109037	0.0345473	0.0296603	FCGRT/FCGR3A/FCGR2A	3
GO:0005096	MF	GO:0005096	GTPase activator activity	14/345	279/17632	0.00125226	0.037693	0.032361	A2M/PREX1/JUN/SMAP2/ARHGDIB/RGS1/SRGAP2/SIPA1/RGS10/TBC1D1/NCKAP1L/TBC1D2B/ARHGAP45/DOCK2	14
GO:0061134	MF	GO:0061134	peptidase regulator activity	12/345	220/17632	0.00136256	0.0386912	0.033218	C4A/C3/A2M/FN1/SERPINA3/VSIR/SERPINB6/VCP/GAS6/CAST/CTSC/PI16	12
GO:0005539	MF	GO:0005539	glycosaminoglycan binding	12/345	222/17632	0.00147138	0.0386912	0.033218	FN1/CD44/THBS2/STAB1/GNS/TREM2/CYR61/ABI3BP/TGFBR2/GPNMB/ADA2/TNXB	12
GO:0072341	MF	GO:0072341	modified amino acid binding	7/345	86/17632	0.00147824	0.0386912	0.033218	GAP43/TLN1/AXL/MGST1/GAS6/FOLR2/SCIN	7
GO:0060589	MF	GO:0060589	nucleoside-triphosphatase regulator activity	16/345	353/17632	0.00167395	0.0419882	0.0360486	A2M/PREX1/JUN/SMAP2/ARHGDIB/RGS1/BAG3/DNAJB1/SRGAP2/SIPA1/RGS10/TBC1D1/NCKAP1L/TBC1D2B/ARHGAP45/DOCK2	16
GO:0051019	MF	GO:0051019	mitogen-activated protein kinase binding	4/345	27/17632	0.00177095	0.042506	0.0364932	DUSP1/ARRB2/MAPKAPK2/TNIP1	4
GO:0005041	MF	GO:0005041	low-density lipoprotein particle receptor activity	3/345	13/17632	0.00183581	0.042506	0.0364932	LRP10/STAB1/CXCL16	3
GO:0005518	MF	GO:0005518	collagen binding	6/345	67/17632	0.00196583	0.0438307	0.0376305	CTSB/FN1/CD44/ADAM9/ABI3BP/CTSS	6
GO:0004197	MF	GO:0004197	cysteine-type endopeptidase activity	8/345	118/17632	0.00224475	0.0479884	0.0412	CTSB/CTSD/CAPN1/CTSZ/LGMN/CTSS/CAPN5/CTSC	8
GO:0001077	MF	GO:0001077	proximal promoter DNA-binding transcription activator activity, RNA polymerase II-specific	14/345	298/17632	0.00231173	0.0479884	0.0412	FOS/EGR1/JUN/STAT3/JUNB/LITAF/MAFB/KLF6/MAF/TFE3/NR4A1/CEBPD/CEBPA/SPI1	14

## Sheet: magenta module
	ONTOLOGY	ID	Description	GeneRatio	BgRatio	pvalue	p.adjust	qvalue	geneID	Count
GO:0030198	BP	GO:0030198	extracellular matrix organization	33/201	348/18493	1.07e-21	3.3e-18	2.65e-18	TNC/SFRP2/AEBP1/LAMB2/COL6A1/VWF/CTGF/BGN/ITGB1/MMP14/PLOD1/ITGA7/COL4A2/ELN/ANXA2/COL4A1/NID1/MMP2/ENG/COL18A1/COL5A3/DCN/SULF1/CTSL/LAMA4/TGFBI/COL1A2/PLOD3/LAMC1/COLGALT1/HSPG2/SERPINH1/LAMB1	33
GO:0043062	BP	GO:0043062	extracellular structure organization	34/201	402/18493	9.66e-21	1.49e-17	1.2e-17	TNC/SFRP2/AEBP1/P4HB/LAMB2/COL6A1/VWF/CTGF/BGN/ITGB1/MMP14/PLOD1/ITGA7/COL4A2/ELN/ANXA2/COL4A1/NID1/MMP2/ENG/COL18A1/COL5A3/DCN/SULF1/CTSL/LAMA4/TGFBI/COL1A2/PLOD3/LAMC1/COLGALT1/HSPG2/SERPINH1/LAMB1	34
GO:0031589	BP	GO:0031589	cell-substrate adhesion	23/201	338/18493	2.59e-12	2.66e-09	2.14e-09	PTN/FLNA/CALR/CD63/ACTN4/VWF/CTGF/LGALS1/ZYX/ITGB1/ACTN1/MMP14/IQGAP1/ITGA7/NID1/COL5A3/CDK6/JAG1/TRIP6/LAMC1/VEGFA/LAMB1/NRP1	23
GO:0001655	BP	GO:0001655	urogenital system development	19/201	322/18493	2.49e-09	1.92e-06	1.54e-06	TNC/LAMB2/FGFR1/PODXL/CA2/NOTCH3/IQGAP1/DCHS1/COL4A1/NID1/DCN/SULF1/JAG1/PDGFRB/HYAL2/ANXA1/VEGFA/ACTA2/NRP1	19
GO:0030199	BP	GO:0030199	collagen fibril organization	9/201	52/18493	4.35e-09	2.68e-06	2.15e-06	SFRP2/AEBP1/PLOD1/ANXA2/COL5A3/COL1A2/PLOD3/COLGALT1/SERPINH1	9
GO:0002009	BP	GO:0002009	morphogenesis of an epithelium	22/201	479/18493	1.34e-08	6.24e-06	5.02e-06	FLNA/TNC/EGFR/SFRP2/MSN/WDR1/FGFR1/MMP14/PODXL/CA2/DCHS1/CD151/COL4A1/ENG/SULF1/JAG1/PLOD3/TMEFF2/SPRY2/TGM2/VEGFA/NRP1	22
GO:0072001	BP	GO:0072001	renal system development	17/201	286/18493	1.61e-08	6.24e-06	5.02e-06	LAMB2/FGFR1/PODXL/CA2/NOTCH3/IQGAP1/DCHS1/COL4A1/NID1/DCN/SULF1/JAG1/PDGFRB/HYAL2/VEGFA/ACTA2/NRP1	17
GO:0032835	BP	GO:0032835	glomerulus development	9/201	60/18493	1.62e-08	6.24e-06	5.02e-06	LAMB2/PODXL/NOTCH3/IQGAP1/NID1/SULF1/JAG1/PDGFRB/ACTA2	9
GO:0007160	BP	GO:0007160	cell-matrix adhesion	15/201	222/18493	2.13e-08	6.62e-06	5.32e-06	CD63/CTGF/ZYX/ITGB1/ACTN1/MMP14/IQGAP1/ITGA7/NID1/COL5A3/CDK6/JAG1/TRIP6/VEGFA/NRP1	15
GO:0032963	BP	GO:0032963	collagen metabolic process	11/201	106/18493	2.15e-08	6.62e-06	5.32e-06	CTGF/ITGB1/MMP14/PLOD1/MRC2/MMP2/ENG/CTSL/PLOD3/PDGFRB/SERPINH1	11
GO:0001503	BP	GO:0001503	ossification	19/201	380/18493	3.64e-08	1.02e-05	8.2e-06	PTN/THRA/TNC/EGFR/SFRP2/COL6A1/CTGF/MMP14/IGFBP3/MRC2/TPM4/RRBP1/DCHS1/MMP2/CDK6/JAG1/CLIC1/TAPT1/FAM20C	19
GO:0001822	BP	GO:0001822	kidney development	16/201	271/18493	4.74e-08	1.22e-05	9.79e-06	LAMB2/FGFR1/PODXL/CA2/NOTCH3/IQGAP1/DCHS1/NID1/DCN/SULF1/JAG1/PDGFRB/HYAL2/VEGFA/ACTA2/NRP1	16
GO:0051017	BP	GO:0051017	actin filament bundle assembly	12/201	151/18493	9.79e-08	2.32e-05	1.87e-05	FLNA/HSP90B1/ADD1/ACTN4/SPIRE1/CTGF/ZYX/ACTN1/PLS3/TPM1/TMEFF2/NRP1	12
GO:0061572	BP	GO:0061572	actin filament bundle organization	12/201	155/18493	1.31e-07	2.87e-05	2.31e-05	FLNA/HSP90B1/ADD1/ACTN4/SPIRE1/CTGF/ZYX/ACTN1/PLS3/TPM1/TMEFF2/NRP1	12
GO:0072006	BP	GO:0072006	nephron development	11/201	136/18493	2.83e-07	5.75e-05	4.62e-05	LAMB2/PODXL/NOTCH3/IQGAP1/DCHS1/NID1/SULF1/JAG1/PDGFRB/VEGFA/ACTA2	11
GO:0030324	BP	GO:0030324	lung development	12/201	169/18493	3.35e-07	5.75e-05	4.62e-05	PTN/THRA/TNC/EGFR/CTGF/FGFR1/MMP14/STK40/PLOD3/PDGFRB/SPRY2/VEGFA	12
GO:0002064	BP	GO:0002064	epithelial cell development	13/201	202/18493	3.35e-07	5.75e-05	4.62e-05	FLNA/ADD1/LAMB2/MSN/FGFR1/PODXL/IQGAP1/ENG/COL18A1/CDK6/JAG1/PLOD3/ACTA2	13
GO:0007015	BP	GO:0007015	actin filament organization	18/201	397/18493	3.62e-07	5.75e-05	4.62e-05	FLNA/HSP90B1/ADD1/RUFY3/ACTN4/WDR1/SPIRE1/CTGF/ZYX/ACTN1/TPM4/CAPZA2/PLS3/TPM1/TMEFF2/DIAPH1/CGNL1/NRP1	18
GO:0045446	BP	GO:0045446	endothelial cell differentiation	10/201	111/18493	3.66e-07	5.75e-05	4.62e-05	PTN/ADD1/MSN/APOLD1/ANXA2/ENG/COL18A1/JAG1/PLOD3/NRP1	10
GO:0038084	BP	GO:0038084	vascular endothelial growth factor signaling pathway	7/201	43/18493	3.73e-07	5.75e-05	4.62e-05	CD63/HSPB1/DCN/PDGFRB/SPRY2/VEGFA/NRP1	7
GO:0030323	BP	GO:0030323	respiratory tube development	12/201	173/18493	4.31e-07	6.32e-05	5.08e-05	PTN/THRA/TNC/EGFR/CTGF/FGFR1/MMP14/STK40/PLOD3/PDGFRB/SPRY2/VEGFA	12
GO:0043687	BP	GO:0043687	post-translational protein modification	17/201	361/18493	4.57e-07	6.4e-05	5.15e-05	TNC/IGFBP7/HSP90B1/P4HB/LAMB2/NUCB1/LGALS1/PDIA6/IGFBP3/CALU/KLHL25/SHISA5/FSTL1/IGFBP4/LAMC1/FAM20C/LAMB1	17
GO:0035924	BP	GO:0035924	cellular response to vascular endothelial growth factor stimulus	8/201	67/18493	6.38e-07	8.55e-05	6.87e-05	CD63/HSPB1/DCN/PDGFRB/SPRY2/ANXA1/VEGFA/NRP1	8
GO:0061138	BP	GO:0061138	morphogenesis of a branching epithelium	12/201	182/18493	7.42e-07	9.52e-05	7.66e-05	TNC/SFRP2/FGFR1/MMP14/DCHS1/COL4A1/ENG/SULF1/SPRY2/TGM2/VEGFA/NRP1	12
GO:0003158	BP	GO:0003158	endothelium development	10/201	125/18493	1.1e-06	0.000135876	0.000109268	PTN/ADD1/MSN/APOLD1/ANXA2/ENG/COL18A1/JAG1/PLOD3/NRP1	10
GO:0002576	BP	GO:0002576	platelet degranulation	10/201	128/18493	1.37e-06	0.000160477	0.000129051	FLNA/CD63/ANXA5/ACTN4/WDR1/VWF/ACTN1/SERPING1/TAGLN2/VEGFA	10
GO:0070482	BP	GO:0070482	response to oxygen levels	16/201	349/18493	1.43e-06	0.000160477	0.000129051	PTN/HSP90B1/LDHA/P4HB/ACTN4/APOLD1/CTGF/SLC2A1/LMNA/MMP14/PLOD1/HYOU1/MMP2/PDGFRB/NAMPT/VEGFA	16
GO:0060541	BP	GO:0060541	respiratory system development	12/201	194/18493	1.46e-06	0.000160477	0.000129051	PTN/THRA/TNC/EGFR/CTGF/FGFR1/MMP14/STK40/PLOD3/PDGFRB/SPRY2/VEGFA	12
GO:0016049	BP	GO:0016049	cell growth	19/201	485/18493	1.53e-06	0.00016279	0.000130911	MAPT/IGFBP7/EGFR/SFRP2/LAMB2/RUFY3/CTGF/ITGB1/EIF4G1/NET1/MMP14/IGFBP3/IQGAP1/IGFBP4/EXTL3/PSRC1/HYAL2/VEGFA/NRP1	19
GO:0001763	BP	GO:0001763	morphogenesis of a branching structure	12/201	196/18493	1.62e-06	0.000166823	0.000134154	TNC/SFRP2/FGFR1/MMP14/DCHS1/COL4A1/ENG/SULF1/SPRY2/TGM2/VEGFA/NRP1	12
GO:0034329	BP	GO:0034329	cell junction assembly	13/201	238/18493	2.13e-06	0.000212116	0.000170577	FLNA/NFASC/ACTN4/WDR1/ACTN1/MMP14/IQGAP1/CDH20/CD151/TRIP6/LAMC1/VEGFA/NRP1	13
GO:0006024	BP	GO:0006024	glycosaminoglycan biosynthetic process	9/201	106/18493	2.34e-06	0.000225282	0.000181165	SDC3/GPC1/BGN/CHPF/DCN/PDGFRB/HSPG2/HEXA/CHST2	9
GO:0036293	BP	GO:0036293	response to decreased oxygen levels	15/201	325/18493	2.84e-06	0.000265385	0.000213415	PTN/HSP90B1/LDHA/P4HB/ACTN4/APOLD1/CTGF/SLC2A1/LMNA/MMP14/PLOD1/HYOU1/MMP2/NAMPT/VEGFA	15
GO:0010810	BP	GO:0010810	regulation of cell-substrate adhesion	12/201	209/18493	3.17e-06	0.000286103	0.000230076	PTN/FLNA/CALR/ACTN4/LGALS1/MMP14/IQGAP1/NID1/CDK6/JAG1/VEGFA/NRP1	12
GO:0034330	BP	GO:0034330	cell junction organization	14/201	287/18493	3.25e-06	0.000286103	0.000230076	FLNA/ADD1/NFASC/ACTN4/WDR1/ACTN1/MMP14/IQGAP1/CDH20/CD151/TRIP6/LAMC1/VEGFA/NRP1	14
GO:0006023	BP	GO:0006023	aminoglycan biosynthetic process	9/201	111/18493	3.44e-06	0.000294073	0.000236485	SDC3/GPC1/BGN/CHPF/DCN/PDGFRB/HSPG2/HEXA/CHST2	9
GO:0072015	BP	GO:0072015	glomerular visceral epithelial cell development	4/201	11/18493	4.21e-06	0.000350525	0.000281881	LAMB2/PODXL/IQGAP1/JAG1	4
GO:0006027	BP	GO:0006027	glycosaminoglycan catabolic process	7/201	62/18493	4.79e-06	0.00038794	0.00031197	SDC3/GPC1/BGN/DCN/HYAL2/HSPG2/HEXA	7
GO:0001704	BP	GO:0001704	formation of primary germ layer	9/201	118/18493	5.7e-06	0.000449914	0.000361807	SFRP2/COL6A1/FGFR1/ITGB1/MMP14/ITGA7/COL4A2/MMP2/LAMB1	9
GO:0072310	BP	GO:0072310	glomerular epithelial cell development	4/201	12/18493	6.26e-06	0.000478842	0.00038507	LAMB2/PODXL/IQGAP1/JAG1	4
GO:0061448	BP	GO:0061448	connective tissue development	13/201	263/18493	6.37e-06	0.000478842	0.00038507	THRA/SFRP2/COL6A1/CTGF/FGFR1/ANXA2/SULF1/TGFBI/PDGFRB/TAPT1/HYAL2/ACTA2/SERPINH1	13
GO:0006026	BP	GO:0006026	aminoglycan catabolic process	7/201	66/18493	7.31e-06	0.000535804	0.000430877	SDC3/GPC1/BGN/DCN/HYAL2/HSPG2/HEXA	7
GO:0030203	BP	GO:0030203	glycosaminoglycan metabolic process	10/201	157/18493	8.62e-06	0.000612872	0.000492853	SDC3/GPC1/BGN/CHPF/DCN/PDGFRB/HYAL2/HSPG2/HEXA/CHST2	10
GO:0035987	BP	GO:0035987	endodermal cell differentiation	6/201	45/18493	8.76e-06	0.000612872	0.000492853	COL6A1/MMP14/ITGA7/COL4A2/MMP2/LAMB1	6
GO:0007044	BP	GO:0007044	cell-substrate junction assembly	8/201	95/18493	9.17e-06	0.000627814	0.000504869	ACTN1/MMP14/IQGAP1/CD151/TRIP6/LAMC1/VEGFA/NRP1	8
GO:0007229	BP	GO:0007229	integrin-mediated signaling pathway	8/201	99/18493	1.24e-05	0.00083358	0.00067034	FLNA/CD63/MYH9/CTGF/ZYX/ITGB1/ITGA7/NRP1	8
GO:0001558	BP	GO:0001558	regulation of cell growth	16/201	416/18493	1.33e-05	0.000873337	0.000702311	MAPT/IGFBP7/EGFR/SFRP2/RUFY3/CTGF/EIF4G1/NET1/MMP14/IGFBP3/IGFBP4/EXTL3/PSRC1/HYAL2/VEGFA/NRP1	16
GO:0006022	BP	GO:0006022	aminoglycan metabolic process	10/201	167/18493	1.48e-05	0.000940371	0.000756217	SDC3/GPC1/BGN/CHPF/DCN/PDGFRB/HYAL2/HSPG2/HEXA/CHST2	10
GO:0051271	BP	GO:0051271	negative regulation of cellular component movement	15/201	374/18493	1.53e-05	0.000940371	0.000756217	PTN/CALR/SFRP2/ACTN4/ACTN1/IGFBP3/ENG/TPM1/DCN/SULF1/JAG1/TMEFF2/ABHD6/HYAL2/NRP1	15
GO:0007492	BP	GO:0007492	endoderm development	7/201	74/18493	1.57e-05	0.000940371	0.000756217	COL6A1/MMP14/ITGA7/COL4A2/MMP2/LAMC1/LAMB1	7
GO:0051216	BP	GO:0051216	cartilage development	11/201	206/18493	1.63e-05	0.000940371	0.000756217	THRA/SFRP2/COL6A1/CTGF/FGFR1/ANXA2/SULF1/TGFBI/TAPT1/HYAL2/SERPINH1	11
GO:0001706	BP	GO:0001706	endoderm formation	6/201	50/18493	1.63e-05	0.000940371	0.000756217	COL6A1/MMP14/ITGA7/COL4A2/MMP2/LAMB1	6
GO:0006986	BP	GO:0006986	response to unfolded protein	10/201	169/18493	1.64e-05	0.000940371	0.000756217	CALR/HSP90B1/HSPA5/ADD1/HSPB1/PDIA6/LMNA/HYOU1/EXTL3/SERPINH1	10
GO:0001569	BP	GO:0001569	branching involved in blood vessel morphogenesis	5/201	30/18493	1.65e-05	0.000940371	0.000756217	SFRP2/COL4A1/ENG/VEGFA/NRP1	5
GO:0001101	BP	GO:0001101	response to acid chemical	14/201	332/18493	1.7e-05	0.000954177	0.00076732	PTN/TNC/IGFBP7/EGFR/COL6A1/CTGF/CASTOR3/LANCL2/COL4A1/MMP2/COL18A1/COL1A2/PDGFRB/VEGFA	14
GO:0060348	BP	GO:0060348	bone development	11/201	208/18493	1.78e-05	0.000980146	0.000788203	SFRP2/COL6A1/MMP14/DCHS1/PLS3/ANXA2/ENG/SULF1/TAPT1/FAM20C/SERPINH1	11
GO:0007596	BP	GO:0007596	blood coagulation	14/201	334/18493	1.82e-05	0.000984302	0.000791546	FLNA/ANXA5/MYH9/HSPB1/VWF/F3/CAPZA2/ANXA2/SERPING1/C1QTNF1/COL1A2/CLIC1/EHD2/MYL12A	14
GO:0034109	BP	GO:0034109	homotypic cell-cell adhesion	7/201	76/18493	1.87e-05	0.000993817	0.000799197	FLNA/MYH9/HSPB1/LGALS1/C1QTNF1/CLIC1/MYL12A	7
GO:0045765	BP	GO:0045765	regulation of angiogenesis	15/201	381/18493	1.9e-05	0.00099402	0.000799361	PTN/SFRP2/HSPB1/ITGB1/F3/COL4A2/ENG/DCN/SULF1/SPRY2/HSPB6/ANXA1/VEGFA/HSPG2/NRP1	15
GO:0007599	BP	GO:0007599	hemostasis	14/201	339/18493	2.15e-05	0.00110254	0.000886632	FLNA/ANXA5/MYH9/HSPB1/VWF/F3/CAPZA2/ANXA2/SERPING1/C1QTNF1/COL1A2/CLIC1/EHD2/MYL12A	14
GO:0050817	BP	GO:0050817	coagulation	14/201	340/18493	2.22e-05	0.00110548	0.000888993	FLNA/ANXA5/MYH9/HSPB1/VWF/F3/CAPZA2/ANXA2/SERPING1/C1QTNF1/COL1A2/CLIC1/EHD2/MYL12A	14
GO:0034975	BP	GO:0034975	protein folding in endoplasmic reticulum	4/201	16/18493	2.23e-05	0.00110548	0.000888993	CALR/HSP90B1/HSPA5/PDIA3	4
GO:0001649	BP	GO:0001649	osteoblast differentiation	11/201	214/18493	2.32e-05	0.00113445	0.000912293	TNC/SFRP2/COL6A1/IGFBP3/MRC2/TPM4/RRBP1/CDK6/JAG1/CLIC1/FAM20C	11
GO:0006457	BP	GO:0006457	protein folding	11/201	218/18493	2.75e-05	0.00132489	0.00106544	CALR/HSP90B1/HSPA5/P4HB/HSPB1/PDIA3/MLEC/PDIA6/PDIA4/FKBP9/HSPB6	11
GO:0043200	BP	GO:0043200	response to amino acid	8/201	111/18493	2.87e-05	0.00132638	0.00106664	PTN/EGFR/COL6A1/CTGF/CASTOR3/COL4A1/MMP2/COL1A2	8
GO:0061318	BP	GO:0061318	renal filtration cell differentiation	4/201	17/18493	2.89e-05	0.00132638	0.00106664	LAMB2/PODXL/IQGAP1/JAG1	4
GO:0072112	BP	GO:0072112	glomerular visceral epithelial cell differentiation	4/201	17/18493	2.89e-05	0.00132638	0.00106664	LAMB2/PODXL/IQGAP1/JAG1	4
GO:0045785	BP	GO:0045785	positive regulation of cell adhesion	15/201	397/18493	3.07e-05	0.00138896	0.00111696	PTN/FLNA/CALR/SFRP2/LGALS1/PODXL/IQGAP1/NID1/TPM1/CDK6/CD276/TGM2/ANXA1/VEGFA/NRP1	15
GO:0048008	BP	GO:0048008	platelet-derived growth factor receptor signaling pathway	6/201	56/18493	3.16e-05	0.00141072	0.00113446	F3/IQGAP1/PDGFRB/VEGFA/PTPN12/NRP1	6
GO:0070527	BP	GO:0070527	platelet aggregation	6/201	57/18493	3.5e-05	0.00153077	0.001231	FLNA/MYH9/HSPB1/C1QTNF1/CLIC1/MYL12A	6
GO:0071774	BP	GO:0071774	response to fibroblast growth factor	9/201	148/18493	3.53e-05	0.00153077	0.001231	TNC/GPC1/CTGF/FGFR1/IQGAP1/SULF1/SPRY2/FAM20C/HYAL2	9
GO:0072311	BP	GO:0072311	glomerular epithelial cell differentiation	4/201	18/18493	3.68e-05	0.00157345	0.00126532	LAMB2/PODXL/IQGAP1/JAG1	4
GO:0007568	BP	GO:0007568	aging	13/201	311/18493	3.75e-05	0.00158196	0.00127217	CALR/RPN2/CTGF/LMNA/COL4A2/SERPING1/ENG/DCN/CDK6/PDGFRB/NAMPT/NEK6/HYAL2	13
GO:0048754	BP	GO:0048754	branching morphogenesis of an epithelial tube	9/201	150/18493	3.92e-05	0.00162113	0.00130366	TNC/SFRP2/MMP14/DCHS1/COL4A1/ENG/SPRY2/VEGFA/NRP1	9
GO:0030968	BP	GO:0030968	endoplasmic reticulum unfolded protein response	8/201	116/18493	3.95e-05	0.00162113	0.00130366	CALR/HSP90B1/HSPA5/ADD1/PDIA6/LMNA/HYOU1/EXTL3	8
GO:0008360	BP	GO:0008360	regulation of cell shape	9/201	151/18493	4.13e-05	0.0016368	0.00131627	PTN/MYH9/MSN/WDR1/ITGA7/TPM1/ANXA1/VEGFA/DIAPH1	9
GO:0001666	BP	GO:0001666	response to hypoxia	13/201	314/18493	4.14e-05	0.0016368	0.00131627	PTN/HSP90B1/LDHA/P4HB/ACTN4/APOLD1/SLC2A1/LMNA/MMP14/PLOD1/HYOU1/MMP2/VEGFA	13
GO:0006029	BP	GO:0006029	proteoglycan metabolic process	7/201	86/18493	4.2e-05	0.0016368	0.00131627	GPC1/BGN/CHPF/DCN/SULF1/EXTL3/HEXA	7
GO:0002062	BP	GO:0002062	chondrocyte differentiation	8/201	117/18493	4.2e-05	0.0016368	0.00131627	SFRP2/COL6A1/CTGF/FGFR1/ANXA2/SULF1/TGFBI/SERPINH1	8
GO:0035966	BP	GO:0035966	response to topologically incorrect protein	10/201	189/18493	4.29e-05	0.00165182	0.00132834	CALR/HSP90B1/HSPA5/ADD1/HSPB1/PDIA6/LMNA/HYOU1/EXTL3/SERPINH1	10
GO:0010811	BP	GO:0010811	positive regulation of cell-substrate adhesion	8/201	118/18493	4.46e-05	0.00169673	0.00136446	PTN/FLNA/CALR/IQGAP1/NID1/CDK6/VEGFA/NRP1	8
GO:0022612	BP	GO:0022612	gland morphogenesis	8/201	120/18493	5.03e-05	0.00188993	0.00151982	PTN/TNC/EGFR/MSN/FGFR1/SULF1/TGM2/NRP1	8
GO:0036498	BP	GO:0036498	IRE1-mediated unfolded protein response	6/201	62/18493	5.67e-05	0.00210364	0.00169168	HSPA5/ADD1/PDIA6/LMNA/HYOU1/EXTL3	6
GO:0050673	BP	GO:0050673	epithelial cell proliferation	15/201	420/18493	5.82e-05	0.00213511	0.00171699	PTN/EGFR/SFRP2/FABP7/FGFR1/F3/MMP14/IGFBP3/IGFBP4/CDK6/SULF1/LAMC1/VEGFA/LAMB1/NRP1	15
GO:1901342	BP	GO:1901342	regulation of vasculature development	15/201	421/18493	5.98e-05	0.00216727	0.00174286	PTN/SFRP2/HSPB1/ITGB1/F3/COL4A2/ENG/DCN/SULF1/SPRY2/HSPB6/ANXA1/VEGFA/HSPG2/NRP1	15
GO:0090287	BP	GO:0090287	regulation of cellular response to growth factor stimulus	12/201	282/18493	6.31e-05	0.00225951	0.00181703	CD63/HSPA5/SFRP2/GPC1/FGFR1/ENG/DCN/SULF1/SPRY2/PMEPA1/FAM20C/VEGFA	12
GO:0022604	BP	GO:0022604	regulation of cell morphogenesis	16/201	474/18493	6.43e-05	0.00226176	0.00181884	PTN/FLNA/MAPT/CALR/MYH9/MSN/RUFY3/ACTN4/WDR1/ITGA7/TPM1/ZRANB1/ANXA1/VEGFA/DIAPH1/NRP1	16
GO:0071496	BP	GO:0071496	cellular response to external stimulus	13/201	328/18493	6.46e-05	0.00226176	0.00181884	PTN/TNC/HSP90B1/EGFR/HSPA5/SFRP2/SLC2A1/EIF4G1/CASTOR3/ENG/DAP/NAMPT/GADD45A	13
GO:0071711	BP	GO:0071711	basement membrane organization	4/201	21/18493	7.01e-05	0.00239986	0.0019299	ITGB1/COL4A1/NID1/PLOD3	4
GO:0072010	BP	GO:0072010	glomerular epithelium development	4/201	21/18493	7.01e-05	0.00239986	0.0019299	LAMB2/PODXL/IQGAP1/JAG1	4
GO:0030307	BP	GO:0030307	positive regulation of cell growth	9/201	163/18493	7.49e-05	0.00253449	0.00203816	MAPT/EGFR/SFRP2/RUFY3/EIF4G1/MMP14/EXTL3/VEGFA/NRP1	9
GO:0030574	BP	GO:0030574	collagen catabolic process	5/201	41/18493	7.87e-05	0.00263432	0.00211844	ITGB1/MMP14/MRC2/MMP2/CTSL	5
GO:0071230	BP	GO:0071230	cellular response to amino acid stimulus	6/201	67/18493	8.8e-05	0.00291365	0.00234307	EGFR/COL6A1/CASTOR3/COL4A1/MMP2/COL1A2	6
GO:0048660	BP	GO:0048660	regulation of smooth muscle cell proliferation	9/201	168/18493	9.45e-05	0.00309492	0.00248884	NDRG2/EGFR/IGFBP3/NOTCH3/MMP2/TPM1/PDGFRB/NAMPT/TGM2	9
GO:1902903	BP	GO:1902903	regulation of supramolecular fiber organization	13/201	343/18493	0.000101357	0.00323718	0.00260324	FLNA/MAPT/ADD1/AEBP1/WDR1/SPIRE1/CTGF/CAPZA2/TPM1/TMEFF2/PSRC1/COLGALT1/NRP1	13
GO:0050878	BP	GO:0050878	regulation of body fluid levels	16/201	493/18493	0.000101641	0.00323718	0.00260324	FLNA/ANXA5/MYH9/HSPB1/VWF/F3/CAPZA2/ANXA2/SERPING1/C1QTNF1/COL1A2/CLIC1/EHD2/MYL12A/HYAL2/VEGFA	16
GO:0048659	BP	GO:0048659	smooth muscle cell proliferation	9/201	170/18493	0.000103404	0.00323718	0.00260324	NDRG2/EGFR/IGFBP3/NOTCH3/MMP2/TPM1/PDGFRB/NAMPT/TGM2	9
GO:0071479	BP	GO:0071479	cellular response to ionizing radiation	6/201	69/18493	0.000103796	0.00323718	0.00260324	HSPA5/SFRP2/NET1/TNKS1BP1/NAMPT/GADD45A	6
GO:0034620	BP	GO:0034620	cellular response to unfolded protein	8/201	133/18493	0.000104052	0.00323718	0.00260324	CALR/HSP90B1/HSPA5/ADD1/PDIA6/LMNA/HYOU1/EXTL3	8
GO:0035850	BP	GO:0035850	epithelial cell differentiation involved in kidney development	5/201	44/18493	0.00011106	0.00342065	0.00275078	LAMB2/PODXL/IQGAP1/JAG1/ACTA2	5
GO:0061437	BP	GO:0061437	renal system vasculature development	4/201	24/18493	0.000121365	0.00366476	0.00294709	NOTCH3/PDGFRB/ACTA2/NRP1	4
GO:0061440	BP	GO:0061440	kidney vasculature development	4/201	24/18493	0.000121365	0.00366476	0.00294709	NOTCH3/PDGFRB/ACTA2/NRP1	4
GO:0010463	BP	GO:0010463	mesenchymal cell proliferation	5/201	45/18493	0.000123848	0.00370342	0.00297818	PTN/FGFR1/LMNA/DCHS1/VEGFA	5
GO:0048844	BP	GO:0048844	artery morphogenesis	6/201	72/18493	0.000131679	0.00388715	0.00312593	NOTCH3/ENG/JAG1/PDGFRB/VEGFA/NRP1	6
GO:0014812	BP	GO:0014812	muscle cell migration	7/201	103/18493	0.000132517	0.00388715	0.00312593	NET1/IGFBP3/IQGAP1/TPM1/PDGFRB/ANXA1/NRP1	7
GO:0034332	BP	GO:0034332	adherens junction organization	8/201	139/18493	0.000141454	0.00409221	0.00329083	ADD1/ACTN1/MMP14/IQGAP1/CDH20/TRIP6/VEGFA/NRP1	8
GO:0032836	BP	GO:0032836	glomerular basement membrane development	3/201	10/18493	0.000143493	0.00409221	0.00329083	LAMB2/NID1/SULF1	3
GO:0036500	BP	GO:0036500	ATF6-mediated unfolded protein response	3/201	10/18493	0.000143493	0.00409221	0.00329083	CALR/HSP90B1/HSPA5	3
GO:0034976	BP	GO:0034976	response to endoplasmic reticulum stress	11/201	264/18493	0.000153541	0.00433859	0.00348897	CALR/HSP90B1/HSPA5/ADD1/P4HB/PDIA3/PDIA6/LMNA/HYOU1/PDIA4/EXTL3	11
GO:0044344	BP	GO:0044344	cellular response to fibroblast growth factor stimulus	8/201	142/18493	0.000163947	0.00459053	0.00369156	GPC1/CTGF/FGFR1/IQGAP1/SULF1/SPRY2/FAM20C/HYAL2	8
GO:0007369	BP	GO:0007369	gastrulation	9/201	181/18493	0.000166326	0.00461517	0.00371138	SFRP2/COL6A1/FGFR1/ITGB1/MMP14/ITGA7/COL4A2/MMP2/LAMB1	9
GO:0097066	BP	GO:0097066	response to thyroid hormone	4/201	27/18493	0.0001954	0.00533373	0.00428922	ANXA5/ANXA2/CTSL/LMO2	4
GO:0060560	BP	GO:0060560	developmental growth involved in morphogenesis	10/201	227/18493	0.000195685	0.00533373	0.00428922	MAPT/TNC/SFRP2/LAMB2/RUFY3/ITGB1/IQGAP1/SPRY2/VEGFA/NRP1	10
GO:0003151	BP	GO:0003151	outflow tract morphogenesis	6/201	78/18493	0.000205115	0.00554172	0.00445648	SFRP2/ELN/ENG/JAG1/VEGFA/NRP1	6
GO:0007045	BP	GO:0007045	cell-substrate adherens junction assembly	6/201	79/18493	0.00021999	0.00584111	0.00469724	ACTN1/MMP14/IQGAP1/TRIP6/VEGFA/NRP1	6
GO:0048041	BP	GO:0048041	focal adhesion assembly	6/201	79/18493	0.00021999	0.00584111	0.00469724	ACTN1/MMP14/IQGAP1/TRIP6/VEGFA/NRP1	6
GO:0031032	BP	GO:0031032	actomyosin structure organization	9/201	189/18493	0.00022988	0.00604919	0.00486457	MYH9/WDR1/CTGF/ZYX/ITGB1/TPM1/PDGFRB/TMEFF2/NRP1	9
GO:0030336	BP	GO:0030336	negative regulation of cell migration	12/201	324/18493	0.000231755	0.00604919	0.00486457	PTN/CALR/SFRP2/IGFBP3/ENG/TPM1/DCN/SULF1/JAG1/TMEFF2/ABHD6/HYAL2	12
GO:0008543	BP	GO:0008543	fibroblast growth factor receptor signaling pathway	7/201	113/18493	0.000235786	0.00610271	0.00490761	GPC1/CTGF/FGFR1/IQGAP1/SULF1/SPRY2/FAM20C	7
GO:0035967	BP	GO:0035967	cellular response to topologically incorrect protein	8/201	151/18493	0.000249733	0.00640981	0.00515457	CALR/HSP90B1/HSPA5/ADD1/PDIA6/LMNA/HYOU1/EXTL3	8
GO:0035437	BP	GO:0035437	maintenance of protein localization in endoplasmic reticulum	3/201	12/18493	0.000258878	0.00658962	0.00529917	HSPA5/KDELR2/TAPT1	3
GO:0030168	BP	GO:0030168	platelet activation	8/201	152/18493	0.00026119	0.00659397	0.00530267	FLNA/MYH9/HSPB1/VWF/C1QTNF1/COL1A2/CLIC1/MYL12A	8
GO:0033002	BP	GO:0033002	muscle cell proliferation	10/201	236/18493	0.000267466	0.00664352	0.00534251	NDRG2/EGFR/FGFR1/IGFBP3/NOTCH3/MMP2/TPM1/PDGFRB/NAMPT/TGM2	10
GO:0048705	BP	GO:0048705	skeletal system morphogenesis	10/201	236/18493	0.000267466	0.00664352	0.00534251	THRA/SFRP2/COL6A1/CTGF/FGFR1/MMP14/ANXA2/MMP2/HYAL2/SERPINH1	10
GO:0061005	BP	GO:0061005	cell differentiation involved in kidney development	5/201	54/18493	0.000296202	0.00729841	0.00586916	LAMB2/PODXL/IQGAP1/JAG1/ACTA2	5
GO:0043405	BP	GO:0043405	regulation of MAP kinase activity	12/201	335/18493	0.000314048	0.00767672	0.00617338	PEA15/EGFR/SFRP2/TRIB2/FGFR1/IQGAP1/DUSP6/PDGFRB/SPRY2/HYAL2/VEGFA/GADD45A	12
GO:0040013	BP	GO:0040013	negative regulation of locomotion	13/201	386/18493	0.000321683	0.00780145	0.00627369	PTN/CALR/SFRP2/IGFBP3/ENG/TPM1/DCN/SULF1/JAG1/TMEFF2/ABHD6/HYAL2/NRP1	13
GO:0070208	BP	GO:0070208	protein heterotrimerization	3/201	13/18493	0.00033385	0.00803328	0.00646012	COL6A1/C1QTNF1/COL1A2	3
GO:1903393	BP	GO:1903393	positive regulation of adherens junction organization	4/201	31/18493	0.000338627	0.00808505	0.00650175	ADD1/IQGAP1/VEGFA/NRP1	4
GO:0045766	BP	GO:0045766	positive regulation of angiogenesis	9/201	200/18493	0.000349099	0.0081565	0.00655921	SFRP2/HSPB1/ITGB1/F3/ENG/HSPB6/ANXA1/VEGFA/NRP1	9
GO:1902905	BP	GO:1902905	positive regulation of supramolecular fiber organization	9/201	200/18493	0.000349099	0.0081565	0.00655921	FLNA/MAPT/WDR1/SPIRE1/CTGF/TPM1/PSRC1/COLGALT1/NRP1	9
GO:2000146	BP	GO:2000146	negative regulation of cell motility	12/201	339/18493	0.000349564	0.0081565	0.00655921	PTN/CALR/SFRP2/IGFBP3/ENG/TPM1/DCN/SULF1/JAG1/TMEFF2/ABHD6/HYAL2	12
GO:0034446	BP	GO:0034446	substrate adhesion-dependent cell spreading	6/201	87/18493	0.000371979	0.00861424	0.00692731	FLNA/CALR/ACTN4/LAMC1/LAMB1/NRP1	6
GO:0014002	BP	GO:0014002	astrocyte development	4/201	32/18493	0.000383732	0.00875478	0.00704033	MAPT/EGFR/LAMB2/CDK6	4
GO:0035767	BP	GO:0035767	endothelial cell chemotaxis	4/201	32/18493	0.000383732	0.00875478	0.00704033	HSPB1/FGFR1/VEGFA/NRP1	4
GO:0034333	BP	GO:0034333	adherens junction assembly	6/201	88/18493	0.000395634	0.00895994	0.00720531	ACTN1/MMP14/IQGAP1/TRIP6/VEGFA/NRP1	6
GO:0001885	BP	GO:0001885	endothelial cell development	5/201	58/18493	0.000414362	0.00931557	0.0074913	ADD1/MSN/ENG/COL18A1/PLOD3	5
GO:0035051	BP	GO:0035051	cardiocyte differentiation	8/201	163/18493	0.000418126	0.00933209	0.00750458	CALR/EGFR/ITGB1/LMNA/ANXA2/JAG1/PDGFRB/VEGFA	8
GO:0030207	BP	GO:0030207	chondroitin sulfate catabolic process	3/201	14/18493	0.000421505	0.00933983	0.0075108	BGN/DCN/HEXA	3
GO:0071229	BP	GO:0071229	cellular response to acid chemical	9/201	206/18493	0.000433162	0.00952957	0.00766339	TNC/EGFR/COL6A1/CASTOR3/LANCL2/COL4A1/MMP2/COL1A2/VEGFA	9
GO:0061077	BP	GO:0061077	chaperone-mediated protein folding	5/201	60/18493	0.0004853	0.0105535	0.00848683	CALR/HSPA5/HSPB1/PDIA4/HSPB6	5
GO:0010464	BP	GO:0010464	regulation of mesenchymal cell proliferation	4/201	34/18493	0.000486559	0.0105535	0.00848683	PTN/FGFR1/LMNA/VEGFA	4
GO:0051897	BP	GO:0051897	positive regulation of protein kinase B signaling	8/201	168/18493	0.000511207	0.0110106	0.0088544	EGFR/FGFR1/ITGB1/F3/ENG/C1QTNF1/PDGFRB/SPRY2	8
GO:2001028	BP	GO:2001028	positive regulation of endothelial cell chemotaxis	3/201	15/18493	0.000522673	0.0111794	0.00899013	HSPB1/FGFR1/VEGFA	3
GO:0031668	BP	GO:0031668	cellular response to extracellular stimulus	10/201	258/18493	0.000540003	0.0114704	0.00922415	PTN/TNC/HSP90B1/HSPA5/SFRP2/SLC2A1/EIF4G1/CASTOR3/DAP/NAMPT	10
GO:0007435	BP	GO:0007435	salivary gland morphogenesis	4/201	35/18493	0.000544704	0.011491	0.00924072	EGFR/FGFR1/TGM2/NRP1	4
GO:0050921	BP	GO:0050921	positive regulation of chemotaxis	7/201	130/18493	0.000552475	0.0115757	0.00930879	CALR/HSPB1/FGFR1/F3/PDGFRB/VEGFA/NRP1	7
GO:0060840	BP	GO:0060840	artery development	6/201	94/18493	0.000563303	0.0117228	0.00942711	NOTCH3/ENG/JAG1/PDGFRB/VEGFA/NRP1	6
GO:0040036	BP	GO:0040036	regulation of fibroblast growth factor receptor signaling pathway	4/201	36/18493	0.000607621	0.0125602	0.0101005	GPC1/SULF1/SPRY2/FAM20C	4
GO:0042063	BP	GO:0042063	gliogenesis	10/201	266/18493	0.000683829	0.0140413	0.0112916	PTN/MAPT/EGFR/LAMB2/WDR1/GPC1/MMP14/CDK6/ANXA1/LAMB1	10
GO:0048661	BP	GO:0048661	positive regulation of smooth muscle cell proliferation	6/201	98/18493	0.000702623	0.0142621	0.0114691	EGFR/NOTCH3/MMP2/PDGFRB/NAMPT/TGM2	6
GO:0045927	BP	GO:0045927	positive regulation of growth	10/201	267/18493	0.000703844	0.0142621	0.0114691	MAPT/EGFR/SFRP2/RUFY3/FGFR1/EIF4G1/MMP14/EXTL3/VEGFA/NRP1	10
GO:0007431	BP	GO:0007431	salivary gland development	4/201	38/18493	0.000748632	0.0149565	0.0120275	EGFR/FGFR1/TGM2/NRP1	4
GO:0030204	BP	GO:0030204	chondroitin sulfate metabolic process	4/201	38/18493	0.000748632	0.0149565	0.0120275	BGN/CHPF/DCN/HEXA	4
GO:1903391	BP	GO:1903391	regulation of adherens junction organization	5/201	66/18493	0.000753462	0.0149565	0.0120275	ADD1/MMP14/IQGAP1/VEGFA/NRP1	5
GO:0071214	BP	GO:0071214	cellular response to abiotic stimulus	11/201	319/18493	0.000762392	0.0149565	0.0120275	PTN/EGFR/HSPA5/SFRP2/SLC2A1/NET1/TNKS1BP1/ENG/NAMPT/HYAL2/GADD45A	11
GO:0104004	BP	GO:0104004	cellular response to environmental stimulus	11/201	319/18493	0.000762392	0.0149565	0.0120275	PTN/EGFR/HSPA5/SFRP2/SLC2A1/NET1/TNKS1BP1/ENG/NAMPT/HYAL2/GADD45A	11
GO:0060977	BP	GO:0060977	coronary vasculature morphogenesis	3/201	17/18493	0.000768719	0.0149852	0.0120506	PDGFRB/VEGFA/NRP1	3
GO:0045454	BP	GO:0045454	cell redox homeostasis	5/201	67/18493	0.00080713	0.015635	0.0125732	P4HB/PDIA3/PDIA6/PDIA4/TXNDC5	5
GO:0045773	BP	GO:0045773	positive regulation of axon extension	4/201	39/18493	0.000827158	0.0159228	0.0128046	MAPT/RUFY3/VEGFA/NRP1	4
GO:0072073	BP	GO:0072073	kidney epithelium development	7/201	140/18493	0.000857674	0.0164077	0.0131945	LAMB2/FGFR1/PODXL/IQGAP1/DCHS1/JAG1/VEGFA	7
GO:0031669	BP	GO:0031669	cellular response to nutrient levels	9/201	228/18493	0.000895865	0.0168248	0.01353	PTN/TNC/HSP90B1/HSPA5/SLC2A1/EIF4G1/CASTOR3/DAP/NAMPT	9
GO:0051896	BP	GO:0051896	regulation of protein kinase B signaling	9/201	228/18493	0.000895865	0.0168248	0.01353	EGFR/FGFR1/ITGB1/F3/ENG/C1QTNF1/PDGFRB/SPRY2/HYAL2	9
GO:1904018	BP	GO:1904018	positive regulation of vasculature development	9/201	228/18493	0.000895865	0.0168248	0.01353	SFRP2/HSPB1/ITGB1/F3/ENG/HSPB6/ANXA1/VEGFA/NRP1	9
GO:0006536	BP	GO:0006536	glutamate metabolic process	4/201	40/18493	0.00091132	0.0168774	0.0135723	GLUD1/ALDH5A1/GGT5/ADHFE1	4
GO:0033138	BP	GO:0033138	positive regulation of peptidyl-serine phosphorylation	6/201	103/18493	0.000912675	0.0168774	0.0135723	EGFR/SFRP2/EIF4G1/TNKS1BP1/SPRY2/VEGFA	6
GO:0061298	BP	GO:0061298	retina vasculature development in camera-type eye	3/201	18/18493	0.000915107	0.0168774	0.0135723	COL4A1/PDGFRB/NRP1	3
GO:0051146	BP	GO:0051146	striated muscle cell differentiation	10/201	277/18493	0.000931948	0.0170857	0.0137398	CALR/MYH9/WDR1/ITGB1/LMNA/MMP14/TPM1/PDGFRB/EHD2/VEGFA	10
GO:0071478	BP	GO:0071478	cellular response to radiation	8/201	186/18493	0.00099454	0.0181253	0.0145759	PTN/HSPA5/SFRP2/NET1/TNKS1BP1/NAMPT/HYAL2/GADD45A	8
GO:0010927	BP	GO:0010927	cellular component assembly involved in morphogenesis	6/201	105/18493	0.00100905	0.0182817	0.0147016	NFASC/WDR1/GPC1/ITGB1/TPM1/PDGFRB	6
GO:0060973	BP	GO:0060973	cell migration involved in heart development	3/201	19/18493	0.00107803	0.0194171	0.0156146	DCHS1/ENG/PDGFRB	3
GO:0071900	BP	GO:0071900	regulation of protein serine/threonine kinase activity	14/201	496/18493	0.00109146	0.0195131	0.0156918	PEA15/EGFR/SFRP2/HSPB1/TRIB2/FGFR1/IQGAP1/DUSP6/PDGFRB/SPRY2/PSRC1/HYAL2/VEGFA/GADD45A	14
GO:0010212	BP	GO:0010212	response to ionizing radiation	7/201	146/18493	0.0010965	0.0195131	0.0156918	HSPA5/SFRP2/NET1/TNKS1BP1/NAMPT/ANXA1/GADD45A	7
GO:1901136	BP	GO:1901136	carbohydrate derivative catabolic process	8/201	189/18493	0.00110236	0.0195131	0.0156918	SDC3/GPC1/BGN/DCN/NUDT11/HYAL2/HSPG2/HEXA	8
GO:0050654	BP	GO:0050654	chondroitin sulfate proteoglycan metabolic process	4/201	43/18493	0.00119979	0.0211163	0.0169811	BGN/CHPF/DCN/HEXA	4
GO:0072009	BP	GO:0072009	nephron epithelium development	6/201	109/18493	0.00122511	0.0214394	0.017241	LAMB2/PODXL/IQGAP1/DCHS1/JAG1/VEGFA	6
GO:0030220	BP	GO:0030220	platelet formation	3/201	20/18493	0.00125816	0.0218935	0.0176061	MYH9/WDR1/ACTN1	3
GO:0042326	BP	GO:0042326	negative regulation of phosphorylation	13/201	448/18493	0.00127863	0.0220981	0.0177706	NDRG2/MAPT/SFRP2/HSPB1/TRIB2/EIF4G1/IGFBP3/ENG/DUSP6/SPRY2/PMEPA1/HYAL2/GADD45A	13
GO:1903510	BP	GO:1903510	mucopolysaccharide metabolic process	6/201	110/18493	0.00128427	0.0220981	0.0177706	BGN/CHPF/DCN/HYAL2/HEXA/CHST2	6
GO:0009100	BP	GO:0009100	glycoprotein metabolic process	12/201	394/18493	0.00130159	0.0222716	0.0179102	GPC1/RPN2/BGN/CHPF/RPN1/ITM2A/DCN/SULF1/EXTL3/DPY19L1/PLOD3/HEXA	12
GO:0021987	BP	GO:0021987	cerebral cortex development	6/201	111/18493	0.00134559	0.0228974	0.0184134	FLNA/EGFR/SLC2A1/CCDC85C/LAMB1/NRP1	6
GO:0002063	BP	GO:0002063	chondrocyte development	4/201	45/18493	0.00142425	0.0241027	0.0193827	SFRP2/COL6A1/SULF1/SERPINH1	4
GO:0072659	BP	GO:0072659	protein localization to plasma membrane	9/201	244/18493	0.00143768	0.0241971	0.0194585	FLNA/EGFR/NFASC/ITGB1/MMP14/DCHS1/ANXA2/EHD2/ATP1B3	9
GO:0036120	BP	GO:0036120	cellular response to platelet-derived growth factor stimulus	3/201	21/18493	0.00145617	0.0242433	0.0194957	PTN/IQGAP1/PDGFRB	3
GO:0036344	BP	GO:0036344	platelet morphogenesis	3/201	21/18493	0.00145617	0.0242433	0.0194957	MYH9/WDR1/ACTN1	3
GO:0007569	BP	GO:0007569	cell aging	6/201	113/18493	0.00147492	0.0244234	0.0196405	CALR/LMNA/ENG/CDK6/NAMPT/NEK6	6
GO:0030193	BP	GO:0030193	regulation of blood coagulation	5/201	77/18493	0.00151305	0.0247883	0.019934	ANXA5/F3/ANXA2/SERPING1/C1QTNF1	5
GO:1900046	BP	GO:1900046	regulation of hemostasis	5/201	77/18493	0.00151305	0.0247883	0.019934	ANXA5/F3/ANXA2/SERPING1/C1QTNF1	5
GO:0031952	BP	GO:0031952	regulation of protein autophosphorylation	4/201	46/18493	0.00154678	0.0252067	0.0202705	IQGAP1/TNKS1BP1/ENG/VEGFA	4
GO:0032103	BP	GO:0032103	positive regulation of response to external stimulus	10/201	297/18493	0.00157092	0.0254655	0.0204786	CALR/EGFR/HSPB1/FGFR1/F3/PDGFRB/TGM2/HYAL2/VEGFA/NRP1	10
GO:2001236	BP	GO:2001236	regulation of extrinsic apoptotic signaling pathway	7/201	156/18493	0.00160754	0.0259226	0.0208461	PEA15/SFRP2/PDIA3/FGFR1/LMNA/HYAL2/NRP1	7
GO:0036119	BP	GO:0036119	response to platelet-derived growth factor	3/201	22/18493	0.00167267	0.0263442	0.0211852	PTN/IQGAP1/PDGFRB	3
GO:0040037	BP	GO:0040037	negative regulation of fibroblast growth factor receptor signaling pathway	3/201	22/18493	0.00167267	0.0263442	0.0211852	GPC1/SULF1/SPRY2	3
GO:0072012	BP	GO:0072012	glomerulus vasculature development	3/201	22/18493	0.00167267	0.0263442	0.0211852	NOTCH3/PDGFRB/ACTA2	3
GO:1900746	BP	GO:1900746	regulation of vascular endothelial growth factor signaling pathway	3/201	22/18493	0.00167267	0.0263442	0.0211852	CD63/DCN/SPRY2	3
GO:0007528	BP	GO:0007528	neuromuscular junction development	4/201	47/18493	0.00167645	0.0263442	0.0211852	PTN/TNC/LAMB2/COL4A1	4
GO:0048675	BP	GO:0048675	axon extension	6/201	116/18493	0.00168641	0.0263662	0.0212029	MAPT/LAMB2/RUFY3/ITGB1/VEGFA/NRP1	6
GO:0043536	BP	GO:0043536	positive regulation of blood vessel endothelial cell migration	5/201	79/18493	0.00169606	0.0263831	0.0212165	HSPB1/FGFR1/ANXA1/VEGFA/NRP1	5
GO:0018209	BP	GO:0018209	peptidyl-serine modification	10/201	301/18493	0.00173377	0.0267262	0.0214924	EGFR/SFRP2/BGN/EIF4G1/TNKS1BP1/DCN/SPRY2/NEK6/MKNK2/VEGFA	10
GO:0050679	BP	GO:0050679	positive regulation of epithelial cell proliferation	8/201	203/18493	0.00173547	0.0267262	0.0214924	PTN/EGFR/FGFR1/F3/LAMC1/VEGFA/LAMB1/NRP1	8
GO:0001933	BP	GO:0001933	negative regulation of protein phosphorylation	12/201	408/18493	0.00174538	0.0267451	0.0215076	NDRG2/SFRP2/HSPB1/TRIB2/EIF4G1/IGFBP3/ENG/DUSP6/SPRY2/PMEPA1/HYAL2/GADD45A	12
GO:0001952	BP	GO:0001952	regulation of cell-matrix adhesion	6/201	117/18493	0.00176178	0.0268628	0.0216023	MMP14/IQGAP1/CDK6/JAG1/VEGFA/NRP1	6
GO:0010712	BP	GO:0010712	regulation of collagen metabolic process	4/201	48/18493	0.00181349	0.027515	0.0221267	CTGF/ITGB1/ENG/PDGFRB	4
GO:0043491	BP	GO:0043491	protein kinase B signaling	9/201	253/18493	0.0018427	0.0278212	0.0223729	EGFR/FGFR1/ITGB1/F3/ENG/C1QTNF1/PDGFRB/SPRY2/HYAL2	9
GO:0090288	BP	GO:0090288	negative regulation of cellular response to growth factor stimulus	7/201	160/18493	0.00185737	0.0279059	0.0224411	HSPA5/SFRP2/GPC1/DCN/SULF1/SPRY2/PMEPA1	7
GO:0060445	BP	GO:0060445	branching involved in salivary gland morphogenesis	3/201	23/18493	0.00190828	0.0283937	0.0228333	FGFR1/TGM2/NRP1	3
GO:1902547	BP	GO:1902547	regulation of cellular response to vascular endothelial growth factor stimulus	3/201	23/18493	0.00190828	0.0283937	0.0228333	CD63/DCN/SPRY2	3
GO:1990138	BP	GO:1990138	neuron projection extension	7/201	161/18493	0.0019243	0.0284944	0.0229144	MAPT/LAMB2/RUFY3/ITGB1/IQGAP1/VEGFA/NRP1	7
GO:0035272	BP	GO:0035272	exocrine system development	4/201	49/18493	0.0019581	0.0287188	0.0230948	EGFR/FGFR1/TGM2/NRP1	4
GO:0072132	BP	GO:0072132	mesenchyme morphogenesis	4/201	49/18493	0.0019581	0.0287188	0.0230948	FGFR1/DCHS1/ENG/ACTA2	4
GO:0050818	BP	GO:0050818	regulation of coagulation	5/201	82/18493	0.00200033	0.0290613	0.0233702	ANXA5/F3/ANXA2/SERPING1/C1QTNF1	5
GO:0110110	BP	GO:0110110	positive regulation of animal organ morphogenesis	5/201	82/18493	0.00200033	0.0290613	0.0233702	PTN/FGFR1/ENG/JAG1/VEGFA	5
GO:0014910	BP	GO:0014910	regulation of smooth muscle cell migration	5/201	83/18493	0.00211008	0.0300941	0.0242008	IGFBP3/IQGAP1/TPM1/PDGFRB/NRP1	5
GO:0001954	BP	GO:0001954	positive regulation of cell-matrix adhesion	4/201	50/18493	0.00211049	0.0300941	0.0242008	IQGAP1/CDK6/VEGFA/NRP1	4
GO:0060425	BP	GO:0060425	lung morphogenesis	4/201	50/18493	0.00211049	0.0300941	0.0242008	TNC/STK40/PLOD3/SPRY2	4
GO:1900024	BP	GO:1900024	regulation of substrate adhesion-dependent cell spreading	4/201	50/18493	0.00211049	0.0300941	0.0242008	FLNA/CALR/ACTN4/NRP1	4
GO:2001026	BP	GO:2001026	regulation of endothelial cell chemotaxis	3/201	24/18493	0.00216355	0.0307084	0.0246948	HSPB1/FGFR1/VEGFA	3
GO:0010595	BP	GO:0010595	positive regulation of endothelial cell migration	6/201	122/18493	0.0021777	0.0307675	0.0247423	CALR/HSPB1/FGFR1/ANXA1/VEGFA/NRP1	6
GO:0110053	BP	GO:0110053	regulation of actin filament organization	9/201	260/18493	0.00221698	0.0311795	0.0250736	FLNA/ADD1/WDR1/SPIRE1/CTGF/CAPZA2/TPM1/TMEFF2/NRP1	9
GO:0060562	BP	GO:0060562	epithelial tube morphogenesis	10/201	313/18493	0.00230604	0.0322846	0.0259623	TNC/SFRP2/MMP14/PODXL/DCHS1/COL4A1/ENG/SPRY2/VEGFA/NRP1	10
GO:0050678	BP	GO:0050678	regulation of epithelial cell proliferation	11/201	368/18493	0.00237644	0.0329544	0.0265009	PTN/EGFR/SFRP2/FGFR1/F3/CDK6/SULF1/LAMC1/VEGFA/LAMB1/NRP1	11
GO:0031667	BP	GO:0031667	response to nutrient levels	13/201	481/18493	0.00238955	0.0329544	0.0265009	PTN/TNC/HSP90B1/EGFR/HSPA5/SFRP2/LDHA/SLC2A1/EIF4G1/CASTOR3/FSTL1/DAP/NAMPT	13
GO:0030206	BP	GO:0030206	chondroitin sulfate biosynthetic process	3/201	25/18493	0.00243904	0.0329544	0.0265009	BGN/CHPF/DCN	3
GO:0032967	BP	GO:0032967	positive regulation of collagen biosynthetic process	3/201	25/18493	0.00243904	0.0329544	0.0265009	CTGF/ENG/PDGFRB	3
GO:0051894	BP	GO:0051894	positive regulation of focal adhesion assembly	3/201	25/18493	0.00243904	0.0329544	0.0265009	IQGAP1/VEGFA/NRP1	3
GO:0030195	BP	GO:0030195	negative regulation of blood coagulation	4/201	52/18493	0.00243948	0.0329544	0.0265009	ANXA5/ANXA2/SERPING1/C1QTNF1	4
GO:0032964	BP	GO:0032964	collagen biosynthetic process	4/201	52/18493	0.00243948	0.0329544	0.0265009	CTGF/ENG/PDGFRB/SERPINH1	4
GO:1900047	BP	GO:1900047	negative regulation of hemostasis	4/201	52/18493	0.00243948	0.0329544	0.0265009	ANXA5/ANXA2/SERPING1/C1QTNF1	4
GO:0021543	BP	GO:0021543	pallium development	7/201	169/18493	0.00252942	0.0338769	0.0272428	FLNA/EGFR/SLC2A1/CDK6/CCDC85C/LAMB1/NRP1	7
GO:0031346	BP	GO:0031346	positive regulation of cell projection organization	11/201	371/18493	0.00252977	0.0338769	0.0272428	GPM6A/PTN/MAPT/HSPA5/SEPT9/RUFY3/FGFR1/IQGAP1/TAPT1/VEGFA/NRP1	11
GO:0043542	BP	GO:0043542	endothelial cell migration	9/201	266/18493	0.00258392	0.0343232	0.0276017	CALR/MYH9/HSPB1/FGFR1/ITGB1/DCN/ANXA1/VEGFA/NRP1	9
GO:0051235	BP	GO:0051235	maintenance of location	10/201	318/18493	0.00258538	0.0343232	0.0276017	FLNA/CALR/ANXA5/HSP90B1/HSPA5/MXI1/MEST/KDELR2/TAPT1/DIAPH1	10
GO:0048771	BP	GO:0048771	tissue remodeling	7/201	170/18493	0.0026143	0.0345582	0.0277906	EGFR/BGN/MMP14/CA2/JAG1/TGM2/ANXA1	7
GO:0042692	BP	GO:0042692	muscle cell differentiation	11/201	373/18493	0.00263637	0.034701	0.0279055	CALR/MYH9/WDR1/ITGB1/LMNA/MMP14/ENG/TPM1/PDGFRB/EHD2/VEGFA	11
GO:0032355	BP	GO:0032355	response to estradiol	6/201	127/18493	0.00266374	0.0349121	0.0280752	PTN/CALR/EGFR/CTGF/PDGFRB/ANXA1	6
GO:0030900	BP	GO:0030900	forebrain development	11/201	374/18493	0.00269102	0.0351201	0.0282425	PTN/FLNA/EGFR/FABP7/SLC2A1/FGFR1/NOTCH3/CDK6/CCDC85C/LAMB1/NRP1	11
GO:0010714	BP	GO:0010714	positive regulation of collagen metabolic process	3/201	26/18493	0.00273528	0.0353978	0.0284658	CTGF/ENG/PDGFRB	3
GO:0031954	BP	GO:0031954	positive regulation of protein autophosphorylation	3/201	26/18493	0.00273528	0.0353978	0.0284658	IQGAP1/TNKS1BP1/VEGFA	3
GO:0060485	BP	GO:0060485	mesenchyme development	9/201	269/18493	0.00278463	0.0358856	0.0288581	SFRP2/FGFR1/DCHS1/ENG/JAG1/PDGFRB/TAPT1/ACTA2/NRP1	9
GO:0032970	BP	GO:0032970	regulation of actin filament-based process	11/201	376/18493	0.00280307	0.0359727	0.0289281	FLNA/ADD1/MYH9/WDR1/SPIRE1/CTGF/CAPZA2/TPM1/PDGFRB/TMEFF2/NRP1	11
GO:0051495	BP	GO:0051495	positive regulation of cytoskeleton organization	8/201	220/18493	0.0028577	0.0365217	0.0293696	FLNA/MAPT/WDR1/SPIRE1/CTGF/TPM1/PSRC1/NRP1	8
GO:0071902	BP	GO:0071902	positive regulation of protein serine/threonine kinase activity	10/201	323/18493	0.00289126	0.0367978	0.0295917	PEA15/EGFR/FGFR1/IQGAP1/DUSP6/PDGFRB/SPRY2/PSRC1/VEGFA/GADD45A	10
GO:0002011	BP	GO:0002011	morphogenesis of an epithelial sheet	4/201	55/18493	0.00299656	0.0377789	0.0303806	FLNA/CD151/JAG1/TMEFF2	4
GO:0048146	BP	GO:0048146	positive regulation of fibroblast proliferation	4/201	55/18493	0.00299656	0.0377789	0.0303806	EGFR/ANXA2/CDK6/PDGFRB	4
GO:0014909	BP	GO:0014909	smooth muscle cell migration	5/201	90/18493	0.00300514	0.0377789	0.0303806	IGFBP3/IQGAP1/TPM1/PDGFRB/NRP1	5
GO:0018126	BP	GO:0018126	protein hydroxylation	3/201	27/18493	0.00305277	0.0382216	0.0307367	P4HB/PLOD1/PLOD3	3
GO:1901605	BP	GO:1901605	alpha-amino acid metabolic process	8/201	223/18493	0.00310405	0.0386512	0.0310821	GLUD1/P4HB/ALDH5A1/PLOD1/PLOD3/SMS/GGT5/ADHFE1	8
GO:0090066	BP	GO:0090066	regulation of anatomical structure size	13/201	497/18493	0.00316223	0.0386512	0.0310821	MAPT/EGFR/ADD1/MSN/RUFY3/WDR1/SPIRE1/ECE1/CAPZA2/PLOD3/VEGFA/ACTA2/NRP1	13
GO:0055001	BP	GO:0055001	muscle cell development	7/201	176/18493	0.00317054	0.0386512	0.0310821	WDR1/ITGB1/LMNA/ENG/TPM1/PDGFRB/VEGFA	7
GO:0000302	BP	GO:0000302	response to reactive oxygen species	8/201	224/18493	0.00318973	0.0386512	0.0310821	MAPT/EGFR/LDHA/NET1/TPM1/PDGFRB/HYAL2/ANXA1	8
GO:0048738	BP	GO:0048738	cardiac muscle tissue development	8/201	224/18493	0.00318973	0.0386512	0.0310821	CALR/FGFR1/ITGB1/LMNA/ENG/TPM1/PDGFRB/VEGFA	8
GO:0097191	BP	GO:0097191	extrinsic apoptotic signaling pathway	8/201	224/18493	0.00318973	0.0386512	0.0310821	PEA15/SFRP2/PDIA3/FGFR1/LMNA/HYAL2/MKNK2/NRP1	8
GO:0044273	BP	GO:0044273	sulfur compound catabolic process	4/201	56/18493	0.00320002	0.0386512	0.0310821	BGN/DCN/GGT5/HEXA	4
GO:0050819	BP	GO:0050819	negative regulation of coagulation	4/201	56/18493	0.00320002	0.0386512	0.0310821	ANXA5/ANXA2/SERPING1/C1QTNF1	4
GO:0090342	BP	GO:0090342	regulation of cell aging	4/201	56/18493	0.00320002	0.0386512	0.0310821	LMNA/CDK6/NAMPT/NEK6	4
GO:0007162	BP	GO:0007162	negative regulation of cell adhesion	9/201	276/18493	0.0033011	0.039604	0.0318483	TNC/ACTN4/LGALS1/MMP14/PODXL/C1QTNF1/TGFBI/JAG1/ANXA1	9
GO:0030901	BP	GO:0030901	midbrain development	5/201	92/18493	0.00330462	0.039604	0.0318483	NDRG2/GLUD1/HSPA5/SFRP2/FGFR1	5
GO:0043122	BP	GO:0043122	regulation of I-kappaB kinase/NF-kappaB signaling	8/201	226/18493	0.00336662	0.0401907	0.0323201	FLNA/HSPB1/LGALS1/SHISA5/TGM2/NEK6/PPM1B/TNFRSF19	8
GO:0072378	BP	GO:0072378	blood coagulation, fibrin clot formation	3/201	28/18493	0.00339197	0.040337	0.0324378	VWF/F3/SERPING1	3
GO:0032956	BP	GO:0032956	regulation of actin cytoskeleton organization	10/201	331/18493	0.00344024	0.0407536	0.0327728	FLNA/ADD1/WDR1/SPIRE1/CTGF/CAPZA2/TPM1/PDGFRB/TMEFF2/NRP1	10
GO:0046777	BP	GO:0046777	protein autophosphorylation	8/201	227/18493	0.00345788	0.0408056	0.0328146	EGFR/FGFR1/IQGAP1/TNKS1BP1/ENG/PDGFRB/NEK6/VEGFA	8
GO:0061041	BP	GO:0061041	regulation of wound healing	6/201	134/18493	0.00347552	0.0408573	0.0328562	ANXA5/F3/ANXA2/SERPING1/C1QTNF1/ANXA1	6
GO:0033135	BP	GO:0033135	regulation of peptidyl-serine phosphorylation	6/201	135/18493	0.003605	0.0422182	0.0339506	EGFR/SFRP2/EIF4G1/TNKS1BP1/SPRY2/VEGFA	6
GO:0030038	BP	GO:0030038	contractile actin filament bundle assembly	5/201	95/18493	0.00379329	0.044088	0.0354543	CTGF/ZYX/TPM1/TMEFF2/NRP1	5
GO:0043149	BP	GO:0043149	stress fiber assembly	5/201	95/18493	0.00379329	0.044088	0.0354543	CTGF/ZYX/TPM1/TMEFF2/NRP1	5
GO:0043534	BP	GO:0043534	blood vessel endothelial cell migration	7/201	182/18493	0.00381305	0.0441511	0.035505	MYH9/HSPB1/FGFR1/ITGB1/ANXA1/VEGFA/NRP1	7
GO:0018149	BP	GO:0018149	peptide cross-linking	4/201	60/18493	0.00410803	0.046689	0.0375459	BGN/DCN/TGM2/ANXA1	4
GO:0030166	BP	GO:0030166	proteoglycan biosynthetic process	4/201	60/18493	0.00410803	0.046689	0.0375459	BGN/CHPF/DCN/EXTL3	4
GO:0051893	BP	GO:0051893	regulation of focal adhesion assembly	4/201	60/18493	0.00410803	0.046689	0.0375459	MMP14/IQGAP1/VEGFA/NRP1	4
GO:0090109	BP	GO:0090109	regulation of cell-substrate junction assembly	4/201	60/18493	0.00410803	0.046689	0.0375459	MMP14/IQGAP1/VEGFA/NRP1	4
GO:1903902	BP	GO:1903902	positive regulation of viral life cycle	4/201	60/18493	0.00410803	0.046689	0.0375459	P4HB/LGALS1/PC/ANXA2	4
GO:0050650	BP	GO:0050650	chondroitin sulfate proteoglycan biosynthetic process	3/201	30/18493	0.00413735	0.0467814	0.0376201	BGN/CHPF/DCN	3
GO:0032231	BP	GO:0032231	regulation of actin filament bundle assembly	5/201	97/18493	0.00414653	0.0467814	0.0376201	FLNA/CTGF/TPM1/TMEFF2/NRP1	5
GO:0045669	BP	GO:0045669	positive regulation of osteoblast differentiation	4/201	61/18493	0.00435954	0.049005	0.0394083	SFRP2/JAG1/CLIC1/FAM20C	4
GO:0045807	BP	GO:0045807	positive regulation of endocytosis	6/201	141/18493	0.00445849	0.0497541	0.0400107	CALR/CD63/ACTN4/CD151/ANXA2/VEGFA	6
GO:0060041	BP	GO:0060041	retina development in camera-type eye	6/201	141/18493	0.00445849	0.0497541	0.0400107	GPM6A/PTN/LAMB2/COL4A1/PDGFRB/NRP1	6
GO:0003401	BP	GO:0003401	axis elongation	3/201	31/18493	0.00454435	0.0499879	0.0401987	TNC/SFRP2/SPRY2	3
GO:0030201	BP	GO:0030201	heparan sulfate proteoglycan metabolic process	3/201	31/18493	0.00454435	0.0499879	0.0401987	GPC1/SULF1/EXTL3	3
GO:0044319	BP	GO:0044319	wound healing, spreading of cells	3/201	31/18493	0.00454435	0.0499879	0.0401987	FLNA/CD151/TMEFF2	3
GO:0090505	BP	GO:0090505	epiboly involved in wound healing	3/201	31/18493	0.00454435	0.0499879	0.0401987	FLNA/CD151/TMEFF2	3
GO:0062023	CC	GO:0062023	collagen-containing extracellular matrix	37/203	332/19659	1.52e-27	4.8e-25	3.37e-25	SDC3/PTN/CALR/TNC/IGFBP7/ANXA5/SFRP2/AEBP1/LAMB2/COL6A1/GPC1/VWF/LGALS1/BGN/F3/MXRA7/COL4A2/CD151/ELN/ANXA2/COL4A1/NID1/SERPING1/MMP2/COL18A1/COL5A3/DCN/LAMA4/TGFBI/COL1A2/PLOD3/LAMC1/TGM2/ANXA1/HSPG2/SERPINH1/LAMB1	37
GO:0031012	CC	GO:0031012	extracellular matrix	41/203	490/19659	1.37e-25	2.16e-23	1.51e-23	SDC3/PTN/CALR/TNC/IGFBP7/ANXA5/HSP90B1/SFRP2/AEBP1/LAMB2/COL6A1/GPC1/VWF/CTGF/LGALS1/BGN/F3/MMP14/MXRA7/COL4A2/CD151/ELN/ANXA2/COL4A1/NID1/SERPING1/MMP2/COL18A1/COL5A3/DCN/LAMA4/TGFBI/COL1A2/PLOD3/LAMC1/TGM2/ANXA1/VEGFA/HSPG2/SERPINH1/LAMB1	41
GO:0005788	CC	GO:0005788	endoplasmic reticulum lumen	31/203	301/19659	4.11e-22	4.32e-20	3.03e-20	CALR/TNC/IGFBP7/HSP90B1/HSPA5/P4HB/LAMB2/NUCB1/COL6A1/PDIA3/FKBP10/LGALS1/PDIA6/IGFBP3/CALU/HYOU1/COL4A2/SHISA5/FSTL1/COL4A1/COL18A1/PDIA4/COL5A3/IGFBP4/COL1A2/LAMC1/FAM20C/TXNDC5/COLGALT1/SERPINH1/LAMB1	31
GO:0005925	CC	GO:0005925	focal adhesion	34/203	402/19659	2.04e-21	1.61e-19	1.13e-19	FLNA/CALR/TNC/ANXA5/HSP90B1/EGFR/HSPA5/ADD1/MYH9/P4HB/MSN/NFASC/HSPB1/ACTN4/PDIA3/ZYX/ITGB1/ACTN1/SLC4A2/MMP14/MRC2/TPM4/HYOU1/IQGAP1/CD151/MCAM/ENG/PDGFRB/TRIP6/TGM2/ANXA1/HSPG2/PTPN12/NRP1	34
GO:0005924	CC	GO:0005924	cell-substrate adherens junction	34/203	405/19659	2.59e-21	1.63e-19	1.15e-19	FLNA/CALR/TNC/ANXA5/HSP90B1/EGFR/HSPA5/ADD1/MYH9/P4HB/MSN/NFASC/HSPB1/ACTN4/PDIA3/ZYX/ITGB1/ACTN1/SLC4A2/MMP14/MRC2/TPM4/HYOU1/IQGAP1/CD151/MCAM/ENG/PDGFRB/TRIP6/TGM2/ANXA1/HSPG2/PTPN12/NRP1	34
GO:0030055	CC	GO:0030055	cell-substrate junction	34/203	409/19659	3.55e-21	1.87e-19	1.31e-19	FLNA/CALR/TNC/ANXA5/HSP90B1/EGFR/HSPA5/ADD1/MYH9/P4HB/MSN/NFASC/HSPB1/ACTN4/PDIA3/ZYX/ITGB1/ACTN1/SLC4A2/MMP14/MRC2/TPM4/HYOU1/IQGAP1/CD151/MCAM/ENG/PDGFRB/TRIP6/TGM2/ANXA1/HSPG2/PTPN12/NRP1	34
GO:0042470	CC	GO:0042470	melanosome	15/203	106/19659	2.73e-13	1.08e-11	7.55e-12	SLC1A4/CD63/HSP90B1/HSPA5/P4HB/PDIA3/SLC2A1/ITGB1/RPN1/PDIA6/MMP14/CALU/ANXA2/PDIA4/ATP1B3	15
GO:0048770	CC	GO:0048770	pigment granule	15/203	106/19659	2.73e-13	1.08e-11	7.55e-12	SLC1A4/CD63/HSP90B1/HSPA5/P4HB/PDIA3/SLC2A1/ITGB1/RPN1/PDIA6/MMP14/CALU/ANXA2/PDIA4/ATP1B3	15
GO:0005604	CC	GO:0005604	basement membrane	14/203	92/19659	6.2e-13	2.17e-11	1.52e-11	PTN/TNC/LAMB2/COL4A2/CD151/ANXA2/COL4A1/NID1/COL18A1/LAMA4/TGFBI/LAMC1/HSPG2/LAMB1	14
GO:0015629	CC	GO:0015629	actin cytoskeleton	25/203	483/19659	3.66e-11	1.15e-09	8.1e-10	FLNA/ADD1/MYH9/SEPT9/ACTN4/WDR1/ZYX/SLC2A1/CALD1/ACTN1/TPM4/NOTCH3/DENND2A/IQGAP1/LANCL2/CAPZA2/PLS3/TPM1/CAVIN2/MYL12A/ANXA1/TAX1BP3/ACTA2/PTPN12/CGNL1	25
GO:0044420	CC	GO:0044420	extracellular matrix component	9/203	49/19659	1.61e-09	4.6e-08	3.23e-08	TNC/LAMB2/COL4A2/ELN/COL4A1/COL5A3/COL1A2/LAMC1/LAMB1	9
GO:0043202	CC	GO:0043202	lysosomal lumen	10/203	94/19659	4.7e-08	1.19e-06	8.35e-07	SDC3/GPC1/BGN/DCN/CTSA/CTSL/PDGFRB/TXNDC5/HSPG2/HEXA	10
GO:0034663	CC	GO:0034663	endoplasmic reticulum chaperone complex	5/203	11/19659	4.91e-08	1.19e-06	8.35e-07	HSP90B1/HSPA5/P4HB/PDIA6/HYOU1	5
GO:0045121	CC	GO:0045121	membrane raft	16/203	304/19659	1.16e-07	2.55e-06	1.79e-06	MAPT/EGFR/ADD1/GPC1/SLC2A1/ITGB1/PODXL/IQGAP1/CAVIN1/ANXA2/SULF1/CAVIN2/EHD2/ATP1B3/HYAL2/SERPINH1	16
GO:0098857	CC	GO:0098857	membrane microdomain	16/203	305/19659	1.22e-07	2.55e-06	1.79e-06	MAPT/EGFR/ADD1/GPC1/SLC2A1/ITGB1/PODXL/IQGAP1/CAVIN1/ANXA2/SULF1/CAVIN2/EHD2/ATP1B3/HYAL2/SERPINH1	16
GO:0005911	CC	GO:0005911	cell-cell junction	19/203	442/19659	1.77e-07	3.49e-06	2.45e-06	FLNA/ADD1/MYH9/NFASC/ACTN4/WDR1/FABP7/ZYX/SLC2A1/ITGB1/ACTN1/PODXL/IQGAP1/CDH20/TNKS1BP1/ANXA2/CCDC85C/ANXA1/CGNL1	19
GO:0098589	CC	GO:0098589	membrane region	16/203	316/19659	1.97e-07	3.64e-06	2.56e-06	MAPT/EGFR/ADD1/GPC1/SLC2A1/ITGB1/PODXL/IQGAP1/CAVIN1/ANXA2/SULF1/CAVIN2/EHD2/ATP1B3/HYAL2/SERPINH1	16
GO:0032432	CC	GO:0032432	actin filament bundle	8/203	67/19659	4.36e-07	7.63e-06	5.35e-06	MYH9/SEPT9/ACTN4/ZYX/ACTN1/TPM4/PLS3/TPM1	8
GO:0042641	CC	GO:0042641	actomyosin	8/203	71/19659	6.86e-07	1.14e-05	7.98e-06	MYH9/SEPT9/ACTN4/WDR1/ZYX/ACTN1/TPM4/TPM1	8
GO:0030863	CC	GO:0030863	cortical cytoskeleton	9/203	102/19659	1.12e-06	1.76e-05	1.24e-05	FLNA/MYH9/ACTN4/WDR1/SLC2A1/CALD1/TPM4/LANCL2/CAPZA2	9
GO:0005775	CC	GO:0005775	vacuolar lumen	11/203	171/19659	1.7e-06	2.55e-05	1.79e-05	SDC3/GPC1/BGN/ANXA2/DCN/CTSA/CTSL/PDGFRB/TXNDC5/HSPG2/HEXA	11
GO:0001725	CC	GO:0001725	stress fiber	7/203	59/19659	2.44e-06	3.35e-05	2.35e-05	MYH9/SEPT9/ACTN4/ZYX/ACTN1/TPM4/TPM1	7
GO:0097517	CC	GO:0097517	contractile actin filament bundle	7/203	59/19659	2.44e-06	3.35e-05	2.35e-05	MYH9/SEPT9/ACTN4/ZYX/ACTN1/TPM4/TPM1	7
GO:0005581	CC	GO:0005581	collagen trimer	8/203	87/19659	3.27e-06	4.3e-05	3.01e-05	COL6A1/COL4A2/COL4A1/COL18A1/COL5A3/DCN/C1QTNF1/COL1A2	8
GO:0005793	CC	GO:0005793	endoplasmic reticulum-Golgi intermediate compartment	9/203	123/19659	5.33e-06	6.72e-05	4.71e-05	CALR/HSPA5/P4HB/NUCB1/PDIA6/SURF4/TMED9/COPG1/SERPINH1	9
GO:0005884	CC	GO:0005884	actin filament	8/203	99/19659	8.63e-06	0.000104536	7.34e-05	FLNA/WDR1/ACTN1/TPM4/IQGAP1/PLS3/TPM1/ANXA1	8
GO:0001726	CC	GO:0001726	ruffle	10/203	167/19659	9.57e-06	0.000111594	7.83e-05	MYH9/ITGB1/ACTN1/PODXL/IQGAP1/ANXA2/TPM1/CDK6/SPRY2/DIAPH1	10
GO:0044448	CC	GO:0044448	cell cortex part	10/203	168/19659	1.01e-05	0.000113403	7.96e-05	FLNA/MYH9/SEPT9/ACTN4/WDR1/SLC2A1/CALD1/TPM4/LANCL2/CAPZA2	10
GO:0005938	CC	GO:0005938	cell cortex	13/203	292/19659	1.14e-05	0.000124184	8.71e-05	FLNA/MYH9/SEPT9/ACTN4/WDR1/SPIRE1/CTGF/SLC2A1/CALD1/TPM4/LANCL2/CAPZA2/ANXA2	13
GO:0005913	CC	GO:0005913	cell-cell adherens junction	8/203	110/19659	1.87e-05	0.000196818	0.000138118	ADD1/MYH9/ZYX/ACTN1/CDH20/TNKS1BP1/ANXA2/ANXA1	8
GO:0098644	CC	GO:0098644	complex of collagen trimers	4/203	19/19659	3.79e-05	0.000384968	0.000270153	COL4A2/COL4A1/COL5A3/COL1A2	4
GO:0098858	CC	GO:0098858	actin-based cell projection	10/203	198/19659	4.16e-05	0.00040962	0.000287452	GPM6A/MSN/NFASC/RUFY3/ITGB1/PODXL/CA2/ARL4C/HYAL2/ACTA2	10
GO:0030175	CC	GO:0030175	filopodium	7/203	100/19659	8.03e-05	0.000766242	0.000537714	GPM6A/MSN/RUFY3/ITGB1/PODXL/ARL4C/ACTA2	7
GO:0030864	CC	GO:0030864	cortical actin cytoskeleton	6/203	75/19659	0.000125376	0.00116157	0.000815138	MYH9/WDR1/SLC2A1/CALD1/LANCL2/CAPZA2	6
GO:0043292	CC	GO:0043292	contractile fiber	10/203	229/19659	0.000139619	0.00125067	0.000877664	FLNA/HSPB1/ACTN4/SLC2A1/CALD1/ACTN1/TPM4/MMP2/TPM1/ACTA2	10
GO:0099568	CC	GO:0099568	cytoplasmic region	15/203	479/19659	0.000142934	0.00125067	0.000877664	FLNA/MAPT/MYH9/SEPT9/HSPB1/ACTN4/WDR1/SPIRE1/CTGF/SLC2A1/CALD1/TPM4/LANCL2/CAPZA2/ANXA2	15
GO:0031252	CC	GO:0031252	cell leading edge	13/203	390/19659	0.000218406	0.00183167	0.00128538	MAPT/MYH9/RUFY3/ITGB1/ACTN1/PODXL/IQGAP1/ANXA2/TPM1/CDK6/SPRY2/DIAPH1/ACTA2	13
GO:0031983	CC	GO:0031983	vesicle lumen	12/203	339/19659	0.000220963	0.00183167	0.00128538	CALR/HSP90B1/EGFR/ACTN4/VWF/ACTN1/HYOU1/ANXA2/SERPING1/CTSA/TXNDC5/VEGFA	12
GO:0005791	CC	GO:0005791	rough endoplasmic reticulum	6/203	86/19659	0.000266511	0.00215259	0.00151059	NUCB1/RPN2/RPN1/PLOD1/TRAM1/PLOD3	6
GO:0043209	CC	GO:0043209	myelin sheath	8/203	162/19659	0.000286201	0.00225383	0.00158164	HSPA5/MSN/NFASC/WDR1/PDIA3/ITGB1/CA2/ANXA2	8
GO:0044449	CC	GO:0044449	contractile fiber part	9/203	214/19659	0.000396133	0.00304346	0.00213576	FLNA/HSPB1/ACTN4/SLC2A1/ACTN1/TPM4/MMP2/TPM1/ACTA2	9
GO:0030016	CC	GO:0030016	myofibril	9/203	218/19659	0.000453202	0.00339901	0.00238527	FLNA/HSPB1/ACTN4/SLC2A1/CALD1/ACTN1/TPM4/MMP2/TPM1	9
GO:0071437	CC	GO:0071437	invadopodium	3/203	16/19659	0.000550158	0.00403023	0.00282823	MSN/RUFY3/ITGB1	3
GO:0031093	CC	GO:0031093	platelet alpha granule lumen	5/203	67/19659	0.00064217	0.00456125	0.00320088	ACTN4/VWF/ACTN1/SERPING1/VEGFA	5
GO:0031143	CC	GO:0031143	pseudopodium	3/203	17/19659	0.000662983	0.00456125	0.00320088	MSN/ACTN4/ACTN1	3
GO:0044853	CC	GO:0044853	plasma membrane raft	6/203	102/19659	0.000666088	0.00456125	0.00320088	ADD1/SLC2A1/CAVIN1/CAVIN2/EHD2/ATP1B3	6
GO:0005796	CC	GO:0005796	Golgi lumen	6/203	103/19659	0.000701301	0.00470021	0.00329839	SDC3/GPC1/BGN/MMP14/DCN/HSPG2	6
GO:0060205	CC	GO:0060205	cytoplasmic vesicle lumen	11/203	338/19659	0.000809239	0.00531063	0.00372676	CALR/HSP90B1/ACTN4/VWF/ACTN1/HYOU1/ANXA2/SERPING1/CTSA/TXNDC5/VEGFA	11
GO:0030176	CC	GO:0030176	integral component of endoplasmic reticulum membrane	7/203	149/19659	0.000920192	0.00586206	0.00411372	CALR/HSPA5/PDIA3/RRBP1/TRAM1/PIGT/TAPT1	7
GO:0071682	CC	GO:0071682	endocytic vesicle lumen	3/203	19/19659	0.000930485	0.00586206	0.00411372	CALR/HSP90B1/HYOU1	3
GO:0030017	CC	GO:0030017	sarcomere	8/203	197/19659	0.00104051	0.00642665	0.00450993	FLNA/HSPB1/ACTN4/SLC2A1/ACTN1/TPM4/MMP2/TPM1	8
GO:0005901	CC	GO:0005901	caveola	5/203	77/19659	0.001209	0.00732376	0.00513948	SLC2A1/CAVIN1/CAVIN2/EHD2/ATP1B3	5
GO:0031227	CC	GO:0031227	intrinsic component of endoplasmic reticulum membrane	7/203	157/19659	0.00124777	0.00741599	0.0052042	CALR/HSPA5/PDIA3/RRBP1/TRAM1/PIGT/TAPT1	7
GO:0009897	CC	GO:0009897	external side of plasma membrane	11/203	359/19659	0.00131562	0.00767445	0.00538558	CALR/ANXA5/P4HB/ITGB1/F3/ECE1/MCAM/ENG/CD276/HYAL2/ANXA1	11
GO:0097386	CC	GO:0097386	glial cell projection	3/203	23/19659	0.00164971	0.00933957	0.00655408	MAPT/NFASC/ITGB1	3
GO:0030426	CC	GO:0030426	growth cone	7/203	165/19659	0.00166037	0.00933957	0.00655408	NDRG2/GPM6A/MAPT/RUFY3/IQGAP1/ORAI2/NRP1	7
GO:0005902	CC	GO:0005902	microvillus	5/203	83/19659	0.00169039	0.00934163	0.00655553	MSN/NFASC/PODXL/CA2/HYAL2	5
GO:0030427	CC	GO:0030427	site of polarized growth	7/203	167/19659	0.00177844	0.00950316	0.00666888	NDRG2/GPM6A/MAPT/RUFY3/IQGAP1/ORAI2/NRP1	7
GO:0045177	CC	GO:0045177	apical part of cell	11/203	373/19659	0.00177996	0.00950316	0.00666888	EGFR/MSN/SLC2A1/SLC4A2/PODXL/CA2/DCHS1/JAG1/PDGFRB/HYAL2/ANXA1	11
GO:0031091	CC	GO:0031091	platelet alpha granule	5/203	91/19659	0.00253396	0.0133033	0.00933564	ACTN4/VWF/ACTN1/SERPING1/VEGFA	5
GO:0042383	CC	GO:0042383	sarcolemma	6/203	133/19659	0.00260769	0.0134659	0.00944979	COL6A1/SLC2A1/BGN/ITGB1/ANXA2/ANXA1	6
GO:0005903	CC	GO:0005903	brush border	5/203	98/19659	0.00349235	0.0177434	0.0124515	MYH9/ACTN4/ACTN1/CAPZA2/CLIC1	5
GO:0002102	CC	GO:0002102	podosome	3/203	30/19659	0.00358664	0.0179332	0.0125847	WDR1/TPM4/PTPN12	3
GO:0072562	CC	GO:0072562	blood microparticle	6/203	147/19659	0.00427069	0.0210198	0.0147507	ANXA5/MSN/SLC2A1/SERPING1/ENG/CLIC1	6
GO:0016324	CC	GO:0016324	apical plasma membrane	9/203	308/19659	0.00484728	0.0234907	0.0164847	EGFR/MSN/SLC2A1/SLC4A2/PODXL/JAG1/PDGFRB/HYAL2/ANXA1	9
GO:0005790	CC	GO:0005790	smooth endoplasmic reticulum	3/203	34/19659	0.00512897	0.0244792	0.0171784	CALR/HSPA5/HYOU1	3
GO:0005583	CC	GO:0005583	fibrillar collagen trimer	2/203	11/19659	0.0054886	0.0248236	0.0174201	COL5A3/COL1A2	2
GO:0098643	CC	GO:0098643	banded collagen fibril	2/203	11/19659	0.0054886	0.0248236	0.0174201	COL5A3/COL1A2	2
GO:0005766	CC	GO:0005766	primary lysosome	6/203	155/19659	0.00551635	0.0248236	0.0174201	CD63/SURF4/ANXA2/CTSA/TXNDC5/HEXA	6
GO:0042582	CC	GO:0042582	azurophil granule	6/203	155/19659	0.00551635	0.0248236	0.0174201	CD63/SURF4/ANXA2/CTSA/TXNDC5/HEXA	6
GO:0008250	CC	GO:0008250	oligosaccharyltransferase complex	2/203	12/19659	0.00654175	0.0290233	0.0203672	RPN2/RPN1	2
GO:0016323	CC	GO:0016323	basolateral plasma membrane	7/203	213/19659	0.00676816	0.0296107	0.0207794	EGFR/MSN/SLC2A1/SLC4A2/CA2/ANXA2/ANXA1	7
GO:0001931	CC	GO:0001931	uropod	2/203	13/19659	0.0076789	0.0326872	0.0229384	MYH9/MSN	2
GO:0031254	CC	GO:0031254	cell trailing edge	2/203	13/19659	0.0076789	0.0326872	0.0229384	MYH9/MSN	2
GO:0031594	CC	GO:0031594	neuromuscular junction	4/203	76/19659	0.00793815	0.0333402	0.0233967	PTN/MYH9/LAMB2/ITGB1	4
GO:0030496	CC	GO:0030496	midbody	6/203	172/19659	0.00901618	0.0373697	0.0262243	HSP90B1/HSPA5/SLC2A1/IQGAP1/ANXA2/PSRC1	6
GO:0030018	CC	GO:0030018	Z disc	5/203	126/19659	0.00997477	0.0408059	0.0286357	FLNA/HSPB1/ACTN4/SLC2A1/ACTN1	5
GO:0030667	CC	GO:0030667	secretory granule membrane	8/203	295/19659	0.0118064	0.0476798	0.0334595	CD63/NFASC/MLEC/IQGAP1/RAB18/SURF4/DIAPH1/CD93	8
GO:0005201	MF	GO:0005201	extracellular matrix structural constituent	20/197	155/17632	6.82e-16	2.93e-13	2.54e-13	TNC/IGFBP7/AEBP1/LAMB2/COL6A1/VWF/BGN/COL4A2/ELN/COL4A1/NID1/COL18A1/COL5A3/DCN/LAMA4/TGFBI/COL1A2/LAMC1/HSPG2/LAMB1	20
GO:0050839	MF	GO:0050839	cell adhesion molecule binding	29/197	486/17632	1.6e-13	3.43e-11	2.97e-11	FLNA/CALR/EGFR/HSPA5/ADD1/SFRP2/LDHA/MYH9/SEPT9/P4HB/LAMB2/MSN/ACTN4/VWF/CTGF/ITGB1/CALD1/ACTN1/MMP14/NOTCH3/IQGAP1/CDH20/CD151/TNKS1BP1/ANXA2/TAGLN2/TGFBI/CLIC1/ANXA1	29
GO:0019838	MF	GO:0019838	growth factor binding	15/197	137/17632	3.64e-11	5.21e-09	4.52e-09	PTN/IGFBP7/EGFR/COL6A1/GPC1/CTGF/FGFR1/IGFBP3/COL4A1/ENG/IGFBP4/COL1A2/PDGFRB/HYAL2/NRP1	15
GO:0005178	MF	GO:0005178	integrin binding	14/197	126/17632	1.37e-10	1.47e-08	1.28e-08	CALR/EGFR/SFRP2/MYH9/P4HB/LAMB2/ACTN4/VWF/CTGF/ITGB1/ACTN1/MMP14/CD151/TGFBI	14
GO:0005518	MF	GO:0005518	collagen binding	11/197	67/17632	1.91e-10	1.64e-08	1.42e-08	AEBP1/VWF/ITGB1/MRC2/NID1/COL5A3/DCN/C1QTNF1/CTSL/TGFBI/SERPINH1	11
GO:0050840	MF	GO:0050840	extracellular matrix binding	9/197	56/17632	1.09e-08	7.8e-07	6.76e-07	GPC1/LGALS1/BGN/ITGB1/ANXA2/NID1/DCN/TGFBI/VEGFA	9
GO:0045296	MF	GO:0045296	cadherin binding	17/197	323/17632	1.38e-07	8.48e-06	7.35e-06	FLNA/EGFR/HSPA5/ADD1/LDHA/MYH9/SEPT9/ITGB1/CALD1/NOTCH3/IQGAP1/CDH20/TNKS1BP1/ANXA2/TAGLN2/CLIC1/ANXA1	17
GO:0001968	MF	GO:0001968	fibronectin binding	6/197	27/17632	4.39e-07	2.36e-05	2.04e-05	SFRP2/CTGF/ITGB1/IGFBP3/CTSL/VEGFA	6
GO:0003779	MF	GO:0003779	actin binding	18/197	421/17632	1.24e-06	5.68e-05	4.92e-05	FLNA/MAPT/EGFR/ADD1/MYH9/MSN/ACTN4/WDR1/SPIRE1/ITGB1/CALD1/ACTN1/TPM4/CAPZA2/PLS3/TPM1/TAGLN/DIAPH1	18
GO:0005539	MF	GO:0005539	glycosaminoglycan binding	13/197	222/17632	1.32e-06	5.68e-05	4.92e-05	PTN/ANXA5/CTGF/BGN/FGFR1/FSTL1/ENG/COL5A3/DCN/SULF1/HYAL2/VEGFA/NRP1	13
GO:0051015	MF	GO:0051015	actin filament binding	12/197	190/17632	1.55e-06	6.05e-05	5.24e-05	FLNA/EGFR/ADD1/MYH9/ACTN4/WDR1/ACTN1/TPM4/CAPZA2/PLS3/TPM1/TAGLN	12
GO:0030020	MF	GO:0030020	extracellular matrix structural constituent conferring tensile strength	6/197	37/17632	3.14e-06	0.000112537	9.75e-05	COL6A1/COL4A2/COL4A1/COL18A1/COL5A3/COL1A2	6
GO:0048407	MF	GO:0048407	platelet-derived growth factor binding	4/197	11/17632	4.69e-06	0.000155175	0.000134472	COL6A1/COL4A1/COL1A2/PDGFRB	4
GO:0015037	MF	GO:0015037	peptide disulfide oxidoreductase activity	4/197	15/17632	1.87e-05	0.000575459	0.000498684	P4HB/PDIA3/PDIA6/PDIA4	4
GO:0043394	MF	GO:0043394	proteoglycan binding	5/197	32/17632	2.61e-05	0.000747517	0.000647787	PTN/TNC/NID1/COL5A3/CTSL	5
GO:0003756	MF	GO:0003756	protein disulfide isomerase activity	4/197	17/17632	3.21e-05	0.000811942	0.000703617	P4HB/PDIA3/PDIA6/PDIA4	4
GO:0016864	MF	GO:0016864	intramolecular oxidoreductase activity, transposing S-S bonds	4/197	17/17632	3.21e-05	0.000811942	0.000703617	P4HB/PDIA3/PDIA6/PDIA4	4
GO:0015036	MF	GO:0015036	disulfide oxidoreductase activity	5/197	40/17632	7.93e-05	0.0018932	0.00164062	P4HB/PDIA3/PDIA6/PDIA4/GSTK1	5
GO:0005520	MF	GO:0005520	insulin-like growth factor binding	4/197	28/17632	0.000250827	0.00567661	0.00491927	IGFBP7/CTGF/IGFBP3/IGFBP4	4
GO:0004859	MF	GO:0004859	phospholipase inhibitor activity	3/197	12/17632	0.000280557	0.00590597	0.00511803	ANXA5/ANXA2/ANXA1	3
GO:0043236	MF	GO:0043236	laminin binding	4/197	29/17632	0.000288431	0.00590597	0.00511803	GPC1/LGALS1/ITGB1/NID1	4
GO:0016667	MF	GO:0016667	oxidoreductase activity, acting on a sulfur group of donors	5/197	58/17632	0.00046909	0.00916858	0.00794535	P4HB/PDIA3/PDIA6/PDIA4/GSTK1	5
GO:0008201	MF	GO:0008201	heparin binding	8/197	163/17632	0.000499995	0.00934773	0.00810061	PTN/ANXA5/CTGF/FGFR1/FSTL1/COL5A3/VEGFA/NRP1	8
GO:0055102	MF	GO:0055102	lipase inhibitor activity	3/197	17/17632	0.000832173	0.0149098	0.0129206	ANXA5/ANXA2/ANXA1	3
GO:0051087	MF	GO:0051087	chaperone binding	6/197	101/17632	0.000947857	0.0163031	0.0141281	MAPT/CALR/HSPA5/VWF/HYOU1/HSPB6	6
GO:0016853	MF	GO:0016853	isomerase activity	7/197	147/17632	0.00133367	0.0220568	0.0191141	P4HB/PDIA3/FKBP10/PDIA6/PDIA4/FKBP9/TXNDC5	7
GO:1901681	MF	GO:1901681	sulfur compound binding	9/197	242/17632	0.00163562	0.0260488	0.0225735	PTN/ANXA5/CTGF/FGFR1/PC/FSTL1/COL5A3/VEGFA/NRP1	9
GO:0016860	MF	GO:0016860	intramolecular oxidoreductase activity	4/197	46/17632	0.00170926	0.0262494	0.0227473	P4HB/PDIA3/PDIA6/PDIA4	4
GO:0030021	MF	GO:0030021	extracellular matrix structural constituent conferring compression resistance	3/197	22/17632	0.00180875	0.0268194	0.0232413	BGN/DCN/HSPG2	3
GO:0044183	MF	GO:0044183	protein binding involved in protein folding	3/197	23/17632	0.00206307	0.0295706	0.0256255	CALR/HSPA5/HSPB1	3
GO:0016758	MF	GO:0016758	transferase activity, transferring hexosyl groups	8/197	206/17632	0.00225114	0.0312255	0.0270596	RPN2/CHPF/RPN1/EXTL3/DPY19L1/PLOD3/COLGALT1/HEXA	8
GO:0004857	MF	GO:0004857	enzyme inhibitor activity	11/197	371/17632	0.00311039	0.0417959	0.0362197	PTN/ANXA5/HSPB1/TRIB2/IQGAP1/ANXA2/SERPING1/SPRY2/HYAL2/ANXA1/SERPINH1	11
GO:0016757	MF	GO:0016757	transferase activity, transferring glycosyl groups	9/197	272/17632	0.003583	0.0466876	0.0404588	RPN2/CHPF/RPN1/EXTL3/DPY19L1/PLOD3/NAMPT/COLGALT1/HEXA	9

## Sheet: salmon module
	ONTOLOGY	ID	Description	GeneRatio	BgRatio	pvalue	p.adjust	qvalue	geneID	Count
GO:0034340	BP	GO:0034340	response to type I interferon	19/35	94/18493	1.43e-35	6.99e-33	4.31e-33	HLA-B/HLA-A/HLA-C/ADAR/IFITM3/STAT1/IFI6/IFIT3/IFIT1/HLA-H/IRF9/IFITM1/STAT2/IFIT2/PSMB8/OAS3/BST2/MX1/C19orf66	19
GO:0060337	BP	GO:0060337	type I interferon signaling pathway	18/35	89/18493	1.3e-33	2.13e-31	1.31e-31	HLA-B/HLA-A/HLA-C/ADAR/IFITM3/STAT1/IFI6/IFIT3/IFIT1/HLA-H/IRF9/IFITM1/STAT2/IFIT2/PSMB8/OAS3/BST2/MX1	18
GO:0071357	BP	GO:0071357	cellular response to type I interferon	18/35	89/18493	1.3e-33	2.13e-31	1.31e-31	HLA-B/HLA-A/HLA-C/ADAR/IFITM3/STAT1/IFI6/IFIT3/IFIT1/HLA-H/IRF9/IFITM1/STAT2/IFIT2/PSMB8/OAS3/BST2/MX1	18
GO:0051607	BP	GO:0051607	defense response to virus	18/35	228/18493	8.28e-26	1.01e-23	6.25e-24	ADAR/IFITM3/STAT1/IFI44L/IFI6/IFIT3/IFIT1/IRF9/TRIM22/IFITM1/STAT2/IFIT2/OAS3/BST2/ZC3HAV1/PARP9/MX1/C19orf66	18
GO:0009615	BP	GO:0009615	response to virus	18/35	315/18493	3.13e-23	3.07e-21	1.89e-21	ADAR/IFITM3/STAT1/IFI44L/IFI6/IFIT3/IFIT1/IRF9/TRIM22/IFITM1/STAT2/IFIT2/OAS3/BST2/ZC3HAV1/PARP9/MX1/C19orf66	18
GO:0034341	BP	GO:0034341	response to interferon-gamma	15/35	198/18493	4.38e-21	3.58e-19	2.21e-19	B2M/HLA-B/HLA-A/HLA-C/IFITM3/STAT1/HLA-H/IRF9/PARP14/TRIM22/IFITM1/OAS3/BST2/PARP9/C19orf66	15
GO:0060333	BP	GO:0060333	interferon-gamma-mediated signaling pathway	11/35	90/18493	7.31e-18	5.09e-16	3.14e-16	B2M/HLA-B/HLA-A/HLA-C/STAT1/HLA-H/IRF9/PARP14/TRIM22/OAS3/PARP9	11
GO:0048525	BP	GO:0048525	negative regulation of viral process	11/35	91/18493	8.31e-18	5.09e-16	3.14e-16	IFITM3/STAT1/IFIT1/IFITM1/OAS3/BST2/PARP10/TRIM14/ZC3HAV1/MX1/C19orf66	11
GO:0002483	BP	GO:0002483	antigen processing and presentation of endogenous peptide antigen	7/35	14/18493	1.56e-16	8.49e-15	5.24e-15	B2M/HLA-B/HLA-A/HLA-C/TAP1/HLA-H/TAP2	7
GO:0050792	BP	GO:0050792	regulation of viral process	12/35	177/18493	2.79e-16	1.37e-14	8.44e-15	ADAR/IFITM3/STAT1/IFIT1/IFITM1/OAS3/BST2/PARP10/TRIM14/ZC3HAV1/MX1/C19orf66	12
GO:0045071	BP	GO:0045071	negative regulation of viral genome replication	9/35	53/18493	4.25e-16	1.89e-14	1.17e-14	IFITM3/IFIT1/IFITM1/OAS3/BST2/PARP10/ZC3HAV1/MX1/C19orf66	9
GO:0045069	BP	GO:0045069	regulation of viral genome replication	10/35	90/18493	7.4e-16	3.02e-14	1.86e-14	ADAR/IFITM3/IFIT1/IFITM1/OAS3/BST2/PARP10/ZC3HAV1/MX1/C19orf66	10
GO:0043903	BP	GO:0043903	regulation of symbiosis, encompassing mutualism through parasitism	12/35	203/18493	1.48e-15	5.56e-14	3.43e-14	ADAR/IFITM3/STAT1/IFIT1/IFITM1/OAS3/BST2/PARP10/TRIM14/ZC3HAV1/MX1/C19orf66	12
GO:0019883	BP	GO:0019883	antigen processing and presentation of endogenous antigen	7/35	21/18493	5.24e-15	1.83e-13	1.13e-13	B2M/HLA-B/HLA-A/HLA-C/TAP1/HLA-H/TAP2	7
GO:0043901	BP	GO:0043901	negative regulation of multi-organism process	11/35	169/18493	9.23e-15	3.01e-13	1.86e-13	IFITM3/STAT1/IFIT1/IFITM1/OAS3/BST2/PARP10/TRIM14/ZC3HAV1/MX1/C19orf66	11
GO:0019079	BP	GO:0019079	viral genome replication	10/35	117/18493	1.12e-14	3.42e-13	2.11e-13	ADAR/IFITM3/IFIT1/IFITM1/OAS3/BST2/PARP10/ZC3HAV1/MX1/C19orf66	10
GO:1903901	BP	GO:1903901	negative regulation of viral life cycle	9/35	77/18493	1.5e-14	4.33e-13	2.67e-13	IFITM3/IFIT1/IFITM1/OAS3/BST2/PARP10/ZC3HAV1/MX1/C19orf66	9
GO:0071346	BP	GO:0071346	cellular response to interferon-gamma	11/35	178/18493	1.64e-14	4.47e-13	2.76e-13	B2M/HLA-B/HLA-A/HLA-C/STAT1/HLA-H/IRF9/PARP14/TRIM22/OAS3/PARP9	11
GO:0002479	BP	GO:0002479	antigen processing and presentation of exogenous peptide antigen via MHC class I, TAP-dependent	7/35	26/18493	2.94e-14	7.59e-13	4.68e-13	B2M/HLA-B/HLA-A/HLA-C/TAP1/HLA-H/TAP2	7
GO:0043900	BP	GO:0043900	regulation of multi-organism process	13/35	371/18493	6.86e-14	1.63e-12	1e-12	ADAR/IFITM3/STAT1/IFIT1/IFITM1/OAS3/BST2/PARP10/TRIM14/ZC3HAV1/PARP9/MX1/C19orf66	13
GO:1903900	BP	GO:1903900	regulation of viral life cycle	10/35	140/18493	6.98e-14	1.63e-12	1e-12	ADAR/IFITM3/IFIT1/IFITM1/OAS3/BST2/PARP10/ZC3HAV1/MX1/C19orf66	10
GO:0042590	BP	GO:0042590	antigen processing and presentation of exogenous peptide antigen via MHC class I	7/35	30/18493	9.06e-14	2.02e-12	1.24e-12	B2M/HLA-B/HLA-A/HLA-C/TAP1/HLA-H/TAP2	7
GO:0002475	BP	GO:0002475	antigen processing and presentation via MHC class Ib	6/35	16/18493	2.31e-13	4.92e-12	3.03e-12	B2M/HLA-B/HLA-A/HLA-C/HLA-H/TAP2	6
GO:0035455	BP	GO:0035455	response to interferon-alpha	6/35	20/18493	1.11e-12	2.27e-11	1.4e-11	ADAR/IFITM3/IFIT3/IFITM1/IFIT2/BST2	6
GO:0002474	BP	GO:0002474	antigen processing and presentation of peptide antigen via MHC class I	7/35	46/18493	2.33e-12	4.57e-11	2.82e-11	B2M/HLA-B/HLA-A/HLA-C/TAP1/HLA-H/TAP2	7
GO:0035456	BP	GO:0035456	response to interferon-beta	6/35	28/18493	1.07e-11	2.02e-10	1.24e-10	IFITM3/STAT1/IFIT3/IFIT1/IFITM1/BST2	6
GO:0019058	BP	GO:0019058	viral life cycle	10/35	289/18493	9.67e-11	1.76e-09	1.08e-09	ADAR/IFITM3/IFIT1/IFITM1/OAS3/BST2/PARP10/ZC3HAV1/MX1/C19orf66	10
GO:0019882	BP	GO:0019882	antigen processing and presentation	8/35	175/18493	1.04e-09	1.81e-08	1.12e-08	B2M/HLA-B/HLA-A/HLA-C/TAP1/HLA-H/PSMB8/TAP2	8
GO:0001916	BP	GO:0001916	positive regulation of T cell mediated cytotoxicity	5/35	26/18493	1.15e-09	1.95e-08	1.2e-08	B2M/HLA-B/HLA-A/HLA-C/HLA-H	5
GO:0002478	BP	GO:0002478	antigen processing and presentation of exogenous peptide antigen	7/35	126/18493	3.31e-09	5.4e-08	3.33e-08	B2M/HLA-B/HLA-A/HLA-C/TAP1/HLA-H/TAP2	7
GO:0001914	BP	GO:0001914	regulation of T cell mediated cytotoxicity	5/35	33/18493	4.12e-09	6.51e-08	4.01e-08	B2M/HLA-B/HLA-A/HLA-C/HLA-H	5
GO:0019884	BP	GO:0019884	antigen processing and presentation of exogenous antigen	7/35	134/18493	5.09e-09	7.79e-08	4.8e-08	B2M/HLA-B/HLA-A/HLA-C/TAP1/HLA-H/TAP2	7
GO:0048002	BP	GO:0048002	antigen processing and presentation of peptide antigen	7/35	139/18493	6.57e-09	9.75e-08	6.01e-08	B2M/HLA-B/HLA-A/HLA-C/TAP1/HLA-H/TAP2	7
GO:0002711	BP	GO:0002711	positive regulation of T cell mediated immunity	5/35	46/18493	2.34e-08	3.37e-07	2.08e-07	B2M/HLA-B/HLA-A/HLA-C/HLA-H	5
GO:0002456	BP	GO:0002456	T cell mediated immunity	6/35	102/18493	3.46e-08	4.84e-07	2.99e-07	B2M/HLA-B/HLA-A/HLA-C/HLA-H/BTN3A2	6
GO:0001913	BP	GO:0001913	T cell mediated cytotoxicity	5/35	50/18493	3.59e-08	4.89e-07	3.01e-07	B2M/HLA-B/HLA-A/HLA-C/HLA-H	5
GO:0001912	BP	GO:0001912	positive regulation of leukocyte mediated cytotoxicity	5/35	55/18493	5.86e-08	7.76e-07	4.78e-07	B2M/HLA-B/HLA-A/HLA-C/HLA-H	5
GO:0002697	BP	GO:0002697	regulation of immune effector process	9/35	439/18493	9.01e-08	1.16e-06	7.16e-07	B2M/HLA-B/HLA-A/HLA-C/STAT1/IFIT1/HLA-H/BST2/PARP9	9
GO:0031343	BP	GO:0031343	positive regulation of cell killing	5/35	64/18493	1.27e-07	1.59e-06	9.83e-07	B2M/HLA-B/HLA-A/HLA-C/HLA-H	5
GO:0002709	BP	GO:0002709	regulation of T cell mediated immunity	5/35	66/18493	1.48e-07	1.82e-06	1.12e-06	B2M/HLA-B/HLA-A/HLA-C/HLA-H	5
GO:0001910	BP	GO:0001910	regulation of leukocyte mediated cytotoxicity	5/35	76/18493	3.02e-07	3.61e-06	2.23e-06	B2M/HLA-B/HLA-A/HLA-C/HLA-H	5
GO:0006471	BP	GO:0006471	protein ADP-ribosylation	4/35	31/18493	3.26e-07	3.81e-06	2.35e-06	WARS/PARP14/PARP10/PARP9	4
GO:0031341	BP	GO:0031341	regulation of cell killing	5/35	88/18493	6.31e-07	7.19e-06	4.43e-06	B2M/HLA-B/HLA-A/HLA-C/HLA-H	5
GO:0002824	BP	GO:0002824	positive regulation of adaptive immune response based on somatic recombination of immune receptors built from immunoglobulin superfamily domains	5/35	100/18493	1.19e-06	1.33e-05	8.19e-06	B2M/HLA-B/HLA-A/HLA-C/HLA-H	5
GO:0001909	BP	GO:0001909	leukocyte mediated cytotoxicity	5/35	105/18493	1.52e-06	1.58e-05	9.77e-06	B2M/HLA-B/HLA-A/HLA-C/HLA-H	5
GO:0002708	BP	GO:0002708	positive regulation of lymphocyte mediated immunity	5/35	105/18493	1.52e-06	1.58e-05	9.77e-06	B2M/HLA-B/HLA-A/HLA-C/HLA-H	5
GO:0002821	BP	GO:0002821	positive regulation of adaptive immune response	5/35	105/18493	1.52e-06	1.58e-05	9.77e-06	B2M/HLA-B/HLA-A/HLA-C/HLA-H	5
GO:0002703	BP	GO:0002703	regulation of leukocyte mediated immunity	6/35	196/18493	1.65e-06	1.68e-05	1.04e-05	B2M/HLA-B/HLA-A/HLA-C/HLA-H/BST2	6
GO:0002705	BP	GO:0002705	positive regulation of leukocyte mediated immunity	5/35	131/18493	4.52e-06	4.52e-05	2.79e-05	B2M/HLA-B/HLA-A/HLA-C/HLA-H	5
GO:0035458	BP	GO:0035458	cellular response to interferon-beta	3/35	20/18493	6.93e-06	6.79e-05	4.18e-05	STAT1/IFIT3/IFIT1	3
GO:0002822	BP	GO:0002822	regulation of adaptive immune response based on somatic recombination of immune receptors built from immunoglobulin superfamily domains	5/35	144/18493	7.18e-06	6.9e-05	4.25e-05	B2M/HLA-B/HLA-A/HLA-C/HLA-H	5
GO:0002706	BP	GO:0002706	regulation of lymphocyte mediated immunity	5/35	146/18493	7.68e-06	7.24e-05	4.46e-05	B2M/HLA-B/HLA-A/HLA-C/HLA-H	5
GO:0002819	BP	GO:0002819	regulation of adaptive immune response	5/35	157/18493	1.09e-05	0.00010109	6.23e-05	B2M/HLA-B/HLA-A/HLA-C/HLA-H	5
GO:0001906	BP	GO:0001906	cell killing	5/35	158/18493	1.13e-05	0.000102321	6.31e-05	B2M/HLA-B/HLA-A/HLA-C/HLA-H	5
GO:0060330	BP	GO:0060330	regulation of response to interferon-gamma	3/35	25/18493	1.39e-05	0.000121462	7.49e-05	STAT1/PARP14/PARP9	3
GO:0060334	BP	GO:0060334	regulation of interferon-gamma-mediated signaling pathway	3/35	25/18493	1.39e-05	0.000121462	7.49e-05	STAT1/PARP14/PARP9	3
GO:0002449	BP	GO:0002449	lymphocyte mediated immunity	6/35	344/18493	4.08e-05	0.000350908	0.000216349	B2M/HLA-B/HLA-A/HLA-C/HLA-H/BTN3A2	6
GO:0050691	BP	GO:0050691	regulation of defense response to virus by host	3/35	36/18493	4.25e-05	0.0003589	0.000221277	STAT1/IFIT1/PARP9	3
GO:0002699	BP	GO:0002699	positive regulation of immune effector process	5/35	209/18493	4.33e-05	0.00035956	0.000221683	B2M/HLA-B/HLA-A/HLA-C/HLA-H	5
GO:0002460	BP	GO:0002460	adaptive immune response based on somatic recombination of immune receptors built from immunoglobulin superfamily domains	6/35	354/18493	4.79e-05	0.000391064	0.000241107	B2M/HLA-B/HLA-A/HLA-C/HLA-H/BTN3A2	6
GO:0035457	BP	GO:0035457	cellular response to interferon-alpha	2/35	10/18493	0.000155108	0.00124595	0.000768178	IFIT3/IFIT2	2
GO:0007259	BP	GO:0007259	JAK-STAT cascade	4/35	147/18493	0.000165663	0.00130927	0.000807219	STAT1/PARP14/STAT2/PARP9	4
GO:0097696	BP	GO:0097696	STAT cascade	4/35	151/18493	0.000183659	0.00142846	0.000880705	STAT1/PARP14/STAT2/PARP9	4
GO:0050688	BP	GO:0050688	regulation of defense response to virus	3/35	68/18493	0.00028607	0.00219022	0.00135036	STAT1/IFIT1/PARP9	3
GO:0034356	BP	GO:0034356	NAD biosynthesis via nicotinamide riboside salvage pathway	2/35	15/18493	0.000359773	0.00271213	0.00167214	PARP10/PARP9	2
GO:0046597	BP	GO:0046597	negative regulation of viral entry into host cell	2/35	19/18493	0.000583136	0.00432935	0.00266922	IFITM3/IFITM1	2
GO:0032897	BP	GO:0032897	negative regulation of viral transcription	2/35	24/18493	0.000935628	0.00684266	0.00421878	IFITM3/TRIM14	2
GO:0032091	BP	GO:0032091	negative regulation of protein binding	3/35	103/18493	0.000964792	0.00695218	0.0042863	B2M/IFIT1/IFIT2	3
GO:0002230	BP	GO:0002230	positive regulation of defense response to virus by host	2/35	25/18493	0.00101578	0.00721351	0.00444743	STAT1/PARP9	2
GO:0046596	BP	GO:0046596	regulation of viral entry into host cell	2/35	30/18493	0.00146416	0.0102491	0.00631902	IFITM3/IFITM1	2
GO:0044766	BP	GO:0044766	multi-organism transport	2/35	33/18493	0.00177088	0.0120518	0.00743043	IFIT1/BST2	2
GO:1902579	BP	GO:1902579	multi-organism localization	2/35	33/18493	0.00177088	0.0120518	0.00743043	IFIT1/BST2	2
GO:0002831	BP	GO:0002831	regulation of response to biotic stimulus	3/35	130/18493	0.00188481	0.0126514	0.00780013	STAT1/IFIT1/PARP9	3
GO:0000266	BP	GO:0000266	mitochondrial fission	2/35	35/18493	0.00199086	0.0131827	0.0081277	STAT2/MX1	2
GO:0045070	BP	GO:0045070	positive regulation of viral genome replication	2/35	36/18493	0.00210547	0.0137557	0.00848099	ADAR/IFIT1	2
GO:0061025	BP	GO:0061025	membrane fusion	3/35	149/18493	0.0027774	0.0179069	0.0110404	TAP1/TAP2/MX1	3
GO:0001959	BP	GO:0001959	regulation of cytokine-mediated signaling pathway	3/35	155/18493	0.00310496	0.0196735	0.0121295	STAT1/PARP14/PARP9	3
GO:0046782	BP	GO:0046782	regulation of viral transcription	2/35	44/18493	0.0031317	0.0196735	0.0121295	IFITM3/TRIM14	2
GO:0001961	BP	GO:0001961	positive regulation of cytokine-mediated signaling pathway	2/35	46/18493	0.00341823	0.0212017	0.0130717	PARP14/PARP9	2
GO:0045646	BP	GO:0045646	regulation of erythrocyte differentiation	2/35	47/18493	0.00356592	0.0218413	0.013466	B2M/STAT1	2
GO:0051100	BP	GO:0051100	negative regulation of binding	3/35	165/18493	0.00370193	0.0219411	0.0135276	B2M/IFIT1/IFIT2	3
GO:0060759	BP	GO:0060759	regulation of response to cytokine stimulus	3/35	165/18493	0.00370193	0.0219411	0.0135276	STAT1/PARP14/PARP9	3
GO:0019083	BP	GO:0019083	viral transcription	2/35	48/18493	0.00371655	0.0219411	0.0135276	IFITM3/TRIM14	2
GO:0060760	BP	GO:0060760	positive regulation of response to cytokine stimulus	2/35	52/18493	0.00434828	0.025365	0.0156386	PARP14/PARP9	2
GO:0009435	BP	GO:0009435	NAD biosynthetic process	2/35	53/18493	0.00451346	0.0260187	0.0160416	PARP10/PARP9	2
GO:0051098	BP	GO:0051098	regulation of binding	4/35	369/18493	0.00501082	0.02855	0.0176023	B2M/IFIT1/IFIT2/PARP9	4
GO:1903902	BP	GO:1903902	positive regulation of viral life cycle	2/35	60/18493	0.00574957	0.0323827	0.0199652	ADAR/IFIT1	2
GO:0019080	BP	GO:0019080	viral gene expression	2/35	62/18493	0.00612811	0.0341224	0.0210379	IFITM3/TRIM14	2
GO:0051701	BP	GO:0051701	interaction with host	3/35	209/18493	0.00713654	0.039291	0.0242246	IFITM3/IFIT1/IFITM1	3
GO:0042531	BP	GO:0042531	positive regulation of tyrosine phosphorylation of STAT protein	2/35	70/18493	0.00775256	0.0422084	0.0260232	PARP14/PARP9	2
GO:0043393	BP	GO:0043393	regulation of protein binding	3/35	217/18493	0.00791028	0.0424375	0.0261644	B2M/IFIT1/IFIT2	3
GO:0019674	BP	GO:0019674	NAD metabolic process	2/35	71/18493	0.00796785	0.0424375	0.0261644	PARP10/PARP9	2
GO:0043122	BP	GO:0043122	regulation of I-kappaB kinase/NF-kappaB signaling	3/35	226/18493	0.00883802	0.0465659	0.0287098	STAT1/TRIM22/BST2	3
GO:0002718	BP	GO:0002718	regulation of cytokine production involved in immune response	2/35	77/18493	0.00931561	0.0485601	0.0299393	B2M/BST2	2
GO:0030670	CC	GO:0030670	phagocytic vesicle membrane	7/37	72/19659	6.18e-11	5.56e-09	3.64e-09	B2M/HLA-B/HLA-A/HLA-C/TAP1/HLA-H/TAP2	7
GO:0042611	CC	GO:0042611	MHC protein complex	5/37	25/19659	9.22e-10	4.15e-08	2.72e-08	B2M/HLA-B/HLA-A/HLA-C/HLA-H	5
GO:0045335	CC	GO:0045335	phagocytic vesicle	7/37	124/19659	2.95e-09	8.84e-08	5.79e-08	B2M/HLA-B/HLA-A/HLA-C/TAP1/HLA-H/TAP2	7
GO:0030666	CC	GO:0030666	endocytic vesicle membrane	7/37	163/19659	1.98e-08	4.45e-07	2.91e-07	B2M/HLA-B/HLA-A/HLA-C/TAP1/HLA-H/TAP2	7
GO:0012507	CC	GO:0012507	ER to Golgi transport vesicle membrane	5/37	62/19659	1.07e-07	1.92e-06	1.26e-06	B2M/HLA-B/HLA-A/HLA-C/HLA-H	5
GO:0071556	CC	GO:0071556	integral component of lumenal side of endoplasmic reticulum membrane	4/37	29/19659	2.44e-07	3.13e-06	2.05e-06	HLA-B/HLA-A/HLA-C/HLA-H	4
GO:0098553	CC	GO:0098553	lumenal side of endoplasmic reticulum membrane	4/37	29/19659	2.44e-07	3.13e-06	2.05e-06	HLA-B/HLA-A/HLA-C/HLA-H	4
GO:0055038	CC	GO:0055038	recycling endosome membrane	5/37	77/19659	3.19e-07	3.28e-06	2.15e-06	B2M/HLA-B/HLA-A/HLA-C/HLA-H	5
GO:0030176	CC	GO:0030176	integral component of endoplasmic reticulum membrane	6/37	149/19659	3.28e-07	3.28e-06	2.15e-06	HLA-B/HLA-A/HLA-C/TAP1/HLA-H/TAP2	6
GO:0031227	CC	GO:0031227	intrinsic component of endoplasmic reticulum membrane	6/37	157/19659	4.47e-07	4.02e-06	2.63e-06	HLA-B/HLA-A/HLA-C/TAP1/HLA-H/TAP2	6
GO:0030134	CC	GO:0030134	COPII-coated ER to Golgi transport vesicle	5/37	93/19659	8.22e-07	6.73e-06	4.4e-06	B2M/HLA-B/HLA-A/HLA-C/HLA-H	5
GO:0030139	CC	GO:0030139	endocytic vesicle	7/37	293/19659	1.07e-06	8.01e-06	5.24e-06	B2M/HLA-B/HLA-A/HLA-C/TAP1/HLA-H/TAP2	7
GO:0030660	CC	GO:0030660	Golgi-associated vesicle membrane	5/37	111/19659	1.98e-06	1.37e-05	8.97e-06	B2M/HLA-B/HLA-A/HLA-C/HLA-H	5
GO:0031901	CC	GO:0031901	early endosome membrane	5/37	143/19659	6.86e-06	4.41e-05	2.89e-05	B2M/HLA-B/HLA-A/HLA-C/HLA-H	5
GO:0055037	CC	GO:0055037	recycling endosome	5/37	167/19659	1.46e-05	8.74e-05	5.73e-05	B2M/HLA-B/HLA-A/HLA-C/HLA-H	5
GO:0030662	CC	GO:0030662	coated vesicle membrane	5/37	174/19659	1.78e-05	9.67e-05	6.33e-05	B2M/HLA-B/HLA-A/HLA-C/HLA-H	5
GO:0005798	CC	GO:0005798	Golgi-associated vesicle	5/37	175/19659	1.83e-05	9.67e-05	6.33e-05	B2M/HLA-B/HLA-A/HLA-C/HLA-H	5
GO:0030658	CC	GO:0030658	transport vesicle membrane	5/37	204/19659	3.81e-05	0.000190584	0.000124827	B2M/HLA-B/HLA-A/HLA-C/HLA-H	5
GO:0030135	CC	GO:0030135	coated vesicle	5/37	280/19659	0.000169733	0.000803996	0.000526594	B2M/HLA-B/HLA-A/HLA-C/HLA-H	5
GO:0010008	CC	GO:0010008	endosome membrane	6/37	462/19659	0.000204271	0.000919221	0.000602063	B2M/HLA-B/HLA-A/HLA-C/IFITM3/HLA-H	6
GO:0005769	CC	GO:0005769	early endosome	5/37	341/19659	0.000421265	0.00180542	0.0011825	B2M/HLA-B/HLA-A/HLA-C/HLA-H	5
GO:0030133	CC	GO:0030133	transport vesicle	5/37	381/19659	0.000696875	0.00285085	0.00186722	B2M/HLA-B/HLA-A/HLA-C/HLA-H	5
GO:0035577	CC	GO:0035577	azurophil granule membrane	2/37	58/19659	0.00533186	0.0208638	0.0136652	HLA-H/BST2	2
GO:0033116	CC	GO:0033116	endoplasmic reticulum-Golgi intermediate compartment membrane	2/37	68/19659	0.00726167	0.0272313	0.0178357	TAP1/TAP2	2
GO:0042605	MF	GO:0042605	peptide antigen binding	5/36	30/17632	3.65e-09	3.43e-07	2.65e-07	HLA-B/HLA-A/HLA-C/TAP1/HLA-H	5
GO:0003950	MF	GO:0003950	NAD+ ADP-ribosyltransferase activity	3/36	22/17632	1.17e-05	0.00055087	0.000425645	PARP14/PARP10/PARP9	3
GO:0003823	MF	GO:0003823	antigen binding	5/36	199/17632	4.94e-05	0.00154781	0.00119596	HLA-B/HLA-A/HLA-C/TAP1/HLA-H	5
GO:0016763	MF	GO:0016763	transferase activity, transferring pentosyl groups	3/36	45/17632	0.000104568	0.00245736	0.00189874	PARP14/PARP10/PARP9	3
GO:0042277	MF	GO:0042277	peptide binding	5/36	285/17632	0.000266383	0.00500801	0.00386957	HLA-B/HLA-A/HLA-C/TAP1/HLA-H	5
GO:0033218	MF	GO:0033218	amide binding	5/36	348/17632	0.000663423	0.0103936	0.00803092	HLA-B/HLA-A/HLA-C/TAP1/HLA-H	5
GO:1904680	MF	GO:1904680	peptide transmembrane transporter activity	2/36	32/17632	0.00193438	0.0259759	0.020071	TAP1/TAP2	2
GO:0042287	MF	GO:0042287	MHC protein binding	2/36	36/17632	0.00244441	0.0287218	0.0221926	TAP1/TAP2	2
GO:0044389	MF	GO:0044389	ubiquitin-like protein ligase binding	4/36	301/17632	0.0031891	0.0333084	0.0257366	STAT1/UBE2L6/STAT2/PARP9	4
GO:0042887	MF	GO:0042887	amide transmembrane transporter activity	2/36	44/17632	0.00363307	0.0341509	0.0263876	TAP1/TAP2	2
