# Supplementary material for: Identification of a Tumor Microenvironment-Related Eight-Gene Signature for Predicting Prognosis in Lower-Grade Gliomas
Source: Front Genet. 2019 Nov 15;10:1143. doi: 10.3389/fgene.2019.01143 (PMC6872675; doi:10.3389/fgene.2019.01143)
Supplement: Supplementary file 1 [file DataSheet_1.zip › Supplementary Talbe S2.xlsx]

## Sheet: Sheet1
Supplementary Table S2. GO analysis of other 8 co-expression modules

## Sheet: greenyellow module
	ONTOLOGY	ID	Description	GeneRatio	BgRatio	pvalue	p.adjust	qvalue	geneID	Count
GO:0006914	BP	GO:0006914	autophagy	12/102	466/18493	9.86932e-06	0.00662725	0.00620209	CLTC/SNRNP70/WDR6/NRBP2/CDC37/TSC2/EXOC7/VPS35/ANXA7/HDAC6/ATG4B/ULK3	12
GO:0061919	BP	GO:0061919	process utilizing autophagic mechanism	12/102	466/18493	9.86932e-06	0.00662725	0.00620209	CLTC/SNRNP70/WDR6/NRBP2/CDC37/TSC2/EXOC7/VPS35/ANXA7/HDAC6/ATG4B/ULK3	12
GO:0010506	BP	GO:0010506	regulation of autophagy	9/102	303/18493	4.56216e-05	0.0181955	0.0170282	SNRNP70/WDR6/NRBP2/CDC37/TSC2/EXOC7/VPS35/HDAC6/ULK3	9
GO:0010821	BP	GO:0010821	regulation of mitochondrion organization	7/102	176/18493	5.41937e-05	0.0181955	0.0170282	YWHAQ/CDC37/TSC2/VPS35/UBE2D3/HDAC6/RHOT2	7
GO:1901524	BP	GO:1901524	regulation of mitophagy	3/102	15/18493	7.06378e-05	0.0189733	0.0177561	CDC37/TSC2/HDAC6	3
GO:0016236	BP	GO:0016236	macroautophagy	8/102	279/18493	0.000156393	0.0332812	0.0311461	NRBP2/CDC37/TSC2/EXOC7/VPS35/HDAC6/ATG4B/ULK3	8
GO:0000423	BP	GO:0000423	mitophagy	3/102	20/18493	0.000173469	0.0332812	0.0311461	CDC37/TSC2/HDAC6	3
GO:0008380	BP	GO:0008380	RNA splicing	10/102	463/18493	0.000239376	0.0361612	0.0338413	SNRNP70/PABPN1/LUC7L/CPSF1/SRRT/CHERP/FASTK/SFSWAP/AKAP8L/AKAP17A	10
GO:0016241	BP	GO:0016241	regulation of macroautophagy	6/102	158/18493	0.000242331	0.0361612	0.0338413	NRBP2/CDC37/TSC2/EXOC7/VPS35/HDAC6	6

## Sheet: pink module
	ONTOLOGY	ID	Description	GeneRatio	BgRatio	pvalue	p.adjust	qvalue	geneID	Count
GO:0008380	BP	GO:0008380	RNA splicing	19/197	463/18493	5.65e-07	0.00164202	0.00148059	AHNAK/YBX1/HNRNPUL1/SRSF11/U2AF2/THRAP3/KDM1A/HNRNPR/SRSF4/KHDRBS1/TARDBP/SF3A3/SRRM1/PRPF38A/ZRANB2/PRPF38B/DHX15/PPP1R8/PTBP2	19
GO:0006401	BP	GO:0006401	RNA catabolic process	15/197	340/18493	3.85e-06	0.00325422	0.00293429	YBX1/CSDE1/SERBP1/THRAP3/HNRNPR/PUM1/MTOR/SAMD4B/TARDBP/EXOSC10/YTHDF2/PPP1R8/PNRC2/AGO1/TUT4	15
GO:0043488	BP	GO:0043488	regulation of mRNA stability	9/197	118/18493	4.84e-06	0.00325422	0.00293429	YBX1/SERBP1/THRAP3/HNRNPR/PUM1/MTOR/SAMD4B/TARDBP/YTHDF2	9
GO:1903311	BP	GO:1903311	regulation of mRNA metabolic process	13/197	264/18493	5.33e-06	0.00325422	0.00293429	AHCYL1/YBX1/SERBP1/U2AF2/THRAP3/HNRNPR/SRSF4/KHDRBS1/PUM1/MTOR/SAMD4B/TARDBP/YTHDF2	13
GO:0006402	BP	GO:0006402	mRNA catabolic process	14/197	307/18493	5.6e-06	0.00325422	0.00293429	YBX1/CSDE1/SERBP1/THRAP3/HNRNPR/PUM1/MTOR/SAMD4B/TARDBP/EXOSC10/YTHDF2/PNRC2/AGO1/TUT4	14
GO:0043487	BP	GO:0043487	regulation of RNA stability	9/197	126/18493	8.28e-06	0.00401404	0.00361941	YBX1/SERBP1/THRAP3/HNRNPR/PUM1/MTOR/SAMD4B/TARDBP/YTHDF2	9
GO:0061013	BP	GO:0061013	regulation of mRNA catabolic process	9/197	140/18493	1.94e-05	0.00805155	0.00725997	YBX1/SERBP1/THRAP3/HNRNPR/PUM1/MTOR/SAMD4B/TARDBP/YTHDF2	9
GO:0014013	BP	GO:0014013	regulation of gliogenesis	8/197	112/18493	2.66e-05	0.00965235	0.0087034	SERPINE2/GPR37L1/ETV5/SKI/MTOR/HDAC1/RNF112/KDM4A	8
GO:0000377	BP	GO:0000377	RNA splicing, via transesterification reactions with bulged adenosine as nucleophile	14/197	374/18493	5.03e-05	0.0132863	0.0119801	YBX1/HNRNPUL1/SRSF11/U2AF2/THRAP3/KDM1A/HNRNPR/SRSF4/KHDRBS1/SF3A3/SRRM1/PRPF38A/DHX15/PTBP2	14
GO:0000398	BP	GO:0000398	mRNA splicing, via spliceosome	14/197	374/18493	5.03e-05	0.0132863	0.0119801	YBX1/HNRNPUL1/SRSF11/U2AF2/THRAP3/KDM1A/HNRNPR/SRSF4/KHDRBS1/SF3A3/SRRM1/PRPF38A/DHX15/PTBP2	14
GO:0045685	BP	GO:0045685	regulation of glial cell differentiation	6/197	62/18493	5.07e-05	0.0132863	0.0119801	SERPINE2/GPR37L1/MTOR/HDAC1/RNF112/KDM4A	6
GO:0000375	BP	GO:0000375	RNA splicing, via transesterification reactions	14/197	377/18493	5.48e-05	0.0132863	0.0119801	YBX1/HNRNPUL1/SRSF11/U2AF2/THRAP3/KDM1A/HNRNPR/SRSF4/KHDRBS1/SF3A3/SRRM1/PRPF38A/DHX15/PTBP2	14
GO:0090596	BP	GO:0090596	sensory organ morphogenesis	11/197	251/18493	8.23e-05	0.0184059	0.0165964	BMP7/ARID1A/HIPK1/MFN2/SALL1/SKI/USH1C/HDAC1/STOX1/PHACTR4/COL11A1	11
GO:1903312	BP	GO:1903312	negative regulation of mRNA metabolic process	6/197	71/18493	0.000109096	0.0226607	0.0204329	YBX1/U2AF2/THRAP3/SRSF4/MTOR/TARDBP	6
GO:0035304	BP	GO:0035304	regulation of protein dephosphorylation	8/197	138/18493	0.000117109	0.0227035	0.0204714	PPP2R5A/MTOR/URI1/PPP1R8/PHACTR4/PPP1R1A/GBA/PPP1R3C	8
GO:0035196	BP	GO:0035196	production of miRNAs involved in gene silencing by miRNA	5/197	46/18493	0.000125359	0.022784	0.0205441	PUM1/PPP1R8/ZMPSTE24/AGO1/TUT4	5
GO:0048596	BP	GO:0048596	embryonic camera-type eye morphogenesis	4/197	26/18493	0.0001554	0.0260099	0.0234528	BMP7/ARID1A/HIPK1/PHACTR4	4
GO:0031050	BP	GO:0031050	dsRNA processing	5/197	49/18493	0.000169941	0.0260099	0.0234528	PUM1/PPP1R8/ZMPSTE24/AGO1/TUT4	5
GO:0070918	BP	GO:0070918	production of small RNA involved in gene silencing by RNA	5/197	49/18493	0.000169941	0.0260099	0.0234528	PUM1/PPP1R8/ZMPSTE24/AGO1/TUT4	5
GO:0016311	BP	GO:0016311	dephosphorylation	15/197	475/18493	0.000181008	0.0263186	0.0237311	PLPP3/PTPRF/PPP2R5A/FARP1/PLPPR2/MTOR/NT5DC3/URI1/PPP1R8/PHACTR4/PPP1R1A/GBA/ALPL/PPP1R3C/CTTNBP2NL	15
GO:0043666	BP	GO:0043666	regulation of phosphoprotein phosphatase activity	7/197	114/18493	0.000220182	0.0304899	0.0274924	PPP2R5A/MTOR/URI1/PPP1R8/PHACTR4/PPP1R1A/PPP1R3C	7
GO:0010001	BP	GO:0010001	glial cell differentiation	9/197	194/18493	0.000240405	0.0317772	0.028653	DNER/SERPINE2/GPR37L1/KLF15/SKI/MTOR/HDAC1/RNF112/KDM4A	9
GO:0071695	BP	GO:0071695	anatomical structure maturation	8/197	155/18493	0.000260353	0.0329177	0.0296815	EDNRB/S1PR1/RERE/KDM1A/MTOR/RYR1/YTHDF2/TUT4	8
GO:0045948	BP	GO:0045948	positive regulation of translational initiation	4/197	30/18493	0.000275536	0.0333858	0.0301035	KHDRBS1/MTOR/IMPACT/YTHDF2	4
GO:0050769	BP	GO:0050769	positive regulation of neurogenesis	14/197	453/18493	0.000369399	0.0406948	0.036694	RND2/MACF1/SERPINE2/ARHGAP35/BMP7/SPEN/ETV5/KDM1A/MTOR/HDAC1/RNF112/KDM4A/IMPACT/HAP1	14
GO:0035303	BP	GO:0035303	regulation of dephosphorylation	9/197	206/18493	0.000374102	0.0406948	0.036694	PPP2R5A/FARP1/MTOR/URI1/PPP1R8/PHACTR4/PPP1R1A/GBA/PPP1R3C	9
GO:0007193	BP	GO:0007193	adenylate cyclase-inhibiting G protein-coupled receptor signaling pathway	6/197	89/18493	0.00037784	0.0406948	0.036694	GPR37L1/ADCY2/GRIK3/S1PR1/ADCY8/GNAI3	6
GO:0043010	BP	GO:0043010	camera-type eye development	11/197	302/18493	0.000409072	0.0424851	0.0383082	GNB1/ARHGAP35/LPCAT1/BMP7/ARID1A/HIPK1/MFN2/CDK4/SKI/HDAC1/PHACTR4	11
GO:0048048	BP	GO:0048048	embryonic eye morphogenesis	4/197	34/18493	0.000451026	0.045227	0.0407806	BMP7/ARID1A/HIPK1/PHACTR4	4
GO:0005681	CC	GO:0005681	spliceosomal complex	10/213	179/19659	2.65e-05	0.00975429	0.00895631	YBX1/U2AF2/HNRNPR/SF3A3/SRRM1/PRPF38A/PRPF38B/DHX15/PPP1R8/PTBP2	10
GO:0016607	CC	GO:0016607	nuclear speck	14/213	382/19659	7.69e-05	0.0141546	0.0129966	HP1BP3/SRSF11/HIPK1/U2AF2/THRAP3/KAZN/SRSF4/PUM1/TARDBP/SF3A3/SRRM1/DHX15/PPP1R8/ACADM	14
GO:0000932	CC	GO:0000932	P-body	6/213	84/19659	0.000303428	0.0372205	0.0341756	LSM14A/PUM1/SAMD4B/YTHDF2/PNRC2/AGO1	6
GO:0036464	CC	GO:0036464	cytoplasmic ribonucleoprotein granule	9/213	207/19659	0.000441278	0.0405975	0.0372763	YBX1/CDC42/LSM14A/PUM1/SAMD4B/YTHDF2/PNRC2/AGO1/TUT4	9
GO:0035770	CC	GO:0035770	ribonucleoprotein granule	9/213	219/19659	0.000662173	0.048736	0.044749	YBX1/CDC42/LSM14A/PUM1/SAMD4B/YTHDF2/PNRC2/AGO1/TUT4	9

## Sheet: purple module
	ONTOLOGY	ID	Description	GeneRatio	BgRatio	pvalue	p.adjust	qvalue	geneID	Count
GO:0016591	CC	GO:0016591	RNA polymerase II, holoenzyme	5/122	85/19659	0.000187062	0.0286928	0.0265715	RPRD1A/PAF1/TAF6/POLR2J2/ERCC1	5
GO:0030173	CC	GO:0030173	integral component of Golgi membrane	4/122	54/19659	0.00035129	0.0286928	0.0265715	LFNG/POMGNT1/RER1/SLC35A5	4
GO:0031228	CC	GO:0031228	intrinsic component of Golgi membrane	4/122	59/19659	0.00049363	0.0286928	0.0265715	LFNG/POMGNT1/RER1/SLC35A5	4
GO:0031300	CC	GO:0031300	intrinsic component of organelle membrane	7/122	226/19659	0.000529144	0.0286928	0.0265715	SYT11/LFNG/RAB5B/POMGNT1/RER1/CPT1A/SLC35A5	7
GO:0055029	CC	GO:0055029	nuclear DNA-directed RNA polymerase complex	5/122	108/19659	0.000567616	0.0286928	0.0265715	RPRD1A/PAF1/TAF6/POLR2J2/ERCC1	5
GO:0000428	CC	GO:0000428	DNA-directed RNA polymerase complex	5/122	109/19659	0.000591986	0.0286928	0.0265715	RPRD1A/PAF1/TAF6/POLR2J2/ERCC1	5
GO:0030880	CC	GO:0030880	RNA polymerase complex	5/122	113/19659	0.000697398	0.0286928	0.0265715	RPRD1A/PAF1/TAF6/POLR2J2/ERCC1	5
GO:0044665	CC	GO:0044665	MLL1/2 complex	3/122	29/19659	0.000757288	0.0286928	0.0265715	RUVBL2/PRPF31/TAF6	3
GO:0071339	CC	GO:0071339	MLL1 complex	3/122	29/19659	0.000757288	0.0286928	0.0265715	RUVBL2/PRPF31/TAF6	3
GO:0061695	CC	GO:0061695	transferase complex, transferring phosphorus-containing groups	7/122	259/19659	0.00117599	0.0401014	0.0371367	RPRD1A/PAF1/PRPS1/MAD2L2/TAF6/POLR2J2/ERCC1	7

## Sheet: red module
	ONTOLOGY	ID	Description	GeneRatio	BgRatio	pvalue	p.adjust	qvalue	geneID	Count
GO:0099054	BP	GO:0099054	presynapse assembly	7/323	42/18493	7.41587e-06	0.0178678	0.0163873	LRP4/NLGN2/NLGN3/LRRTM3/NTNG2/GPC4/MDGA1	7
GO:0099172	BP	GO:0099172	presynapse organization	7/323	44/18493	1.02232e-05	0.0178678	0.0163873	LRP4/NLGN2/NLGN3/LRRTM3/NTNG2/GPC4/MDGA1	7
GO:0050808	BP	GO:0050808	synapse organization	20/323	384/18493	1.50318e-05	0.0178678	0.0163873	SLIT1/LRP4/NRXN2/SEZ6L/NLGN2/NLGN3/SEZ6/L1CAM/LHFPL4/PCDHGC4/SHISA7/LRRTM3/WNT7B/TMEM108/NTNG2/FLRT1/LRRC4C/GPC4/MDGA1/DRP2	20
GO:0097104	BP	GO:0097104	postsynaptic membrane assembly	4/323	12/18493	4.04792e-05	0.0203649	0.0186775	LRP4/NRXN2/NLGN2/NLGN3	4
GO:0098962	BP	GO:0098962	regulation of postsynaptic neurotransmitter receptor activity	4/323	12/18493	4.04792e-05	0.0203649	0.0186775	CACNG4/SHISA7/SHISA9/SRC	4
GO:0006695	BP	GO:0006695	cholesterol biosynthetic process	8/323	75/18493	4.84825e-05	0.0203649	0.0186775	FASN/FDFT1/HMGCR/SEC14L2/IDI1/ACACA/INSIG1/ACAT2	8
GO:1904376	BP	GO:1904376	negative regulation of protein localization to cell periphery	5/323	24/18493	5.09809e-05	0.0203649	0.0186775	PID1/SAPCD2/TMEM59/BCL2L1/RHOQ	5
GO:1902653	BP	GO:1902653	secondary alcohol biosynthetic process	8/323	76/18493	5.33745e-05	0.0203649	0.0186775	FASN/FDFT1/HMGCR/SEC14L2/IDI1/ACACA/INSIG1/ACAT2	8
GO:0001941	BP	GO:0001941	postsynaptic membrane organization	6/323	39/18493	5.43922e-05	0.0203649	0.0186775	LRP4/NRXN2/NLGN2/NLGN3/LHFPL4/SHISA7	6
GO:0042391	BP	GO:0042391	regulation of membrane potential	20/323	424/18493	6.09446e-05	0.0203649	0.0186775	GABBR1/GJA1/CACNG4/GRIA4/ASIC1/NLGN2/NLGN3/SEZ6/PID1/KCNIP2/GRIK2/BCL2L1/CACNA1A/WWP2/KCNH2/SLC8A3/TMEM108/CHRNA4/SRC/GABRA3	20
GO:2000311	BP	GO:2000311	regulation of AMPA receptor activity	5/323	25/18493	6.28193e-05	0.0203649	0.0186775	CACNG4/NLGN2/NLGN3/SHISA7/SHISA9	5
GO:0016126	BP	GO:0016126	sterol biosynthetic process	8/323	81/18493	8.443e-05	0.0238187	0.0218451	FASN/FDFT1/HMGCR/SEC14L2/IDI1/ACACA/INSIG1/ACAT2	8
GO:0051963	BP	GO:0051963	regulation of synapse assembly	9/323	104/18493	8.68322e-05	0.0238187	0.0218451	SLIT1/NLGN2/NLGN3/LHFPL4/LRRTM3/NTNG2/FLRT1/GPC4/MDGA1	9
GO:0006029	BP	GO:0006029	proteoglycan metabolic process	8/323	86/18493	0.00012917	0.0329014	0.0301752	NCAN/CSPG5/SULF2/CSPG4/BMP2/XYLT1/BMPR1B/HS2ST1	8
GO:0007416	BP	GO:0007416	synapse assembly	11/323	165/18493	0.000157332	0.0349617	0.0320649	SLIT1/LRP4/NRXN2/NLGN2/NLGN3/LHFPL4/LRRTM3/NTNG2/FLRT1/GPC4/MDGA1	11
GO:0060078	BP	GO:0060078	regulation of postsynaptic membrane potential	10/323	139/18493	0.000167693	0.0349617	0.0320649	GABBR1/GRIA4/NLGN2/NLGN3/SEZ6/GRIK2/SLC8A3/TMEM108/CHRNA4/GABRA3	10
GO:0007215	BP	GO:0007215	glutamate receptor signaling pathway	8/323	90/18493	0.000177671	0.0349617	0.0320649	CACNG4/GRIA4/NLGN2/NLGN3/GRIK2/SHISA7/SHISA9/GRID1	8
GO:0060080	BP	GO:0060080	inhibitory postsynaptic potential	4/323	17/18493	0.000181631	0.0349617	0.0320649	NLGN2/NLGN3/GRIK2/CHRNA4	4
GO:0050810	BP	GO:0050810	regulation of steroid biosynthetic process	8/323	91/18493	0.000191885	0.0349617	0.0320649	FASN/BMP2/FDFT1/HMGCR/SEC14L2/IDI1/ACACA/INSIG1	8
GO:0099068	BP	GO:0099068	postsynapse assembly	5/323	32/18493	0.000215408	0.0349617	0.0320649	LRP4/NRXN2/NLGN2/NLGN3/NTNG2	5
GO:0008203	BP	GO:0008203	cholesterol metabolic process	10/323	144/18493	0.000223808	0.0349617	0.0320649	FASN/NFE2L1/FDFT1/HMGCR/SEC14L2/IDI1/ACACA/INSIG1/DISP3/ACAT2	10
GO:0045540	BP	GO:0045540	regulation of cholesterol biosynthetic process	6/323	50/18493	0.000225496	0.0349617	0.0320649	FASN/FDFT1/HMGCR/SEC14L2/IDI1/ACACA	6
GO:0106118	BP	GO:0106118	regulation of sterol biosynthetic process	6/323	50/18493	0.000225496	0.0349617	0.0320649	FASN/FDFT1/HMGCR/SEC14L2/IDI1/ACACA	6
GO:0019218	BP	GO:0019218	regulation of steroid metabolic process	9/323	119/18493	0.000243362	0.0356989	0.0327409	AGT/FASN/BMP2/FDFT1/HMGCR/SEC14L2/IDI1/ACACA/INSIG1	9
GO:0003203	BP	GO:0003203	endocardial cushion morphogenesis	5/323	33/18493	0.000250272	0.0356989	0.0327409	SOX9/HEY1/TMEM100/BMP2/TGFB2	5
GO:1902652	BP	GO:1902652	secondary alcohol metabolic process	10/323	149/18493	0.000294896	0.039643	0.0363582	FASN/NFE2L1/FDFT1/HMGCR/SEC14L2/IDI1/ACACA/INSIG1/DISP3/ACAT2	10
GO:0098742	BP	GO:0098742	cell-cell adhesion via plasma-membrane adhesion molecules	14/323	270/18493	0.000300157	0.039643	0.0363582	L1CAM/BMP2/DSCAML1/CELSR3/VCAM1/CDHR1/PCDHGC4/MMP24/PTPN23/NTNG2/LRRC4C/TGFB2/GPC4/MDGA1	14
GO:0007178	BP	GO:0007178	transmembrane receptor protein serine/threonine kinase signaling pathway	16/323	340/18493	0.000338543	0.0431159	0.0395434	HSP90AB1/LRP4/TMEM100/RGMB/ATOH8/BMP2/GLG1/ITGB5/BMPR1B/CHRDL1/LTBP1/ZNF423/CRB2/IGSF1/SRC/TGFB2	16
GO:0001570	BP	GO:0001570	vasculogenesis	7/323	77/18493	0.000392375	0.0469445	0.0430548	ZFP36L1/HEY1/TMEM100/YAP1/ACKR3/WNT7B/ZFPM2	7
GO:0031644	BP	GO:0031644	regulation of neurological system process	9/323	127/18493	0.000394934	0.0469445	0.0430548	AGT/CACNG4/NLGN2/TMEM100/NLGN3/SHISA7/SHISA9/TMEM108/SRC	9
GO:0099601	BP	GO:0099601	regulation of neurotransmitter receptor activity	6/323	56/18493	0.000422077	0.0475665	0.0436252	CACNG4/NLGN2/NLGN3/SHISA7/SHISA9/SRC	6
GO:0050804	BP	GO:0050804	modulation of chemical synaptic transmission	18/323	418/18493	0.000427933	0.0475665	0.0436252	AGT/CSPG5/CACNG4/BCR/ASIC1/NLGN2/NLGN3/RNF19A/GRIK2/SHISA7/SHISA9/GRID1/SLC8A3/TMEM108/NTNG2/CHRNA4/SRC/LRRC4C	18
GO:0099177	BP	GO:0099177	regulation of trans-synaptic signaling	18/323	419/18493	0.000440184	0.0475665	0.0436252	AGT/CSPG5/CACNG4/BCR/ASIC1/NLGN2/NLGN3/RNF19A/GRIK2/SHISA7/SHISA9/GRID1/SLC8A3/TMEM108/NTNG2/CHRNA4/SRC/LRRC4C	18
GO:0046165	BP	GO:0046165	alcohol biosynthetic process	10/323	158/18493	0.000470391	0.0493357	0.0452478	FASN/ITPKB/BMP2/FDFT1/HMGCR/SEC14L2/IDI1/ACACA/INSIG1/ACAT2	10
GO:0097060	CC	GO:0097060	synaptic membrane	25/339	431/19659	1.40373e-07	3.09203e-05	2.48762e-05	GABBR1/CSPG5/HIP1R/LRP4/CACNG4/BCR/GRIA4/NLGN2/NLGN3/SLC6A9/LHFPL4/GRIK2/SSPN/SHISA7/SHISA9/LRRTM3/GRID1/SLC8A3/TMEM108/NTNG2/CHRNA4/LRRC4C/GABRA3/GPC4/DRP2	25
GO:0099240	CC	GO:0099240	intrinsic component of synaptic membrane	15/339	166/19659	1.98179e-07	3.09203e-05	2.48762e-05	CSPG5/CACNG4/NLGN2/NLGN3/SLC6A9/SHISA7/SHISA9/LRRTM3/GRID1/SLC8A3/NTNG2/CHRNA4/LRRC4C/GABRA3/GPC4	15
GO:0045211	CC	GO:0045211	postsynaptic membrane	21/339	322/19659	2.12267e-07	3.09203e-05	2.48762e-05	GABBR1/CSPG5/CACNG4/BCR/GRIA4/NLGN2/NLGN3/SLC6A9/LHFPL4/GRIK2/SSPN/SHISA7/SHISA9/LRRTM3/GRID1/SLC8A3/TMEM108/CHRNA4/LRRC4C/GABRA3/DRP2	21
GO:0098984	CC	GO:0098984	neuron to neuron synapse	21/339	342/19659	5.72948e-07	6.25946e-05	5.03591e-05	CNN3/HIP1R/LRP4/CACNG4/BCR/NLGN2/NLGN3/RNF19A/SLC6A9/GRIK2/SHISA7/ADGRA1/SHISA9/LRRTM3/GRID1/FXR2/TMEM108/SRC/DROSHA/LRRC4C/DRP2	21
GO:0099055	CC	GO:0099055	integral component of postsynaptic membrane	12/339	117/19659	8.6295e-07	7.54218e-05	6.0679e-05	CSPG5/CACNG4/NLGN2/NLGN3/SLC6A9/SHISA7/SHISA9/LRRTM3/GRID1/SLC8A3/LRRC4C/GABRA3	12
GO:0098936	CC	GO:0098936	intrinsic component of postsynaptic membrane	12/339	122/19659	1.3533e-06	9.85656e-05	7.92989e-05	CSPG5/CACNG4/NLGN2/NLGN3/SLC6A9/SHISA7/SHISA9/LRRTM3/GRID1/SLC8A3/LRRC4C/GABRA3	12
GO:0099572	CC	GO:0099572	postsynaptic specialization	20/339	340/19659	2.06936e-06	0.000129187	0.000103935	CNN3/HIP1R/LRP4/CACNG4/BCR/NLGN2/SLC6A9/GRIK2/SHISA7/ADGRA1/SHISA9/LRRTM3/GRID1/FXR2/TMEM108/SRC/DROSHA/LRRC4C/GABRA3/DRP2	20
GO:0099699	CC	GO:0099699	integral component of synaptic membrane	13/339	154/19659	2.79269e-06	0.000152551	0.000122731	CSPG5/CACNG4/NLGN2/NLGN3/SLC6A9/SHISA7/SHISA9/LRRTM3/GRID1/SLC8A3/CHRNA4/LRRC4C/GABRA3	13
GO:0032279	CC	GO:0032279	asymmetric synapse	19/339	320/19659	3.25812e-06	0.0001582	0.000127276	CNN3/HIP1R/LRP4/CACNG4/BCR/NLGN3/SLC6A9/GRIK2/SHISA7/ADGRA1/SHISA9/LRRTM3/GRID1/FXR2/TMEM108/SRC/DROSHA/LRRC4C/DRP2	19
GO:0014069	CC	GO:0014069	postsynaptic density	18/339	316/19659	1.044e-05	0.00045623	0.00036705	CNN3/HIP1R/LRP4/CACNG4/BCR/SLC6A9/GRIK2/SHISA7/ADGRA1/SHISA9/LRRTM3/GRID1/FXR2/TMEM108/SRC/DROSHA/LRRC4C/DRP2	18
GO:0034702	CC	GO:0034702	ion channel complex	17/339	301/19659	2.0484e-05	0.000813773	0.000654704	CACNG4/GRIA4/DPP6/KCNIP3/KCNIP2/GRIK2/KCNQ2/SHISA7/BEST3/ABCC8/CACNA1A/SHISA9/LRRC8D/KCNH2/MICU1/CHRNA4/GABRA3	17
GO:0043025	CC	GO:0043025	neuronal cell body	22/339	483/19659	3.71699e-05	0.0013536	0.00108901	HSP90AB1/CNN3/HIP1R/LRP4/GRIA4/SEZ6L/TMEM100/SEZ6/L1CAM/AMFR/GRIK2/BMPR1B/CACNA1A/TMEM50A/BRINP3/FXR2/SLC8A3/CHRNA4/FLRT1/TGFB2/RIC3/DRP2	22
GO:0099060	CC	GO:0099060	integral component of postsynaptic specialization membrane	8/339	74/19659	4.03217e-05	0.00135543	0.00109048	CACNG4/NLGN2/SHISA7/SHISA9/LRRTM3/GRID1/LRRC4C/GABRA3	8
GO:1902495	CC	GO:1902495	transmembrane transporter complex	17/339	325/19659	5.38194e-05	0.00156827	0.00126172	CACNG4/GRIA4/DPP6/KCNIP3/KCNIP2/GRIK2/KCNQ2/SHISA7/BEST3/ABCC8/CACNA1A/SHISA9/LRRC8D/KCNH2/MICU1/CHRNA4/GABRA3	17
GO:0098948	CC	GO:0098948	intrinsic component of postsynaptic specialization membrane	8/339	77/19659	5.38309e-05	0.00156827	0.00126172	CACNG4/NLGN2/SHISA7/SHISA9/LRRTM3/GRID1/LRRC4C/GABRA3	8
GO:1990351	CC	GO:1990351	transporter complex	17/339	333/19659	7.26209e-05	0.00198346	0.00159575	CACNG4/GRIA4/DPP6/KCNIP3/KCNIP2/GRIK2/KCNQ2/SHISA7/BEST3/ABCC8/CACNA1A/SHISA9/LRRC8D/KCNH2/MICU1/CHRNA4/GABRA3	17
GO:0042383	CC	GO:0042383	sarcolemma	10/339	133/19659	0.000105393	0.00270922	0.00217964	AQP1/EZR/CACNG4/SYNM/VCAM1/SSPN/ABCC8/FLNC/SLC8A3/SNTB1	10
GO:0034703	CC	GO:0034703	cation channel complex	13/339	219/19659	0.000116923	0.00283862	0.00228375	CACNG4/GRIA4/DPP6/KCNIP3/KCNIP2/GRIK2/KCNQ2/SHISA7/ABCC8/CACNA1A/SHISA9/KCNH2/MICU1	13
GO:0098978	CC	GO:0098978	glutamatergic synapse	17/339	350/19659	0.000132747	0.00305317	0.00245637	CSPG5/CACNG4/BCR/NLGN3/ERBIN/RNF19A/GRIK2/SHISA7/ADGRA1/SHISA9/LRRTM3/GRID1/NTNG2/SRC/LRRC4C/GPC4/DRP2	17
GO:0030285	CC	GO:0030285	integral component of synaptic vesicle membrane	5/339	33/19659	0.000236243	0.00516191	0.0041529	SLC6A9/VAMP3/SYPL1/STX6/TMEM163	5
GO:0099634	CC	GO:0099634	postsynaptic specialization membrane	8/339	102/19659	0.000386726	0.00804759	0.00647451	CACNG4/NLGN2/SHISA7/SHISA9/LRRTM3/GRID1/LRRC4C/GABRA3	8
GO:0031256	CC	GO:0031256	leading edge membrane	10/339	167/19659	0.000660109	0.0131122	0.0105491	MTSS1L/APC2/EZR/WLS/HIP1R/CSPG4/SHISA7/SHISA9/SRC/GABRA3	10
GO:0098793	CC	GO:0098793	presynapse	19/339	482/19659	0.000756617	0.0143757	0.0115657	GABBR1/NRXN2/NLGN2/NLGN3/KCNIP3/SLC6A9/VAMP3/GRIK2/BCL2L1/SYPL1/ABCC8/STON2/TMEM230/STXBP3/STX6/NTNG2/CHRNA4/TMEM163/GPC4	19
GO:0032281	CC	GO:0032281	AMPA glutamate receptor complex	4/339	27/19659	0.00111415	0.0198629	0.0159803	CACNG4/GRIA4/SHISA7/SHISA9	4
GO:0098563	CC	GO:0098563	intrinsic component of synaptic vesicle membrane	5/339	46/19659	0.00113632	0.0198629	0.0159803	SLC6A9/VAMP3/SYPL1/STX6/TMEM163	5
GO:0000137	CC	GO:0000137	Golgi cis cisterna	4/339	28/19659	0.00128234	0.0215532	0.0173402	NSG2/TMEM59/XYLT1/SMPD3	4
GO:0098802	CC	GO:0098802	plasma membrane receptor complex	10/339	184/19659	0.00138261	0.0223779	0.0180036	GABBR1/CACNG4/GRIA4/BMP2/ITGB5/GRIK2/SHISA7/BMPR1B/SHISA9/CHRNA4	10
GO:0034705	CC	GO:0034705	potassium channel complex	7/339	99/19659	0.00163484	0.0255152	0.0205277	DPP6/KCNIP3/KCNIP2/GRIK2/KCNQ2/ABCC8/KCNH2	7
GO:0099061	CC	GO:0099061	integral component of postsynaptic density membrane	5/339	51/19659	0.00181549	0.0260945	0.0209937	CACNG4/SHISA9/LRRTM3/GRID1/LRRC4C	5
GO:0098982	CC	GO:0098982	GABA-ergic synapse	6/339	75/19659	0.00186495	0.0260945	0.0209937	GABBR1/CSPG5/NLGN2/NLGN3/GABRA3/MDGA1	6
GO:0030672	CC	GO:0030672	synaptic vesicle membrane	7/339	102/19659	0.0019412	0.0260945	0.0209937	SLC6A9/VAMP3/BCL2L1/SYPL1/ABCC8/STX6/TMEM163	7
GO:0099501	CC	GO:0099501	exocytic vesicle membrane	7/339	102/19659	0.0019412	0.0260945	0.0209937	SLC6A9/VAMP3/BCL2L1/SYPL1/ABCC8/STX6/TMEM163	7
GO:0008328	CC	GO:0008328	ionotropic glutamate receptor complex	5/339	52/19659	0.0019807	0.0260945	0.0209937	CACNG4/GRIA4/GRIK2/SHISA7/SHISA9	5
GO:0005796	CC	GO:0005796	Golgi lumen	7/339	103/19659	0.00205263	0.0260945	0.0209937	NCAN/CSPG5/CSPG4/PODXL2/SDC4/WNT7B/GPC4	7
GO:0031253	CC	GO:0031253	cell projection membrane	14/339	334/19659	0.00208994	0.0260945	0.0209937	MTSS1L/HSP90AB1/AQP1/APC2/EZR/WLS/HIP1R/CSPG4/CYBRD1/CDHR1/SHISA7/SHISA9/SRC/GABRA3	14
GO:0031012	CC	GO:0031012	extracellular matrix	18/339	490/19659	0.00224949	0.0269523	0.0216839	SMOC1/NCAN/ANGPTL2/CSPG4/LINGO1/ELFN2/TRIL/ERBIN/L1CAM/GLG1/MMP24/HAPLN1/LRRTM3/NDP/LTBP1/FLRT1/TGFB2/GPC4	18
GO:0098878	CC	GO:0098878	neurotransmitter receptor complex	5/339	54/19659	0.00234367	0.0269523	0.0216839	CACNG4/GRIA4/GRIK2/SHISA7/SHISA9	5
GO:0099146	CC	GO:0099146	intrinsic component of postsynaptic density membrane	5/339	54/19659	0.00234367	0.0269523	0.0216839	CACNG4/SHISA9/LRRTM3/GRID1/LRRC4C	5
GO:0060077	CC	GO:0060077	inhibitory synapse	3/339	17/19659	0.0028881	0.0323615	0.0260358	NLGN2/NLGN3/LHFPL4	3
GO:0045171	CC	GO:0045171	intercellular bridge	5/339	57/19659	0.00297557	0.0325081	0.0261537	APC2/GSTM3/DNAJC8/NTNG2/PKNOX2	5
GO:0043034	CC	GO:0043034	costamere	3/339	19/19659	0.00401196	0.0427617	0.034403	SYNM/SDC4/FLNC	3
GO:0008021	CC	GO:0008021	synaptic vesicle	9/339	180/19659	0.00412431	0.0429125	0.0345243	SLC6A9/VAMP3/BCL2L1/SYPL1/ABCC8/STON2/TMEM230/STX6/TMEM163	9
GO:0015629	CC	GO:0015629	actin cytoskeleton	17/339	483/19659	0.0045275	0.046012	0.037018	MTSS1L/CNN3/APC2/EZR/HIP1R/CAPZB/RTKN/ACACA/HDAC4/VCAM1/GNG12/SH3PXD2B/RHOQ/STK38L/MYH7/SRC/PKNOX2	17
GO:0032588	CC	GO:0032588	trans-Golgi network membrane	6/339	90/19659	0.00465363	0.046219	0.0371845	NSG2/VAMP3/MMP24/VPS52/STX6/AP1S2	6
GO:0032590	CC	GO:0032590	dendrite membrane	4/339	40/19659	0.00486767	0.0472705	0.0380305	WLS/SHISA7/SHISA9/GABRA3	4
GO:0015267	MF	GO:0015267	channel activity	23/313	467/17632	1.09782e-05	0.00290137	0.00273286	GJA1/AQP1/CACNG4/GRIA4/ASIC1/ASIC4/KCNIP3/KCNIP2/SLC14A1/GRIK2/KCNQ2/SLC24A3/FAM155A/BEST3/ABCC8/CACNA1A/LRRC8D/KCNH2/GRID1/CHRNA4/GABRA3/TMEM63C/KCNK3	23
GO:0022803	MF	GO:0022803	passive transmembrane transporter activity	23/313	468/17632	1.13621e-05	0.00290137	0.00273286	GJA1/AQP1/CACNG4/GRIA4/ASIC1/ASIC4/KCNIP3/KCNIP2/SLC14A1/GRIK2/KCNQ2/SLC24A3/FAM155A/BEST3/ABCC8/CACNA1A/LRRC8D/KCNH2/GRID1/CHRNA4/GABRA3/TMEM63C/KCNK3	23
GO:0022838	MF	GO:0022838	substrate-specific channel activity	22/313	442/17632	1.4531e-05	0.00290137	0.00273286	AQP1/CACNG4/GRIA4/ASIC1/ASIC4/KCNIP3/KCNIP2/SLC14A1/GRIK2/KCNQ2/SLC24A3/FAM155A/BEST3/ABCC8/CACNA1A/LRRC8D/KCNH2/GRID1/CHRNA4/GABRA3/TMEM63C/KCNK3	22
GO:0005216	MF	GO:0005216	ion channel activity	21/313	427/17632	2.71929e-05	0.00407214	0.00383564	AQP1/CACNG4/GRIA4/ASIC1/ASIC4/KCNIP3/KCNIP2/GRIK2/KCNQ2/SLC24A3/FAM155A/BEST3/ABCC8/CACNA1A/LRRC8D/KCNH2/GRID1/CHRNA4/GABRA3/TMEM63C/KCNK3	21
GO:0005261	MF	GO:0005261	cation channel activity	17/313	320/17632	6.22256e-05	0.00745462	0.00702166	AQP1/CACNG4/GRIA4/ASIC1/ASIC4/KCNIP3/KCNIP2/GRIK2/KCNQ2/SLC24A3/FAM155A/ABCC8/CACNA1A/KCNH2/CHRNA4/TMEM63C/KCNK3	17
GO:0022839	MF	GO:0022839	ion gated channel activity	17/313	342/17632	0.000139622	0.0139389	0.0131294	AQP1/CACNG4/GRIA4/ASIC1/KCNIP3/KCNIP2/GRIK2/KCNQ2/FAM155A/ABCC8/CACNA1A/KCNH2/GRID1/CHRNA4/GABRA3/TMEM63C/KCNK3	17
GO:0022836	MF	GO:0022836	gated channel activity	17/313	351/17632	0.000190143	0.0162708	0.0153258	AQP1/CACNG4/GRIA4/ASIC1/KCNIP3/KCNIP2/GRIK2/KCNQ2/FAM155A/ABCC8/CACNA1A/KCNH2/GRID1/CHRNA4/GABRA3/TMEM63C/KCNK3	17
GO:0046873	MF	GO:0046873	metal ion transmembrane transporter activity	19/313	444/17632	0.000390429	0.0292334	0.0275355	AQP1/CACNG4/ASIC1/ASIC4/KCNIP3/SLC20A2/SLC6A9/KCNIP2/GRIK2/KCNQ2/SLC24A3/FAM155A/SLC1A1/ABCC8/CACNA1A/MAGT1/KCNH2/SLC8A3/KCNK3	19

## Sheet: tan module
	ONTOLOGY	ID	Description	GeneRatio	BgRatio	pvalue	p.adjust	qvalue	geneID	Count
GO:0008380	BP	GO:0008380	RNA splicing	13/55	463/18493	7.16e-10	8.04e-07	7.07e-07	DDX17/SRSF5/LUC7L3/DDX39B/SF1/SRSF6/HNRNPA3/RBM5/RBM39/CLK1/ACIN1/PNN/TIA1	13
GO:0000377	BP	GO:0000377	RNA splicing, via transesterification reactions with bulged adenosine as nucleophile	10/55	374/18493	1.32e-07	3.99e-05	3.51e-05	DDX17/SRSF5/LUC7L3/DDX39B/SF1/SRSF6/HNRNPA3/RBM5/PNN/TIA1	10
GO:0000398	BP	GO:0000398	mRNA splicing, via spliceosome	10/55	374/18493	1.32e-07	3.99e-05	3.51e-05	DDX17/SRSF5/LUC7L3/DDX39B/SF1/SRSF6/HNRNPA3/RBM5/PNN/TIA1	10
GO:0000375	BP	GO:0000375	RNA splicing, via transesterification reactions	10/55	377/18493	1.42e-07	3.99e-05	3.51e-05	DDX17/SRSF5/LUC7L3/DDX39B/SF1/SRSF6/HNRNPA3/RBM5/PNN/TIA1	10
GO:0000245	BP	GO:0000245	spliceosomal complex assembly	6/55	84/18493	1.78e-07	3.99e-05	3.51e-05	SRSF5/LUC7L3/DDX39B/SF1/SRSF6/RBM5	6
GO:0022618	BP	GO:0022618	ribonucleoprotein complex assembly	8/55	275/18493	1.44e-06	0.00026873	0.000236274	SRSF5/LUC7L3/DDX39B/SF1/SRSF6/RBM5/ATXN2L/PAN2	8
GO:0071826	BP	GO:0071826	ribonucleoprotein complex subunit organization	8/55	289/18493	2.08e-06	0.000333615	0.000293322	SRSF5/LUC7L3/DDX39B/SF1/SRSF6/RBM5/ATXN2L/PAN2	8
GO:0043484	BP	GO:0043484	regulation of RNA splicing	6/55	135/18493	2.93e-06	0.000410683	0.000361082	DDX17/SRSF5/SRSF6/RBM5/CLK1/TIA1	6
GO:0048024	BP	GO:0048024	regulation of mRNA splicing, via spliceosome	5/55	99/18493	1.12e-05	0.0013319	0.00117104	DDX17/SRSF5/SRSF6/RBM5/TIA1	5
GO:0022613	BP	GO:0022613	ribonucleoprotein complex biogenesis	9/55	485/18493	1.19e-05	0.0013319	0.00117104	DDX17/SRSF5/LUC7L3/DDX39B/SF1/SRSF6/RBM5/ATXN2L/PAN2	9
GO:0006376	BP	GO:0006376	mRNA splice site selection	4/55	53/18493	1.84e-05	0.00187839	0.00165152	SRSF5/LUC7L3/SF1/SRSF6	4
GO:0000381	BP	GO:0000381	regulation of alternative mRNA splicing, via spliceosome	4/55	65/18493	4.14e-05	0.00387722	0.00340894	DDX17/SRSF5/SRSF6/RBM5	4
GO:0050684	BP	GO:0050684	regulation of mRNA processing	5/55	137/18493	5.36e-05	0.00462843	0.00406943	DDX17/SRSF5/SRSF6/RBM5/TIA1	5
GO:0000380	BP	GO:0000380	alternative mRNA splicing, via spliceosome	4/55	75/18493	7.28e-05	0.00583623	0.00513135	DDX17/SRSF5/SRSF6/RBM5	4
GO:0051028	BP	GO:0051028	mRNA transport	5/55	151/18493	8.5e-05	0.00636637	0.00559746	SRSF5/DDX39B/SRSF6/HNRNPA3/MCM3AP	5
GO:0050657	BP	GO:0050657	nucleic acid transport	5/55	195/18493	0.000280893	0.0185554	0.0163144	SRSF5/DDX39B/SRSF6/HNRNPA3/MCM3AP	5
GO:0050658	BP	GO:0050658	RNA transport	5/55	195/18493	0.000280893	0.0185554	0.0163144	SRSF5/DDX39B/SRSF6/HNRNPA3/MCM3AP	5
GO:0051236	BP	GO:0051236	establishment of RNA localization	5/55	198/18493	0.000301376	0.0188025	0.0165316	SRSF5/DDX39B/SRSF6/HNRNPA3/MCM3AP	5
GO:0010603	BP	GO:0010603	regulation of cytoplasmic mRNA processing body assembly	2/55	10/18493	0.00038489	0.022749	0.0200015	ATXN2L/PAN2	2
GO:0006403	BP	GO:0006403	RNA localization	5/55	231/18493	0.000609309	0.0334045	0.0293701	SRSF5/DDX39B/SRSF6/HNRNPA3/MCM3AP	5
GO:0045605	BP	GO:0045605	negative regulation of epidermal cell differentiation	2/55	13/18493	0.000663333	0.0334045	0.0293701	DLL1/SRSF6	2
GO:0045604	BP	GO:0045604	regulation of epidermal cell differentiation	3/55	58/18493	0.000684102	0.0334045	0.0293701	NUMA1/DLL1/SRSF6	3
GO:0015931	BP	GO:0015931	nucleobase-containing compound transport	5/55	237/18493	0.000684153	0.0334045	0.0293701	SRSF5/DDX39B/SRSF6/HNRNPA3/MCM3AP	5
GO:0016607	CC	GO:0016607	nuclear speck	11/62	382/19659	2.7e-08	4.46e-06	3.84e-06	DDX17/SRSF5/LUC7L3/DDX39B/SRSF6/PNISR/RBM39/ACIN1/PNN/ATXN2L/FNBP4	11
GO:0005681	CC	GO:0005681	spliceosomal complex	6/62	179/19659	2.11e-05	0.00174126	0.00149965	LUC7L3/DDX39B/SF1/HNRNPA3/RBM5/PNN	6
GO:0035770	CC	GO:0035770	ribonucleoprotein granule	5/62	219/19659	0.000633059	0.0348183	0.029987	HNRNPA3/TIA1/ATXN2L/TIAL1/PAN2	5
GO:0010494	CC	GO:0010494	cytoplasmic stress granule	3/62	60/19659	0.000899328	0.0370973	0.0319498	TIA1/ATXN2L/TIAL1	3
GO:0017091	MF	GO:0017091	AU-rich element binding	3/62	28/17632	0.000127391	0.0226756	0.0207849	ILF3/TIA1/TIAL1	3

## Sheet: turquoise module
	ONTOLOGY	ID	Description	GeneRatio	BgRatio	pvalue	p.adjust	qvalue	geneID	Count
GO:0050804	BP	GO:0050804	modulation of chemical synaptic transmission	118/1341	418/18493	1.25e-39	4.43e-36	3.48e-36	APP/CALM1/MAP1A/CALM3/SNAP25/CLSTN1/CPLX2/PFN2/ABR/ATP2A2/SLC6A1/GNAI2/VAMP2/PRNP/NSMF/PINK1/NRXN1/NPTXR/FYN/YWHAG/SYP/STXBP1/SEPT5/MAPK1/JPH4/SYN1/YWHAH/NCS1/UNC13A/NCDN/SYT1/PREPL/DNM1/MAPK8IP2/SYBU/APBA2/GRIN1/NRGN/BAIAP3/CX3CL1/SYNPO/JPH3/STX1B/DLG4/SYNGR1/AKAP12/PLCB1/CAMK2A/GIT1/NAPA/CAMK2B/BCHE/PRKCB/PPP1R9B/NISCH/PRKAR1B/RIMS4/NPTX1/MEF2C/NAPB/F2R/PPP3CA/USP46/CPLX1/CRTC1/RAPGEF2/EPHA4/NS…	118
GO:0099177	BP	GO:0099177	regulation of trans-synaptic signaling	118/1341	419/18493	1.62e-39	4.43e-36	3.48e-36	APP/CALM1/MAP1A/CALM3/SNAP25/CLSTN1/CPLX2/PFN2/ABR/ATP2A2/SLC6A1/GNAI2/VAMP2/PRNP/NSMF/PINK1/NRXN1/NPTXR/FYN/YWHAG/SYP/STXBP1/SEPT5/MAPK1/JPH4/SYN1/YWHAH/NCS1/UNC13A/NCDN/SYT1/PREPL/DNM1/MAPK8IP2/SYBU/APBA2/GRIN1/NRGN/BAIAP3/CX3CL1/SYNPO/JPH3/STX1B/DLG4/SYNGR1/AKAP12/PLCB1/CAMK2A/GIT1/NAPA/CAMK2B/BCHE/PRKCB/PPP1R9B/NISCH/PRKAR1B/RIMS4/NPTX1/MEF2C/NAPB/F2R/PPP3CA/USP46/CPLX1/CRTC1/RAPGEF2/EPHA4/NS…	118
GO:0099504	BP	GO:0099504	synaptic vesicle cycle	67/1341	195/18493	2.02e-28	3.69e-25	2.9e-25	ACTG1/CALM1/CALM3/SNAP25/CPLX2/PFN2/ATP2A2/VAMP2/NRXN1/SYP/STXBP1/SEPT5/SV2A/SYN1/NCS1/UNC13A/SLC17A7/CDK5R1/SYT1/PREPL/DNM1/APBA2/RAPGEF4/SH3GL2/STX1B/SCRIB/CAMK2A/GIT1/DNAJC6/NAPA/BSN/SNCB/PRKCB/PRKAR1B/DNM3/RIMS4/CADPS/NAPB/CPLX1/DNAJC5/SYN2/ADCY1/BRSK1/DVL1/RIMS3/PACSIN1/PRRT2/PIP5K1C/CHRNB2/DNM2/BRSK2/GRIPAP1/PPP3CB/SYT4/SYNJ1/SNPH/RAB3A/AMPH/SNCA/DNM1L/SYT7/APBA1/SYT13/BLOC1S6/PTEN/PLD2/PPF…	67
GO:0099003	BP	GO:0099003	vesicle-mediated transport in synapse	67/1341	205/18493	5.82e-27	7.96e-24	6.25e-24	ACTG1/MAP2/CALM1/CALM3/SNAP25/CLSTN1/CPLX2/PFN2/KIF5C/ATP2A2/VAMP2/PINK1/KIF5A/SYP/STXBP1/SEPT5/SV2A/SYN1/NCS1/UNC13A/SLC17A7/SYT1/PREPL/DNM1/APBA2/SH3GL2/EPS15/STX1B/SCRIB/CAMK2A/GIT1/DNAJC6/NAPA/SNCB/PRKCB/DNM3/RIMS4/CADPS/NAPB/USP46/CPLX1/DNAJC5/AP3B2/NSG1/ADCY1/DVL1/RIMS3/PACSIN1/PRRT2/PIP5K1C/CHRNB2/DNM2/PPP3CB/SYT4/SYNJ1/SNPH/RAB3A/AMPH/SNCA/DNM1L/SYT7/APBA1/SYT13/BLOC1S6/CNIH2/HPCA/PPFIA3	67
GO:0010975	BP	GO:0010975	regulation of neuron projection development	106/1341	478/18493	5.55e-26	6.07e-23	4.77e-23	MAP2/DPYSL3/MAP1B/NDRG4/RGMA/SNAP25/GDI1/THY1/RTN4/SPOCK1/NSMF/OLFM1/MEGF8/RHOA/FYN/ENC1/YWHAH/NCS1/APBB1/STMN2/UNC13A/PTPRD/PAFAH1B1/CDK5R1/SYT1/CHN1/GRIN1/CPNE5/CX3CL1/MYCBP2/STX1B/NTN1/DLG4/SEMA4B/PLXNB2/OMG/CAMK2B/AP2A1/PRRX1/SEMA6B/LZTS3/DNM3/MEF2C/PPP3CA/DVL3/AKT1/ADGRB3/CRTC1/KNDC1/RAPGEF2/EPHA4/CUX1/DAB2IP/NFE2L2/NEFL/BAIAP2/SYNGAP1/BRSK1/PLXNA1/DVL1/SHANK3/PACSIN1/LIMK1/FBXO7/SHANK2/CHRN…	106
GO:0097479	BP	GO:0097479	synaptic vesicle localization	58/1341	165/18493	2.38e-25	2.17e-22	1.7e-22	MAP2/CALM1/CALM3/SNAP25/CPLX2/PFN2/KIF5C/ATP2A2/VAMP2/PINK1/KIF5A/SYP/STXBP1/SEPT5/SV2A/SYN1/NCS1/UNC13A/SYT1/PREPL/DNM1/APBA2/STX1B/SCRIB/CAMK2A/GIT1/NAPA/PRKCB/DNM3/RIMS4/CADPS/NAPB/CPLX1/DNAJC5/SYN2/AP3B2/ADCY1/BRSK1/DVL1/RIMS3/PRRT2/PIP5K1C/CHRNB2/DNM2/BRSK2/SYT4/SYNJ1/SNPH/RAB3A/SNCA/DNM1L/SYT7/APBA1/SYT13/BLOC1S6/CNIH2/PTEN/PPFIA3	58
GO:0061564	BP	GO:0061564	axon development	106/1341	493/18493	7.77e-25	6.08e-22	4.77e-22	APP/MAP2/DDR1/HSP90AA1/MAP1B/SPTAN1/MAP1A/RGMA/GDI1/KIF5C/STMN1/THY1/RTN4/OLFM1/NRXN1/UCHL1/MEGF8/RHOA/FYN/CHL1/KIF5A/DCLK1/TNFRSF21/STXBP1/CYFIP2/MAPK1/TUBB3/ENAH/APBB1/SPTBN2/PAFAH1B1/CDK5R1/MAPK8IP3/B4GAT1/CHN1/CTNNA2/GRIN1/MYCBP2/VANGL2/NTN1/SEMA4B/PLXNB2/OMG/NECTIN1/ANK3/SEMA6B/RAP1GAP/GAB2/NPTX1/KIF3A/NCAM2/GAB1/EPHA4/ADCY1/NEFL/IRS2/PITPNA/SLC9A6/BAIAP2/SYNGAP1/BRSK1/MAPK3/PLXNA1/DVL1/SHAN…	106
GO:0051648	BP	GO:0051648	vesicle localization	80/1341	306/18493	1.06e-24	7.27e-22	5.71e-22	MAP2/KIF1A/CALM1/DYNC1H1/CALM3/SNAP25/CPLX2/PFN2/KIF5C/ATP2A2/VAMP2/PINK1/KIF5A/SYP/STXBP1/SEPT5/SV2A/SYN1/NCS1/UNC13A/MYO5A/PAFAH1B1/SYT1/PREPL/DNM1/SYBU/APBA2/STX1B/SCRIB/CAMK2A/GIT1/NAPA/NSF/PRKCB/DNM3/RIMS4/CADPS/KIF3A/NAPB/CPLX1/DNAJC5/YKT6/SYN2/AP3B2/ADCY1/KIF3B/BRSK1/DVL1/HTT/RIMS3/PRRT2/PIP5K1C/CHRNB2/DCTN2/DNM2/BRSK2/PRKCZ/GRIPAP1/SYT4/PPP6R1/SYNJ1/KIFAP3/TMED2/SNPH/RAB3A/SNCA/RAB1A/DNM1…	80
GO:0050808	BP	GO:0050808	synapse organization	91/1341	384/18493	1.34e-24	8.13e-22	6.38e-22	SPARC/TUBA1A/APP/HSPA8/SPOCK2/CLSTN1/PFN2/PRNP/YWHAZ/NRXN1/RHOA/FYN/AGRN/INA/SYN1/DCTN1/UNC13A/MYO5A/SPTBN2/PTPRD/ADGRL1/PAFAH1B1/CDK5R1/CTNNA2/ADGRB2/SYBU/GRIN1/CX3CL1/SYNPO/PALM/NTN1/DLG4/LRRC4B/NECTIN1/CAMK2B/BSN/ANK3/SNCB/ARHGEF9/DOCK10/WASF1/LZTS3/DNM3/MEF2C/F2R/DLG2/ADGRB3/EPHA4/DAB2IP/CLSTN3/NEFL/SLC9A6/BAIAP2/SYNGAP1/DVL1/SHANK3/SHANK2/CHRNB2/LRRTM2/TANC1/ADD2/DGKB/TIAM1/LRRC4/NPTN/ARF4/P…	91
GO:0048489	BP	GO:0048489	synaptic vesicle transport	54/1341	154/18493	1.25e-23	6.21e-21	4.87e-21	MAP2/CALM1/CALM3/SNAP25/CPLX2/PFN2/KIF5C/ATP2A2/VAMP2/PINK1/KIF5A/SYP/STXBP1/SEPT5/SV2A/SYN1/NCS1/UNC13A/SYT1/PREPL/DNM1/APBA2/STX1B/SCRIB/CAMK2A/GIT1/NAPA/PRKCB/DNM3/RIMS4/CADPS/NAPB/CPLX1/DNAJC5/AP3B2/ADCY1/DVL1/RIMS3/PRRT2/PIP5K1C/CHRNB2/DNM2/SYT4/SYNJ1/SNPH/RAB3A/SNCA/DNM1L/SYT7/APBA1/SYT13/BLOC1S6/CNIH2/PPFIA3	54
GO:0097480	BP	GO:0097480	establishment of synaptic vesicle localization	54/1341	154/18493	1.25e-23	6.21e-21	4.87e-21	MAP2/CALM1/CALM3/SNAP25/CPLX2/PFN2/KIF5C/ATP2A2/VAMP2/PINK1/KIF5A/SYP/STXBP1/SEPT5/SV2A/SYN1/NCS1/UNC13A/SYT1/PREPL/DNM1/APBA2/STX1B/SCRIB/CAMK2A/GIT1/NAPA/PRKCB/DNM3/RIMS4/CADPS/NAPB/CPLX1/DNAJC5/AP3B2/ADCY1/DVL1/RIMS3/PRRT2/PIP5K1C/CHRNB2/DNM2/SYT4/SYNJ1/SNPH/RAB3A/SNCA/DNM1L/SYT7/APBA1/SYT13/BLOC1S6/CNIH2/PPFIA3	54
GO:0051650	BP	GO:0051650	establishment of vesicle localization	76/1341	290/18493	1.37e-23	6.24e-21	4.9e-21	MAP2/KIF1A/CALM1/DYNC1H1/CALM3/SNAP25/CPLX2/PFN2/KIF5C/ATP2A2/VAMP2/PINK1/KIF5A/SYP/STXBP1/SEPT5/SV2A/SYN1/NCS1/UNC13A/MYO5A/PAFAH1B1/SYT1/PREPL/DNM1/SYBU/APBA2/STX1B/SCRIB/CAMK2A/GIT1/NAPA/NSF/PRKCB/DNM3/RIMS4/CADPS/KIF3A/NAPB/CPLX1/DNAJC5/YKT6/AP3B2/ADCY1/KIF3B/DVL1/HTT/RIMS3/PRRT2/PIP5K1C/CHRNB2/DCTN2/DNM2/PRKCZ/GRIPAP1/SYT4/PPP6R1/SYNJ1/KIFAP3/TMED2/SNPH/RAB3A/SNCA/RAB1A/DNM1L/SYT7/SEC23B/APB…	76
GO:0007409	BP	GO:0007409	axonogenesis	98/1341	449/18493	1.54e-23	6.5e-21	5.1e-21	APP/MAP2/HSP90AA1/MAP1B/SPTAN1/MAP1A/GDI1/KIF5C/STMN1/THY1/RTN4/OLFM1/NRXN1/UCHL1/MEGF8/RHOA/FYN/CHL1/KIF5A/DCLK1/STXBP1/CYFIP2/MAPK1/TUBB3/ENAH/APBB1/SPTBN2/PAFAH1B1/CDK5R1/B4GAT1/CHN1/CTNNA2/GRIN1/MYCBP2/VANGL2/NTN1/SEMA4B/PLXNB2/OMG/NECTIN1/ANK3/SEMA6B/RAP1GAP/GAB2/NPTX1/KIF3A/GAB1/EPHA4/ADCY1/NEFL/IRS2/PITPNA/SLC9A6/BAIAP2/SYNGAP1/BRSK1/MAPK3/PLXNA1/DVL1/SHANK3/LIMK1/CHRNB2/PAK1/DNM2/BOC/PLXN…	98
GO:0048167	BP	GO:0048167	regulation of synaptic plasticity	57/1341	173/18493	2.56e-23	1e-20	7.85e-21	APP/MAP1A/SNAP25/CPLX2/VAMP2/PRNP/NSMF/YWHAG/SYP/STXBP1/MAPK1/JPH4/YWHAH/UNC13A/NCDN/GRIN1/NRGN/CX3CL1/SYNPO/JPH3/DLG4/SYNGR1/CAMK2A/CAMK2B/RIMS4/MEF2C/CRTC1/RAPGEF2/EPHA4/NSG1/RASGRF1/BAIAP2/SYNGAP1/BRSK1/RIMS3/SHANK3/SHANK2/PRRT2/LRRTM2/PAIP2/NPTN/PRKCZ/PPP1R9A/PPP3CB/SYT4/MPP2/RAB3A/SNCA/SYT7/PTK2B/GRIN2C/GRIN2A/GRM5/SLC8A2/PTEN/SHANK1/PPFIA3	57
GO:0098693	BP	GO:0098693	regulation of synaptic vesicle cycle	45/1341	114/18493	2.39e-22	8.7e-20	6.83e-20	CALM1/CALM3/CPLX2/PFN2/ATP2A2/NRXN1/SYP/STXBP1/SEPT5/SYN1/NCS1/SLC17A7/CDK5R1/SYT1/PREPL/DNM1/APBA2/RAPGEF4/STX1B/CAMK2A/GIT1/NAPA/BSN/PRKCB/PRKAR1B/DNM3/RIMS4/NAPB/CPLX1/DNAJC5/ADCY1/BRSK1/DVL1/RIMS3/CHRNB2/BRSK2/GRIPAP1/PPP3CB/SYT4/RAB3A/SNCA/DNM1L/SYT7/APBA1/PTEN	45
GO:0017156	BP	GO:0017156	calcium ion regulated exocytosis	52/1341	153/18493	4.36e-22	1.49e-19	1.17e-19	CALM1/CALM3/SNAP25/CPLX2/PFN2/SCAMP5/ATP2A2/GNAI2/VAMP2/SYP/STXBP1/SEPT5/SV2A/SYN1/NCS1/UNC13A/SYT1/PREPL/APBA2/RAPGEF4/BAIAP3/STX1B/SCRIB/CAMK2A/GIT1/NAPA/PRKCB/RIMS4/CADPS/NAPB/SDF4/CPLX1/DNAJC5/ADCY1/DVL1/RIMS3/PRRT2/PIP5K1C/CHRNB2/CHP1/PPP3CB/SYT4/SYNJ1/SNPH/RAB3A/DNM1L/CDK5R2/SYT7/APBA1/SYT13/BLOC1S6/PPFIA3	52
GO:0016358	BP	GO:0016358	dendrite development	62/1341	218/18493	1.85e-21	5.97e-19	4.69e-19	APP/MAP2/MAP1B/MAP1A/NSMF/RHOA/FYN/DCLK1/CELSR2/YWHAH/PTPRD/PAFAH1B1/CDK5R1/CTNNA2/MAPK8IP2/GRIN1/MINK1/DLG4/CAMK2A/CAMK2B/RBFOX2/DOCK10/LZTS3/DNM3/MEF2C/PPP3CA/ADGRB3/CRTC1/KNDC1/RAPGEF2/EPHA4/CUX1/DAB2IP/SLC9A6/BAIAP2/SYNGAP1/DVL1/SHANK3/PACSIN1/SHANK2/BTBD3/CHRNB2/TIAM1/ARF4/PPP1R9A/MEF2A/KALRN/NGEF/OPA1/DNM1L/TAOK2/MAP6/ACSL4/CUX2/NEDD4L/MAP1S/FBXO31/SLC12A5/PTEN/SHANK1/PARP6/ZNF365	62
GO:0048813	BP	GO:0048813	dendrite morphogenesis	48/1341	136/18493	2.73e-21	8.31e-19	6.53e-19	MAP2/NSMF/FYN/DCLK1/CELSR2/YWHAH/PTPRD/PAFAH1B1/CDK5R1/CTNNA2/MAPK8IP2/GRIN1/MINK1/DLG4/CAMK2A/CAMK2B/RBFOX2/DOCK10/LZTS3/DNM3/PPP3CA/ADGRB3/KNDC1/RAPGEF2/EPHA4/CUX1/BAIAP2/DVL1/SHANK3/SHANK2/BTBD3/CHRNB2/TIAM1/PPP1R9A/MEF2A/KALRN/NGEF/OPA1/DNM1L/TAOK2/MAP6/CUX2/NEDD4L/FBXO31/PTEN/SHANK1/PARP6/ZNF365	48
GO:0007269	BP	GO:0007269	neurotransmitter secretion	53/1341	167/18493	6.34e-21	1.73e-18	1.36e-18	CALM1/CALM3/SNAP25/CPLX2/PFN2/ATP2A2/VAMP2/NRXN1/SYP/STXBP1/SEPT5/SV2A/SYN1/NCS1/UNC13A/PTPRN2/SYT1/PREPL/APBA2/BAIAP3/STX1B/SCRIB/CAMK2A/GIT1/NAPA/PRKCB/RIMS4/CADPS/MEF2C/NAPB/CPLX1/DNAJC5/SYN2/ADCY1/BRSK1/DVL1/RIMS3/PRRT2/PIP5K1C/CHRNB2/PPP1R9A/SYT4/SYNJ1/SNPH/RAB3A/SNCA/DNM1L/SYT7/APBA1/SYT13/BLOC1S6/PPFIA3/SNCG	53
GO:0099643	BP	GO:0099643	signal release from synapse	53/1341	167/18493	6.34e-21	1.73e-18	1.36e-18	CALM1/CALM3/SNAP25/CPLX2/PFN2/ATP2A2/VAMP2/NRXN1/SYP/STXBP1/SEPT5/SV2A/SYN1/NCS1/UNC13A/PTPRN2/SYT1/PREPL/APBA2/BAIAP3/STX1B/SCRIB/CAMK2A/GIT1/NAPA/PRKCB/RIMS4/CADPS/MEF2C/NAPB/CPLX1/DNAJC5/SYN2/ADCY1/BRSK1/DVL1/RIMS3/PRRT2/PIP5K1C/CHRNB2/PPP1R9A/SYT4/SYNJ1/SNPH/RAB3A/SNCA/DNM1L/SYT7/APBA1/SYT13/BLOC1S6/PPFIA3/SNCG	53
GO:0016079	BP	GO:0016079	synaptic vesicle exocytosis	44/1341	123/18493	6.83e-20	1.78e-17	1.4e-17	CALM1/CALM3/SNAP25/CPLX2/PFN2/ATP2A2/VAMP2/SYP/STXBP1/SEPT5/SV2A/SYN1/NCS1/UNC13A/SYT1/PREPL/APBA2/STX1B/SCRIB/CAMK2A/GIT1/NAPA/PRKCB/RIMS4/CADPS/NAPB/CPLX1/DNAJC5/ADCY1/DVL1/RIMS3/PRRT2/PIP5K1C/CHRNB2/SYT4/SYNJ1/SNPH/RAB3A/DNM1L/SYT7/APBA1/SYT13/BLOC1S6/PPFIA3	44
GO:0007611	BP	GO:0007611	learning or memory	64/1341	247/18493	8.94e-20	2.22e-17	1.75e-17	APP/NDRG4/MAP1A/SNAP25/TMOD2/SLC6A1/PRNP/NRXN1/FYN/HIF1A/PJA2/MAPK1/JPH4/GPI/SLC17A7/PAFAH1B1/ATP8A1/MAPK8IP2/GRIN1/NRGN/SYNPO/JPH3/DLG4/BRINP1/PLCB1/PPP1R1B/BCHE/CIC/PRKAR1B/CNTNAP2/MEF2C/ADGRB3/CRTC1/ADCY1/RASGRF1/SYNGAP1/BRSK1/HTT/SHANK3/SHANK2/CHRNB2/TANC1/PAIP2/NPTN/ARF4/PRKCZ/MDK/PPP3CB/SYT4/KALRN/SYNJ1/KMT2B/ATXN1/CUX2/VDAC3/DDHD2/GRIN2A/GRM5/SLC8A2/SLC12A5/PTEN/PRKAR2B/SHANK1/NRXN3	64
GO:0051656	BP	GO:0051656	establishment of organelle localization	96/1341	491/18493	1.65e-19	3.93e-17	3.08e-17	MAP2/KIF1A/CALM1/MAP1B/DYNC1H1/CALM3/SNAP25/CPLX2/PFN2/KIF5C/ATP2A2/VAMP2/YWHAZ/PINK1/UCHL1/KIF5A/HIF1A/SYP/KIF3C/STXBP1/SEPT5/SV2A/SYN1/DCTN1/NCS1/UNC13A/MYO5A/HNRNPU/PAFAH1B1/SYT1/PREPL/DNM1/SYBU/APBA2/CHGA/RAB6A/STX1B/NTN1/SCRIB/CAMK2A/GIT1/ATP6AP1/NAPA/NSF/PRKCB/WASF1/DNM3/GAB2/RIMS4/LRPPRC/CADPS/KIF3A/NAPB/CPLX1/DNAJC5/YKT6/AP3B2/ADCY1/KIF3B/NEFL/DVL1/HTT/RIMS3/PRRT2/PIP5K1C/CHRNB2/GPSM2/DCT…	96
GO:0022604	BP	GO:0022604	regulation of cell morphogenesis	93/1341	474/18493	4.89e-19	1.12e-16	8.76e-17	SPARC/MAP2/MAP1B/GDI1/THY1/RTN4/NSMF/OLFM1/MEGF8/RHOA/FYN/CDC42EP4/YWHAH/UNC13A/RDX/PTPRD/PAFAH1B1/CDK5R1/SYT1/CHN1/GRIN1/CPNE5/GNA12/MYCBP2/PALM/NTN1/DLG4/SEMA4B/PLXNB2/EPB41L3/OMG/CAMK2B/SEMA6B/GNA13/LZTS3/DNM3/PPP3CA/DVL3/ADGRB3/KNDC1/RAPGEF2/FMNL3/EPHA4/CUX1/ARAP1/NEFL/BAIAP2/SYNGAP1/DMTN/BRSK1/PLXNA1/DVL1/SHANK3/LIMK1/CHRNB2/PAK1/CDC42SE1/DNM2/PLXNA2/BRSK2/EFNB3/CAMSAP1/TIAM1/IST1/PPP1R9A/SY…	93
GO:0023061	BP	GO:0023061	signal release	90/1341	453/18493	7.95e-19	1.74e-16	1.37e-16	CALM1/GNAS/CALM3/SNAP25/CPLX2/PFN2/ATP2A2/VAMP2/NRXN1/HIF1A/SYP/NMB/STXBP1/SEPT5/SV2A/SYN1/CAMK2G/NCS1/UNC13A/PTPRN2/MYO5A/MIDN/PTPRN/SYT1/PREPL/SYBU/APBA2/SCG5/RAPGEF4/CHGA/BAIAP3/SYTL4/STX1B/SCRIB/CAMK2A/GIT1/LTBP4/NAPA/SLC16A1/PRKCB/SOX11/RIMS4/CADPS/MEF2C/NAPB/PPP3CA/CPLX1/DNAJC5/ENSA/SYN2/ADCY1/SERP1/IRS2/VSNL1/BRSK1/DVL1/RIMS3/PRRT2/PIP5K1C/CHRNB2/CDK16/SLC25A4/BRSK2/TIAM1/OXCT1/RAF1/PPP1R9…	90
GO:0050803	BP	GO:0050803	regulation of synapse structure or activity	58/1341	220/18493	1.99e-18	4.2e-16	3.29e-16	SPARC/TUBA1A/APP/HSPA8/CLSTN1/PRNP/YWHAZ/NRXN1/RHOA/FYN/AGRN/DCTN1/PTPRD/ADGRL1/PAFAH1B1/CDK5R1/CTNNA2/ADGRB2/DNM1/SYBU/GRIN1/STX1B/NTN1/LRRC4B/NECTIN1/CAMK2B/ARHGEF9/LZTS3/DNM3/MEF2C/ADGRB3/EPHA4/DAB2IP/CLSTN3/BAIAP2/SYNGAP1/SHANK3/CHRNB2/LRRTM2/DNM2/DGKB/TIAM1/LRRC4/ARF4/PPP1R9A/GRIPAP1/KALRN/NGEF/OPA1/SLITRK1/SNCA/DNM1L/CAMKV/CUX2/PTEN/WNT5A/FLRT2/PTPRO	58
GO:0050890	BP	GO:0050890	cognition	67/1341	285/18493	3.25e-18	6.58e-16	5.17e-16	APP/NDRG4/MAP1A/SNAP25/TMOD2/SLC6A1/PRNP/NRXN1/FYN/CHL1/HIF1A/PJA2/MAPK1/JPH4/GPI/SLC17A7/PAFAH1B1/ATP8A1/MAPK8IP2/GRIN1/NRGN/SYNPO/JPH3/DLG4/BRINP1/PLCB1/PPP1R1B/BCHE/CIC/PRKAR1B/CNTNAP2/MEF2C/ADGRB3/CRTC1/ADCY1/RASGRF1/SYNGAP1/BRSK1/HTT/SHANK3/SHANK2/CHRNB2/TANC1/PAIP2/NPTN/ARF4/PRKCZ/MDK/PPP3CB/SYT4/KALRN/SYNJ1/GPR155/KMT2B/ATXN1/CUX2/VDAC3/DDHD2/GRIN2A/GRM5/SLC8A2/SLC12A5/SOBP/PTEN/PRKAR2B/SH…	67
GO:0010976	BP	GO:0010976	positive regulation of neuron projection development	64/1341	269/18493	9.82e-18	1.92e-15	1.51e-15	DPYSL3/MAP1B/NDRG4/GDI1/MEGF8/RHOA/FYN/ENC1/APBB1/STMN2/UNC13A/PTPRD/PAFAH1B1/SYT1/CPNE5/CX3CL1/NTN1/DLG4/PLXNB2/CAMK2B/AP2A1/DVL3/CRTC1/RAPGEF2/EPHA4/CUX1/DAB2IP/NFE2L2/NEFL/BAIAP2/PLXNA1/DVL1/SHANK3/PACSIN1/LIMK1/SHANK2/SERPINI1/PAK1/PLXNA2/TIAM1/NPTN/IST1/PPP1R9A/SYT4/KALRN/OPA1/SLITRK1/PLXNA3/TWF1/MAP2K1/NEGR1/DNM1L/MAP6/CUX2/PTK2B/NEDD4L/FBXO31/SEMA7A/WNT5A/SHANK1/NCKIPSD/PTK7/PARP6/SCN1B	64
GO:0032386	BP	GO:0032386	regulation of intracellular transport	83/1341	422/18493	3.57e-17	6.74e-15	5.29e-15	CRYAB/MAP2/CALM1/MAP1B/NDRG4/DYNC1H1/CALM3/CPLX2/PFN2/GDI1/ATP2A2/VAMP2/PRNP/PINK1/SREBF2/FYN/SYP/STXBP1/SEPT5/MAPK1/SYN1/TRIM28/NCS1/RDX/CDK5R1/SYT1/PREPL/APBA2/PDE2A/STX1B/CAMK2A/GIT1/NAPA/ANK3/PRKCB/GAB2/RIMS4/ANP32B/NAPB/AKT2/RANGAP1/CPLX1/ATP13A2/ARHGAP1/BAP1/ADCY1/DMTN/MAPK3/DVL1/RIMS3/MAVS/CHRNB2/NCBP2/PPP1CC/PAK1/GSK3A/REEP1/BRSK2/TP53/INPP5F/CHP1/GRIPAP1/SAE1/SYT4/CHMP3/PRKACA/RAB3A/MAP2…	83
GO:0060627	BP	GO:0060627	regulation of vesicle-mediated transport	92/1341	498/18493	4.52e-17	8.24e-15	6.47e-15	MAP2/CALM1/NDRG4/CALM3/CPLX2/PFN2/CLIP3/SCAMP5/ABR/ATP2A2/GNAI2/VAMP2/PINK1/SIRPA/SYP/STXBP1/SEPT5/MAPK1/SYN1/HNRNPK/NCS1/HMGB1/RDX/SLC17A7/SYT1/PREPL/ANKFY1/DNM1/SNAP91/APBA2/RAPGEF4/BAIAP3/SH3GL2/SYTL4/STX1B/DLG4/SCRIB/CAMK2A/GIT1/DNAJC6/ATP6AP1/NAPA/AP2A1/NSF/PRKCB/GAB2/RIMS4/NAPB/AKT2/PPP3CA/USP46/CPLX1/CD47/ATP13A2/ARHGAP1/STON1/ADCY1/RAB5C/VSNL1/MAPK3/DVL1/RIMS3/PRRT2/CHRNB2/CDH13/LRRTM2/DN…	92
GO:0001505	BP	GO:0001505	regulation of neurotransmitter levels	73/1341	346/18493	5.88e-17	1.02e-14	8e-15	SLC1A2/CALM1/HSP90AA1/CALM3/SNAP25/CPLX2/PFN2/SLC38A1/ATP2A2/VAMP2/NRXN1/SIRPA/ARL6IP1/SYP/STXBP1/SEPT5/SV2A/SYN1/NCS1/UNC13A/PTPRN2/SLC17A7/SYT1/PREPL/APBA2/BAIAP3/ALDH9A1/GAD1/STX1B/SCRIB/CAMK2A/GIT1/NAPA/BCHE/PRKCB/RIMS4/KHSRP/CADPS/MEF2C/NAPB/CPLX1/CD47/DNAJC5/AKT1/SYN2/HNMT/ADCY1/BRSK1/DVL1/RIMS3/PRRT2/PIP5K1C/CHRNB2/DNM2/PPP1R9A/SYT4/SYNJ1/SNPH/RAB3A/SNCA/DAGLA/DNM1L/SYT7/APBA1/PTK2B/SYT13/…	73
GO:0010769	BP	GO:0010769	regulation of cell morphogenesis involved in differentiation	66/1341	293/18493	5.96e-17	1.02e-14	8e-15	MAP2/MAP1B/GDI1/THY1/RTN4/NSMF/OLFM1/MEGF8/RHOA/YWHAH/PTPRD/PAFAH1B1/CDK5R1/CHN1/GRIN1/MYCBP2/NTN1/SEMA4B/PLXNB2/OMG/CAMK2B/SEMA6B/LZTS3/DNM3/PPP3CA/ADGRB3/KNDC1/RAPGEF2/EPHA4/CUX1/NEFL/BAIAP2/SYNGAP1/DMTN/BRSK1/PLXNA1/SHANK3/LIMK1/CHRNB2/PAK1/DNM2/PLXNA2/BRSK2/EFNB3/TIAM1/IST1/PPP1R9A/KALRN/ULK2/NGEF/OPA1/SLITRK1/PLXNA3/MAP2K1/DNM1L/MAP6/CUX2/NEDD4L/FBXO31/IFRD1/PTEN/SEMA7A/WNT5A/PTPRO/PARP6/MYA…	66
GO:0031346	BP	GO:0031346	positive regulation of cell projection organization	76/1341	371/18493	7.58e-17	1.26e-14	9.86e-15	DPYSL3/MAP1B/NDRG4/GDI1/MEGF8/RHOA/FYN/CDC42EP4/AGRN/ENC1/APBB1/STMN2/UNC13A/PTPRD/PAFAH1B1/SYT1/CPNE5/CX3CL1/PALM/NTN1/DLG4/PLXNB2/CAMK2B/AP2A1/DNM3/DVL3/CRTC1/RAPGEF2/EPHA4/CUX1/DAB2IP/ARAP1/NFE2L2/NEFL/BAIAP2/PLXNA1/DVL1/HTT/SHANK3/PACSIN1/LIMK1/SHANK2/SERPINI1/PAK1/DNM2/PLXNA2/TIAM1/NPTN/IST1/PPP1R9A/SYT4/KALRN/OPA1/SLITRK1/PLXNA3/TWF1/MAP2K1/NEGR1/DNM1L/MAP6/CUX2/PTK2B/NEDD4L/CORO1B/FBXO31/D…	76
GO:0045666	BP	GO:0045666	positive regulation of neuron differentiation	74/1341	356/18493	8.47e-17	1.36e-14	1.07e-14	DPYSL3/MAP1B/NDRG4/TIMP2/GDI1/MEGF8/RHOA/FYN/ENC1/APBB1/STMN2/UNC13A/PTPRD/PAFAH1B1/SYT1/CPNE5/BCL6/CX3CL1/NTN1/DLG4/BRINP1/PLXNB2/CAMK2B/AP2A1/NBL1/SOX11/MEF2C/TCF3/DVL3/CRTC1/RAPGEF2/EPHA4/CUX1/DAB2IP/NFE2L2/NEFL/BAIAP2/PLXNA1/DVL1/PRPF19/SHANK3/PACSIN1/LIMK1/SHANK2/SERPINI1/PAK1/PLXNA2/TIAM1/NPTN/IST1/PPP1R9A/SYT4/KALRN/OPA1/SLITRK1/PLXNA3/TWF1/MAP2K1/NEGR1/NAP1L2/DNM1L/MAP6/CUX2/PTK2B/NEDD4L/…	74
GO:0006836	BP	GO:0006836	neurotransmitter transport	62/1341	268/18493	1.37e-16	2.14e-14	1.68e-14	SLC1A2/CALM1/CALM3/SNAP25/CPLX2/PFN2/SLC38A1/ATP2A2/SLC6A1/VAMP2/NRXN1/ARL6IP1/SLC44A2/SYP/STXBP1/SEPT5/SV2A/SYN1/NCS1/UNC13A/PTPRN2/SLC17A7/SYT1/PREPL/APBA2/BAIAP3/STX1B/SCRIB/CAMK2A/GIT1/NAPA/PRKCB/RIMS4/CADPS/MEF2C/NAPB/CPLX1/DNAJC5/SYN2/ADCY1/BRSK1/DVL1/RIMS3/PRRT2/PIP5K1C/CHRNB2/SLC25A22/PPP1R9A/SYT4/SYNJ1/SNPH/RAB3A/SNCA/DNM1L/SYT7/APBA1/SLC6A17/SYT13/BLOC1S6/PPFIA3/RGS4/SNCG	62
GO:0007612	BP	GO:0007612	learning	43/1341	141/18493	1.63e-16	2.48e-14	1.95e-14	APP/NDRG4/MAP1A/SNAP25/SLC6A1/NRXN1/FYN/HIF1A/JPH4/ATP8A1/MAPK8IP2/GRIN1/NRGN/SYNPO/JPH3/DLG4/PPP1R1B/BCHE/CIC/CNTNAP2/ADGRB3/SYNGAP1/BRSK1/HTT/SHANK3/SHANK2/CHRNB2/TANC1/NPTN/ARF4/PPP3CB/KALRN/SYNJ1/ATXN1/VDAC3/DDHD2/GRIN2A/GRM5/SLC8A2/SLC12A5/PRKAR2B/SHANK1/NRXN3	43
GO:1902803	BP	GO:1902803	regulation of synaptic vesicle transport	33/1341	85/18493	1.7e-16	2.51e-14	1.97e-14	MAP2/CALM1/CALM3/CPLX2/PFN2/ATP2A2/PINK1/SYP/STXBP1/SEPT5/SYN1/NCS1/SYT1/PREPL/APBA2/STX1B/CAMK2A/GIT1/NAPA/PRKCB/RIMS4/NAPB/CPLX1/ADCY1/DVL1/RIMS3/CHRNB2/SYT4/RAB3A/DNM1L/SYT7/APBA1/CNIH2	33
GO:0050806	BP	GO:0050806	positive regulation of synaptic transmission	45/1341	159/18493	7.52e-16	1.08e-13	8.5e-14	APP/SNAP25/CLSTN1/VAMP2/PRNP/PINK1/NRXN1/STXBP1/MAPK1/UNC13A/SYT1/GRIN1/NRGN/BAIAP3/STX1B/DLG4/RIMS4/CRTC1/EPHA4/NSG1/CLSTN3/BAIAP2/DVL1/RIMS3/SHANK3/SHANK2/CHRNB2/LRRTM2/PAIP2/NPTN/PRKCZ/PPP1R9A/PRKCE/MPP2/SNCA/DNM1L/SYT7/CUX2/PTK2B/GRIN2C/GRIN2A/SLC8A2/PTEN/SHANK1/RGS4	45
GO:0050769	BP	GO:0050769	positive regulation of neurogenesis	84/1341	453/18493	8.78e-16	1.23e-13	9.67e-14	APP/DPYSL3/MAP1B/NDRG4/TIMP2/GDI1/NSMF/MEGF8/RHOA/FYN/HIF1A/ENC1/APBB1/STMN2/UNC13A/ID2/PTPRD/PAFAH1B1/SYT1/CPNE5/BCL6/CX3CL1/NTN1/DLG4/BRINP1/PLXNB2/CAMK2B/AP2A1/NBL1/SOX11/MEF2C/TCF3/DVL3/CRTC1/RAPGEF2/EPHA4/CUX1/DAB2IP/NFE2L2/NEFL/BAIAP2/PLXNA1/DVL1/PRPF19/SHANK3/PACSIN1/LIMK1/SHANK2/SERPINI1/PPP1CC/PAK1/PLXNA2/TIAM1/NPTN/IST1/PPP1R9A/SYT4/KALRN/SYNJ1/OPA1/SLITRK1/PLXNA3/NUMBL/TWF1/MAP2K1/NEGR…	84
GO:0046928	BP	GO:0046928	regulation of neurotransmitter secretion	36/1341	106/18493	1.07e-15	1.43e-13	1.12e-13	CALM1/CALM3/CPLX2/PFN2/ATP2A2/SYP/STXBP1/SEPT5/SYN1/NCS1/UNC13A/SYT1/PREPL/APBA2/BAIAP3/STX1B/CAMK2A/GIT1/NAPA/PRKCB/RIMS4/MEF2C/NAPB/CPLX1/ADCY1/DVL1/RIMS3/CHRNB2/PPP1R9A/SYT4/RAB3A/SNCA/DNM1L/SYT7/APBA1/SNCG	36
GO:0050807	BP	GO:0050807	regulation of synapse organization	53/1341	214/18493	1.07e-15	1.43e-13	1.12e-13	SPARC/TUBA1A/APP/HSPA8/CLSTN1/PRNP/YWHAZ/NRXN1/RHOA/FYN/AGRN/DCTN1/PTPRD/ADGRL1/PAFAH1B1/CDK5R1/CTNNA2/ADGRB2/GRIN1/NTN1/LRRC4B/NECTIN1/CAMK2B/ARHGEF9/LZTS3/DNM3/MEF2C/ADGRB3/EPHA4/DAB2IP/CLSTN3/BAIAP2/SHANK3/CHRNB2/LRRTM2/DGKB/TIAM1/LRRC4/ARF4/PPP1R9A/GRIPAP1/KALRN/NGEF/OPA1/SLITRK1/SNCA/DNM1L/CAMKV/CUX2/PTEN/WNT5A/FLRT2/PTPRO	53
GO:0007265	BP	GO:0007265	Ras protein signal transduction	79/1341	430/18493	1.1e-14	1.43e-12	1.12e-12	ADGRG1/TIMP2/GDI1/STMN1/ABR/RAB6B/RHOA/CDC42EP4/STMN3/ARHGEF6/TRIM28/PSD/ARHGEF4/RDX/ABCA1/ARHGEF17/ELMO1/BCL6/GNA12/IQSEC1/VANGL2/RAB6A/NTN1/PSD3/MRAS/MADD/MYO9B/G3BP2/MAPRE2/ARHGEF9/GNA13/NISCH/WASF1/AKAP13/F2R/ARHGEF40/RAPGEF2/DAB2IP/MCF2L/ARHGAP1/ARHGEF26/RAB5C/RASGRF1/SYNGAP1/LIMK1/GPSM2/CDC42SE1/RAB14/CDH13/DNM2/IQSEC2/TP53/TIAM1/RASA4/RHOBTB2/RGL2/DNMT1/RAF1/ARHGEF11/KALRN/ARHGEF25/NGEF/CD…	79
GO:2000300	BP	GO:2000300	regulation of synaptic vesicle exocytosis	30/1341	80/18493	1.21e-14	1.54e-12	1.21e-12	CALM1/CALM3/CPLX2/PFN2/ATP2A2/SYP/STXBP1/SEPT5/SYN1/NCS1/SYT1/PREPL/APBA2/STX1B/CAMK2A/GIT1/NAPA/PRKCB/RIMS4/NAPB/CPLX1/ADCY1/DVL1/RIMS3/CHRNB2/SYT4/RAB3A/DNM1L/SYT7/APBA1	30
GO:0099173	BP	GO:0099173	postsynapse organization	43/1341	159/18493	1.95e-14	2.43e-12	1.91e-12	HSPA8/PRNP/NRXN1/FYN/INA/SPTBN2/PTPRD/PAFAH1B1/CDK5R1/DLG4/LRRC4B/CAMK2B/ARHGEF9/DOCK10/LZTS3/DNM3/DLG2/EPHA4/NEFL/BAIAP2/SYNGAP1/DVL1/SHANK3/SHANK2/LRRTM2/TANC1/DGKB/TIAM1/LRRC4/ARF4/PPP1R9A/KALRN/NGEF/OPA1/DNM1L/CUX2/DLG3/GLRB/PTEN/WNT5A/SHANK1/ZNF365/FNTA	43
GO:0017158	BP	GO:0017158	regulation of calcium ion-dependent exocytosis	34/1341	104/18493	2.42e-14	2.94e-12	2.31e-12	CALM1/CALM3/CPLX2/PFN2/SCAMP5/ATP2A2/GNAI2/SYP/STXBP1/SEPT5/SYN1/NCS1/SYT1/PREPL/APBA2/BAIAP3/STX1B/CAMK2A/GIT1/NAPA/PRKCB/RIMS4/NAPB/CPLX1/ADCY1/DVL1/RIMS3/CHRNB2/SYT4/RAB3A/DNM1L/CDK5R2/SYT7/APBA1	34
GO:0051588	BP	GO:0051588	regulation of neurotransmitter transport	40/1341	141/18493	2.79e-14	3.32e-12	2.61e-12	CALM1/CALM3/CPLX2/PFN2/ATP2A2/SLC6A1/ARL6IP1/SYP/STXBP1/SEPT5/SV2A/SYN1/NCS1/UNC13A/SYT1/PREPL/APBA2/BAIAP3/STX1B/CAMK2A/GIT1/NAPA/PRKCB/RIMS4/MEF2C/NAPB/CPLX1/ADCY1/DVL1/RIMS3/CHRNB2/PPP1R9A/SYT4/RAB3A/SNCA/DNM1L/SYT7/APBA1/RGS4/SNCG	40
GO:0035418	BP	GO:0035418	protein localization to synapse	26/1341	65/18493	1.18e-13	1.37e-11	1.08e-11	MAP1A/SNAP25/CLSTN1/KIF5C/NRXN1/KIF5A/MAPK8IP3/GRIN1/KLC1/STX1B/DLG4/SCRIB/BSN/CPLX1/DLG2/NSG1/CLSTN3/BAIAP2/DVL1/IQSEC2/PRKCZ/GRIPAP1/GRIN2C/GRIN2A/WNT5A/SHANK1	26
GO:0106027	BP	GO:0106027	neuron projection organization	29/1341	83/18493	2.81e-13	3.2e-11	2.51e-11	APP/MAP1A/ATP1A3/PRNP/FYN/DCTN1/PAFAH1B1/CDK5R1/DLG4/CAMK2B/DOCK10/LZTS3/DNM3/EPHA4/BAIAP2/DVL1/SHANK3/SHANK2/TANC1/TIAM1/PPP1R9A/KALRN/NGEF/OPA1/DNM1L/CUX2/PTEN/SHANK1/ZNF365	29
GO:0017157	BP	GO:0017157	regulation of exocytosis	47/1341	204/18493	7.83e-13	8.74e-11	6.86e-11	CALM1/CALM3/CPLX2/PFN2/SCAMP5/ABR/ATP2A2/GNAI2/VAMP2/SYP/STXBP1/SEPT5/SYN1/NCS1/SYT1/PREPL/APBA2/RAPGEF4/BAIAP3/SYTL4/STX1B/CAMK2A/GIT1/ATP6AP1/NAPA/NSF/PRKCB/GAB2/RIMS4/NAPB/CPLX1/ATP13A2/ADCY1/VSNL1/DVL1/RIMS3/CHRNB2/SYT4/RAB3A/PDPK1/SNCA/DNM1L/CDK5R2/SYT7/APBA1/RAB15/RALA	47
GO:0036465	BP	GO:0036465	synaptic vesicle recycling	25/1341	65/18493	1.01e-12	1.1e-10	8.64e-11	ACTG1/CALM1/CALM3/SYP/SLC17A7/SYT1/DNM1/SH3GL2/STX1B/SCRIB/DNAJC6/SNCB/DNM3/PACSIN1/PIP5K1C/DNM2/GRIPAP1/PPP3CB/SYNJ1/RAB3A/AMPH/SNCA/DNM1L/SYT7/PLD2	25
GO:0048814	BP	GO:0048814	regulation of dendrite morphogenesis	29/1341	87/18493	1.11e-12	1.19e-10	9.34e-11	NSMF/YWHAH/PTPRD/PAFAH1B1/CDK5R1/GRIN1/CAMK2B/LZTS3/DNM3/PPP3CA/ADGRB3/KNDC1/RAPGEF2/EPHA4/CUX1/BAIAP2/SHANK3/CHRNB2/TIAM1/PPP1R9A/KALRN/NGEF/OPA1/DNM1L/CUX2/NEDD4L/FBXO31/PTEN/PARP6	29
GO:0051668	BP	GO:0051668	localization within membrane	38/1341	143/18493	1.17e-12	1.23e-10	9.63e-11	SNAP25/CLSTN1/KIF5C/THY1/NRXN1/ATP1B1/KIF5A/AGRN/DNM1/EPS15/STX1B/DLG4/SCRIB/DNM3/USP46/CPLX1/DLG2/NSG1/SYNGAP1/DVL1/SHANK3/ANKS1B/CDH13/DNM2/IQSEC2/NPTN/PRKCZ/GRIPAP1/SYNJ1/RAB1A/SEC23B/STX7/DLG3/CNIH2/GLRB/HPCA/RALA/FNTA	38
GO:0048168	BP	GO:0048168	regulation of neuronal synaptic plasticity	22/1341	51/18493	1.46e-12	1.5e-10	1.18e-10	APP/NSMF/SYP/UNC13A/NCDN/GRIN1/SYNPO/JPH3/DLG4/SYNGR1/CAMK2A/CAMK2B/RASGRF1/SYNGAP1/SHANK3/NPTN/SYT4/RAB3A/SNCA/GRM5/SLC8A2/PPFIA3	22
GO:0072384	BP	GO:0072384	organelle transport along microtubule	27/1341	77/18493	1.68e-12	1.7e-10	1.34e-10	MAP2/KIF1A/MAP1B/DYNC1H1/UCHL1/KIF5A/HIF1A/KIF3C/PAFAH1B1/SYBU/RAB6A/WASF1/LRPPRC/KIF3A/AP3B2/KIF3B/NEFL/HTT/PRKCZ/KIFAP3/OPA1/RAB1A/MAP1S/BLOC1S6/CNIH2/DYNC1I1/RASGRP1	27
GO:0030705	BP	GO:0030705	cytoskeleton-dependent intracellular transport	41/1341	168/18493	3.14e-12	3.11e-10	2.44e-10	TUBA1A/APP/MAP2/KIF1A/HSPA8/MAP1B/MAP1A/DYNC1H1/KIF5C/UCHL1/KIF5A/HIF1A/KIF3C/MYO5A/HNRNPU/PAFAH1B1/MAPK8IP3/SYBU/RAB6A/SFPQ/WASF1/LRPPRC/KIF3A/DYNLL2/DLG2/AP3B2/KIF3B/NEFL/HTT/PRKCZ/KIFAP3/OPA1/RAB1A/MAP6/APBA1/MAP1S/BLOC1S6/CNIH2/IFT140/DYNC1I1/RASGRP1	41
GO:0042391	BP	GO:0042391	regulation of membrane potential	73/1341	424/18493	3.18e-12	3.11e-10	2.44e-10	APP/ATP1A3/ATP1A1/FHL1/ANK2/ATP2A2/GRIA2/PINK1/NRXN1/ATP1B1/YWHAH/SCN3B/MLLT11/SLC17A7/GABRB3/AKAP6/MAPK8IP2/GRIN1/STX1B/DLG4/ANK3/RIMS4/SCN4B/MEF2C/AKT2/CNTNAP1/EHD3/PPP3CA/KCNMA1/GNAQ/AKT1/CRTC1/GABRG1/BAIAP2/DVL1/RIMS3/SHANK3/SHANK2/NALCN/PIEZO1/CHRNB2/BNIP3/GABRG2/GSK3A/HCN2/SCN2A/PRKCZ/PPP1R9A/SCN1A/GOT1/CELF4/MPP2/GPD1L/SNCA/FGF12/ACTN2/GABRD/CUX2/SCN2B/PTK2B/KCNC1/NEDD4L/GRIN2C/CNIH2/GRIN2…	73
GO:0008088	BP	GO:0008088	axo-dendritic transport	24/1341	63/18493	3.65e-12	3.48e-10	2.73e-10	APP/MAP2/KIF1A/HSPA8/MAP1A/KIF5C/UCHL1/KIF5A/HIF1A/HNRNPU/PAFAH1B1/MAPK8IP3/SYBU/SFPQ/WASF1/KIF3A/DLG2/AP3B2/KIF3B/NEFL/OPA1/APBA1/BLOC1S6/CNIH2	24
GO:1903305	BP	GO:1903305	regulation of regulated secretory pathway	38/1341	148/18493	3.69e-12	3.48e-10	2.73e-10	CALM1/CALM3/CPLX2/PFN2/SCAMP5/ABR/ATP2A2/GNAI2/SYP/STXBP1/SEPT5/SYN1/NCS1/SYT1/PREPL/APBA2/BAIAP3/STX1B/CAMK2A/GIT1/NAPA/PRKCB/GAB2/RIMS4/NAPB/CPLX1/ADCY1/DVL1/RIMS3/CHRNB2/SYT4/RAB3A/PDPK1/DNM1L/CDK5R2/SYT7/APBA1/RAB15	38
GO:0010970	BP	GO:0010970	transport along microtubule	38/1341	149/18493	4.61e-12	4.2e-10	3.3e-10	APP/MAP2/KIF1A/HSPA8/MAP1B/MAP1A/DYNC1H1/KIF5C/UCHL1/KIF5A/HIF1A/KIF3C/HNRNPU/PAFAH1B1/MAPK8IP3/SYBU/RAB6A/SFPQ/WASF1/LRPPRC/KIF3A/DYNLL2/DLG2/AP3B2/KIF3B/NEFL/HTT/PRKCZ/KIFAP3/OPA1/RAB1A/APBA1/MAP1S/BLOC1S6/CNIH2/IFT140/DYNC1I1/RASGRP1	38
GO:0099111	BP	GO:0099111	microtubule-based transport	38/1341	149/18493	4.61e-12	4.2e-10	3.3e-10	APP/MAP2/KIF1A/HSPA8/MAP1B/MAP1A/DYNC1H1/KIF5C/UCHL1/KIF5A/HIF1A/KIF3C/HNRNPU/PAFAH1B1/MAPK8IP3/SYBU/RAB6A/SFPQ/WASF1/LRPPRC/KIF3A/DYNLL2/DLG2/AP3B2/KIF3B/NEFL/HTT/PRKCZ/KIFAP3/OPA1/RAB1A/APBA1/MAP1S/BLOC1S6/CNIH2/IFT140/DYNC1I1/RASGRP1	38
GO:0006470	BP	GO:0006470	protein dephosphorylation	60/1341	318/18493	5.79e-12	5.2e-10	4.08e-10	CALM1/CALM3/CALM2/GNAI2/NSMF/PINK1/PPP2R1A/YWHAB/ARPP19/CAMK2G/PTPRN2/PTPRD/PTPRN/AKAP6/SBF1/PTPRT/PPP2R2C/CTDSP2/CYCS/DNAJC6/PPP1R1B/PPP1R16B/PPP1R9B/PTPA/PPP3CA/CABIN1/PTBP1/ENSA/PPP1R10/PPP2R2B/HTT/PDXP/CTDSP1/SLC39A10/PPP1CC/PPP5C/PPP2CA/PPP3CB/DUSP3/PPP6R1/PTPRK/RCAN2/PPM1K/PPP3R1/PPM1A/PIN1/CAMTA1/NUAK1/BTRC/PPME1/PTEN/PDP1/PPP6R3/PTPRM/MTMR4/DUSP8/PTPRO/PPP4R1/PPM1H/PPP2R5D	60
GO:0060997	BP	GO:0060997	dendritic spine morphogenesis	22/1341	54/18493	5.89e-12	5.2e-10	4.08e-10	PAFAH1B1/CDK5R1/DLG4/CAMK2B/DOCK10/LZTS3/DNM3/EPHA4/BAIAP2/DVL1/SHANK3/SHANK2/TIAM1/PPP1R9A/KALRN/NGEF/OPA1/DNM1L/CUX2/PTEN/SHANK1/ZNF365	22
GO:0050773	BP	GO:0050773	regulation of dendrite development	36/1341	139/18493	1.03e-11	8.97e-10	7.04e-10	NSMF/RHOA/YWHAH/PTPRD/PAFAH1B1/CDK5R1/GRIN1/CAMK2B/LZTS3/DNM3/MEF2C/PPP3CA/ADGRB3/CRTC1/KNDC1/RAPGEF2/EPHA4/CUX1/DAB2IP/BAIAP2/SHANK3/PACSIN1/SHANK2/CHRNB2/TIAM1/PPP1R9A/KALRN/NGEF/OPA1/DNM1L/CUX2/NEDD4L/FBXO31/PTEN/SHANK1/PARP6	36
GO:0060996	BP	GO:0060996	dendritic spine development	28/1341	90/18493	1.8e-11	1.54e-09	1.21e-09	PAFAH1B1/CDK5R1/DLG4/CAMK2A/CAMK2B/DOCK10/LZTS3/DNM3/MEF2C/EPHA4/SLC9A6/BAIAP2/DVL1/SHANK3/SHANK2/TIAM1/ARF4/PPP1R9A/KALRN/NGEF/OPA1/DNM1L/ACSL4/CUX2/SLC12A5/PTEN/SHANK1/ZNF365	28
GO:0060079	BP	GO:0060079	excitatory postsynaptic potential	30/1341	103/18493	2.23e-11	1.88e-09	1.47e-09	APP/GRIA2/NRXN1/SLC17A7/MAPK8IP2/GRIN1/STX1B/DLG4/MEF2C/PPP3CA/AKT1/BAIAP2/DVL1/SHANK3/SHANK2/CHRNB2/GSK3A/PRKCZ/PPP1R9A/CELF4/MPP2/SNCA/CUX2/PTK2B/GRIN2C/GRIN2A/GLRB/PTEN/SHANK1/RGS4	30
GO:0051056	BP	GO:0051056	regulation of small GTPase mediated signal transduction	59/1341	321/18493	2.66e-11	2.2e-09	1.73e-09	ADGRG1/TIMP2/GDI1/STMN1/ABR/RHOA/STMN3/ARHGEF6/PSD/ARHGEF4/RDX/ABCA1/ARHGEF17/CHN1/BCL6/IQSEC1/PSD3/MADD/ARHGAP32/MYO9B/MAPRE2/ARHGEF9/GNA13/RAP1GAP/AKAP13/F2R/ARHGEF40/SRGAP3/DAB2IP/MCF2L/ARHGAP1/ARAP1/ARHGEF26/RASGRF1/SYNGAP1/CDC42SE1/DNM2/IQSEC2/TIAM1/RASA4/RHOBTB2/RGL2/RAF1/ARHGAP26/ARHGEF11/KALRN/ARHGEF25/NGEF/CDC42SE2/CYTH2/SRGAP1/VAV2/ARHGEF3/DENND4B/PLEKHG2/RAP1GAP2/ARFGEF2/IQSEC3/RASGRP1	59
GO:0050770	BP	GO:0050770	regulation of axonogenesis	41/1341	180/18493	3.32e-11	2.67e-09	2.1e-09	MAP2/MAP1B/GDI1/THY1/RTN4/OLFM1/MEGF8/RHOA/PAFAH1B1/CDK5R1/CHN1/GRIN1/MYCBP2/NTN1/SEMA4B/PLXNB2/OMG/SEMA6B/EPHA4/NEFL/SYNGAP1/BRSK1/PLXNA1/LIMK1/PAK1/DNM2/PLXNA2/BRSK2/EFNB3/TIAM1/IST1/ULK2/SLITRK1/PLXNA3/MAP2K1/MAP6/IFRD1/PTEN/SEMA7A/WNT5A/PTPRO	41
GO:0048488	BP	GO:0048488	synaptic vesicle endocytosis	21/1341	53/18493	3.37e-11	2.67e-09	2.1e-09	ACTG1/CALM1/CALM3/SYP/SLC17A7/SYT1/DNM1/SH3GL2/SCRIB/DNAJC6/SNCB/DNM3/PACSIN1/PIP5K1C/DNM2/PPP3CB/SYNJ1/AMPH/SNCA/DNM1L/SYT7	21
GO:0140238	BP	GO:0140238	presynaptic endocytosis	21/1341	53/18493	3.37e-11	2.67e-09	2.1e-09	ACTG1/CALM1/CALM3/SYP/SLC17A7/SYT1/DNM1/SH3GL2/SCRIB/DNAJC6/SNCB/DNM3/PACSIN1/PIP5K1C/DNM2/PPP3CB/SYNJ1/AMPH/SNCA/DNM1L/SYT7	21
GO:0099565	BP	GO:0099565	chemical synaptic transmission， postsynaptic	31/1341	111/18493	3.45e-11	2.69e-09	2.12e-09	APP/GRIA2/NRXN1/SLC17A7/GABRB3/MAPK8IP2/GRIN1/STX1B/DLG4/MEF2C/PPP3CA/AKT1/BAIAP2/DVL1/SHANK3/SHANK2/CHRNB2/GSK3A/PRKCZ/PPP1R9A/CELF4/MPP2/SNCA/CUX2/PTK2B/GRIN2C/GRIN2A/GLRB/PTEN/SHANK1/RGS4	31
GO:0097061	BP	GO:0097061	dendritic spine organization	25/1341	75/18493	4e-11	3.08e-09	2.42e-09	PRNP/FYN/PAFAH1B1/CDK5R1/DLG4/CAMK2B/DOCK10/LZTS3/DNM3/EPHA4/BAIAP2/DVL1/SHANK3/SHANK2/TANC1/TIAM1/PPP1R9A/KALRN/NGEF/OPA1/DNM1L/CUX2/PTEN/SHANK1/ZNF365	25
GO:0016311	BP	GO:0016311	dephosphorylation	76/1341	475/18493	4.54e-11	3.45e-09	2.71e-09	CALM1/CALM3/CALM2/ATP1A1/GNAI2/NSMF/PINK1/PPP2R1A/YWHAB/ARPP19/CAMK2G/PTPRN2/PTPRD/PTPRN/AKAP6/SBF1/PTPRT/INPPL1/PPP2R2C/CTDSP2/CYCS/DNAJC6/PPP1R1B/PPP1R16B/PPP1R9B/PTPA/MEF2C/PPP3CA/CABIN1/PTBP1/DLG2/ENSA/MARF1/PPP1R10/PPP2R2B/HTT/PDXP/CTDSP1/SLC39A10/PPP1CC/PLPPR4/INPP5F/CHP1/PPP5C/PPP2CA/PPP3CB/DUSP3/G6PC3/PPP6R1/SYNJ1/PTPRK/RCAN2/PPM1K/PPP3R1/PPM1A/PIN1/LMTK3/CAMTA1/DLG3/NUAK1/BTRC/PPME1/INPP…	76
GO:0060078	BP	GO:0060078	regulation of postsynaptic membrane potential	35/1341	139/18493	4.72e-11	3.54e-09	2.78e-09	APP/GRIA2/NRXN1/SLC17A7/GABRB3/MAPK8IP2/GRIN1/STX1B/DLG4/MEF2C/PPP3CA/AKT1/GABRG1/BAIAP2/DVL1/SHANK3/SHANK2/CHRNB2/GABRG2/GSK3A/PRKCZ/PPP1R9A/CELF4/MPP2/SNCA/GABRD/CUX2/PTK2B/GRIN2C/GRIN2A/GRM5/GLRB/PTEN/SHANK1/RGS4	35
GO:0032409	BP	GO:0032409	regulation of transporter activity	51/1341	260/18493	5.24e-11	3.87e-09	3.04e-09	APP/CALM1/CALM3/CALM2/FHL1/ANK2/VAMP2/PRNP/PINK1/ATP1B1/JPH4/YWHAH/SCN3B/MYO5A/AKAP6/NDFIP1/MAPK8IP2/MINK1/JPH3/DLG4/ANK3/WNK2/SCN4B/MEF2C/EHD3/RASGRF1/UBQLN1/HTT/SHANK3/SHANK2/DNM2/STIM1/CHP1/PRKCE/PRKACA/GPD1L/SNCA/NDFIP2/FGF12/ACTN2/CAB39/SCN2B/PTK2B/KCNC1/NEDD4L/CNIH2/GRM5/HPCA/PTEN/SHANK1/SCN1B	51
GO:0022898	BP	GO:0022898	regulation of transmembrane transporter activity	49/1341	245/18493	6.11e-11	4.46e-09	3.5e-09	APP/CALM1/CALM3/CALM2/FHL1/ANK2/VAMP2/PRNP/PINK1/ATP1B1/JPH4/YWHAH/SCN3B/MYO5A/AKAP6/MAPK8IP2/MINK1/JPH3/DLG4/ANK3/WNK2/SCN4B/MEF2C/EHD3/RASGRF1/UBQLN1/HTT/SHANK3/SHANK2/DNM2/STIM1/CHP1/PRKCE/PRKACA/GPD1L/SNCA/FGF12/ACTN2/CAB39/SCN2B/PTK2B/KCNC1/NEDD4L/CNIH2/GRM5/HPCA/PTEN/SHANK1/SCN1B	49
GO:0046578	BP	GO:0046578	regulation of Ras protein signal transduction	46/1341	222/18493	6.76e-11	4.87e-09	3.82e-09	ADGRG1/TIMP2/STMN1/ABR/STMN3/ARHGEF6/PSD/ARHGEF4/RDX/ABCA1/ARHGEF17/BCL6/IQSEC1/PSD3/MADD/MYO9B/MAPRE2/ARHGEF9/AKAP13/F2R/ARHGEF40/DAB2IP/MCF2L/ARHGEF26/RASGRF1/SYNGAP1/CDC42SE1/DNM2/IQSEC2/TIAM1/RASA4/RGL2/RAF1/ARHGEF11/KALRN/ARHGEF25/NGEF/CDC42SE2/CYTH2/VAV2/ARHGEF3/DENND4B/PLEKHG2/ARFGEF2/IQSEC3/RASGRP1	46
GO:0032412	BP	GO:0032412	regulation of ion transmembrane transporter activity	48/1341	238/18493	7.06e-11	5.02e-09	3.94e-09	APP/CALM1/CALM3/CALM2/FHL1/ANK2/VAMP2/PRNP/PINK1/ATP1B1/JPH4/YWHAH/SCN3B/MYO5A/AKAP6/MAPK8IP2/MINK1/JPH3/DLG4/ANK3/WNK2/SCN4B/MEF2C/EHD3/RASGRF1/UBQLN1/HTT/SHANK3/SHANK2/DNM2/STIM1/CHP1/PRKCE/PRKACA/GPD1L/FGF12/ACTN2/CAB39/SCN2B/PTK2B/KCNC1/NEDD4L/CNIH2/GRM5/HPCA/PTEN/SHANK1/SCN1B	48
GO:0030534	BP	GO:0030534	adult behavior	35/1341	141/18493	7.26e-11	5.09e-09	4e-09	SLC1A2/APP/NRXN1/UCHL1/CHL1/SPTBN2/ID2/PAFAH1B1/GRIN1/CEND1/PPP1R1B/TMOD1/CNTNAP2/USP46/EPHA4/SHANK3/SHANK2/CHRNB2/GABRG2/EFNB3/INPP5F/SCN1A/KALRN/OXR1/SLITRK1/SNCA/FGF12/SPTBN4/GLRB/PTEN/ZIC1/SHANK1/RNF180/NRXN3/SNCG	35
GO:1904062	BP	GO:1904062	regulation of cation transmembrane transport	57/1341	314/18493	9.58e-11	6.63e-09	5.21e-09	APP/CALM1/CALM3/CALM2/FHL1/THY1/ANK2/VAMP2/PRNP/PINK1/FYN/ATP1B1/JPH4/YWHAH/SCN3B/MYO5A/AKAP6/MAPK8IP2/CX3CL1/MINK1/JPH3/DLG4/ANK3/WNK2/SCN4B/MEF2C/F2R/EHD3/RASGRF1/UBQLN1/HTT/SHANK3/SHANK2/DNM2/TSPAN13/STIM1/CHP1/PRKCE/DPP10/PRKACA/GPD1L/PDPK1/SNCA/FGF12/ACTN2/KCNAB2/CAB39/SCN2B/PTK2B/KCNC1/NEDD4L/CNIH2/HPCA/PTEN/SHANK1/SCN1B/RGS4	57
GO:0007215	BP	GO:0007215	glutamate receptor signaling pathway	27/1341	90/18493	1.05e-10	7.18e-09	5.64e-09	APP/GRIA2/PRNP/PINK1/FYN/UNC13A/CDK5R1/MAPK8IP2/GRIN1/CX3CL1/MINK1/DLG4/PLCB1/MEF2C/GNAQ/RASGRF1/SHANK3/SHANK2/TIAM1/DAGLA/PTK2B/GRM3/GRIN2C/CNIH2/GRIN2A/GRM5/SHANK1	27
GO:0016049	BP	GO:0016049	cell growth	76/1341	485/18493	1.25e-10	8.43e-09	6.62e-09	CRYAB/APP/MAP2/DDR1/HSP90AA1/MAP1B/H3F3B/CLSTN1/FHL1/GDI1/RTN4/SPOCK1/OLFM1/MEGF8/RHOA/PPP2R1A/DCLK1/CYFIP2/TSPYL2/APBB1/UNC13A/AKAP6/PAFAH1B1/CDK5R1/SYT1/CPNE5/BCL6/SH3GL2/NTN1/SMARCA2/SEMA4B/LTBP4/EPB41L3/OSGIN2/SEMA6B/PPP1R9B/WASF1/MEG3/AKAP13/RBBP7/NDRG3/AKT1/CLSTN3/BAP1/SLC9A6/BTG1/PLXNA1/DVL1/LIMK1/JADE1/PAK1/GSK3A/DNM2/TP53/TIAM1/PRKCZ/IST1/PPP2CA/ARHGEF11/PPP3CB/SYT4/ULK2/PLXNA3/DACT3/MEX…	76
GO:0007411	BP	GO:0007411	axon guidance	50/1341	259/18493	1.46e-10	9.77e-09	7.67e-09	APP/SPTAN1/KIF5C/NRXN1/MEGF8/FYN/CHL1/KIF5A/CYFIP2/MAPK1/TUBB3/ENAH/SPTBN2/CDK5R1/B4GAT1/CHN1/MYCBP2/VANGL2/NTN1/SEMA4B/PLXNB2/NECTIN1/SEMA6B/RAP1GAP/GAB2/KIF3A/GAB1/EPHA4/IRS2/MAPK3/PLXNA1/DVL1/SHANK3/BOC/PLXNA2/GRB10/EFNB3/NPTN/UNC5A/PLXNA3/SPTBN4/DOK6/SEMA7A/WNT5A/SMO/PTPRM/FLRT2/PTPRO/NRXN3/SCN1B	50
GO:0097485	BP	GO:0097485	neuron projection guidance	50/1341	260/18493	1.69e-10	1.11e-08	8.74e-09	APP/SPTAN1/KIF5C/NRXN1/MEGF8/FYN/CHL1/KIF5A/CYFIP2/MAPK1/TUBB3/ENAH/SPTBN2/CDK5R1/B4GAT1/CHN1/MYCBP2/VANGL2/NTN1/SEMA4B/PLXNB2/NECTIN1/SEMA6B/RAP1GAP/GAB2/KIF3A/GAB1/EPHA4/IRS2/MAPK3/PLXNA1/DVL1/SHANK3/BOC/PLXNA2/GRB10/EFNB3/NPTN/UNC5A/PLXNA3/SPTBN4/DOK6/SEMA7A/WNT5A/SMO/PTPRM/FLRT2/PTPRO/NRXN3/SCN1B	50
GO:0050905	BP	GO:0050905	neuromuscular process	29/1341	105/18493	1.98e-10	1.29e-08	1.01e-08	APP/ABR/NRXN1/UCHL1/JPH4/DCTN1/PAFAH1B1/CTNNA2/GRIN1/MYCBP2/JPH3/RBFOX2/HERC1/CNTNAP1/GAA/NEFL/DVL1/PRRT2/SCN1A/FGF12/KCNAB2/CSMD1/CAMTA1/GRIN2C/GRIN2A/GLRB/NBN/PTEN/SHANK1	29
GO:1990138	BP	GO:1990138	neuron projection extension	37/1341	161/18493	2.3e-10	1.48e-08	1.16e-08	MAP2/DDR1/HSP90AA1/MAP1B/GDI1/RTN4/OLFM1/MEGF8/DCLK1/CYFIP2/UNC13A/PAFAH1B1/CDK5R1/SYT1/CPNE5/SH3GL2/NTN1/SEMA4B/SEMA6B/WASF1/SLC9A6/PLXNA1/DVL1/LIMK1/PAK1/DNM2/TIAM1/PRKCZ/PPP3CB/SYT4/ULK2/PLXNA3/NEDD4L/ULK1/IFRD1/SEMA7A/WNT5A	37
GO:0032535	BP	GO:0032535	regulation of cellular component size	62/1341	367/18493	3.11e-10	1.98e-08	1.55e-08	MAP2/MAP1B/SPTAN1/PFN2/GDI1/RTN4/TMOD2/OLFM1/MEGF8/RHOA/CDC42EP4/AP2M1/SPTBN2/RDX/PAFAH1B1/CDK5R1/NTN1/SEMA4B/DSTN/TMEM123/SLC12A4/SEMA6B/CIT/WASF1/TMOD1/KCNMA1/AKT1/AKT3/ATP13A2/NEFL/BAIAP2/DMTN/SHANK3/PDXP/LIMK1/PAK1/RB1CC1/DNM2/ADD2/RHOBTB2/IST1/PPP1R9A/ULK2/PRKCE/PLXNA3/SLC12A9/LRRC8B/TWF1/CLCN6/ACTN2/PTK2B/CORO1B/SPTBN4/VAV2/IFRD1/SLC12A5/PLEKHG2/PTEN/SEMA7A/RAP1GAP2/WNT5A/MYADM	62
GO:0051961	BP	GO:0051961	negative regulation of nervous system development	54/1341	298/18493	3.2e-10	2.01e-08	1.58e-08	APP/MAP2/DPYSL3/ADGRG1/ID4/RGMA/SOX2/ID3/GDI1/THY1/RTN4/SPOCK1/RHOA/TNFRSF21/YWHAH/STMN2/ID2/PRKACB/PAFAH1B1/CDK5R1/CX3CL1/STX1B/NTN1/SEMA4B/BRINP1/OMG/CEND1/SEMA6B/ZHX2/DNM3/SOX11/C16orf45/PPP3CA/RAPGEF2/EPHA4/SYNGAP1/CTDSP1/RNF10/EFNB3/INPP5F/SYT4/ULK2/NGEF/PLXNA3/PRKACA/HMG20A/IFRD1/PTEN/SEMA7A/RAP1GAP2/WNT5A/PTPRO/ZNF365/GDF11	54
GO:0140029	BP	GO:0140029	exocytic process	25/1341	82/18493	3.51e-10	2.18e-08	1.71e-08	SNAP25/CPLX2/STXBP1/SEPT5/SV2A/UNC13A/SYT1/STX1B/SCRIB/CAMK2A/NAPA/NAPB/CPLX1/YKT6/DMTN/PRRT2/SYNJ1/EXOC4/SNPH/RAB3A/SYT7/BLOC1S6/RAB15/SYTL2/PPFIA3	25
GO:0007626	BP	GO:0007626	locomotory behavior	41/1341	194/18493	3.89e-10	2.39e-08	1.88e-08	APP/SNAP25/UCHL1/CHL1/ASTN1/GNAO1/MYO5A/ID2/PAFAH1B1/APBA2/GRIN1/NAV2/GAD1/CEND1/PPP1R1B/TMOD1/GAA/EPHA4/ANKH/CHRNB2/EFNB3/INPP5F/SCN1A/PPP3CB/KALRN/PRKCE/OXR1/SNCA/NEGR1/FGF12/APBA1/ARRDC3/DDHD2/SPTBN4/GRM5/GLRB/SOBP/PTEN/ZIC1/SLC4A10/SNCG	41
GO:0031345	BP	GO:0031345	negative regulation of cell projection organization	39/1341	179/18493	4.06e-10	2.47e-08	1.94e-08	MAP2/DPYSL3/RGMA/PFN2/GDI1/THY1/RTN4/SPOCK1/PRNP/RHOA/FYN/YWHAH/STMN2/PAFAH1B1/CDK5R1/STX1B/NTN1/SEMA4B/OMG/SEMA6B/RAP1GAP/DNM3/PPP3CA/RAPGEF2/EPHA4/SYNGAP1/DNM2/EFNB3/INPP5F/ULK2/NGEF/PLXNA3/IFRD1/PTEN/SEMA7A/RAP1GAP2/WNT5A/PTPRO/ZNF365	39
GO:0048588	BP	GO:0048588	developmental cell growth	45/1341	226/18493	4.28e-10	2.58e-08	2.02e-08	APP/MAP2/DDR1/HSP90AA1/MAP1B/GDI1/RTN4/OLFM1/MEGF8/DCLK1/CYFIP2/UNC13A/AKAP6/PAFAH1B1/CDK5R1/SYT1/CPNE5/SH3GL2/NTN1/SEMA4B/SEMA6B/WASF1/AKAP13/SLC9A6/PLXNA1/DVL1/LIMK1/PAK1/GSK3A/DNM2/TIAM1/PRKCZ/IST1/PPP3CB/SYT4/ULK2/PLXNA3/MEX3C/PIN1/NEDD4L/ULK1/IFRD1/SEMA7A/WNT5A/RGS4	45
GO:0060291	BP	GO:0060291	long-term synaptic potentiation	24/1341	77/18493	4.74e-10	2.82e-08	2.22e-08	APP/SNAP25/VAMP2/PRNP/MAPK1/NRGN/CRTC1/EPHA4/NSG1/SHANK3/SHANK2/LRRTM2/PAIP2/NPTN/PRKCZ/PPP1R9A/MPP2/SNCA/PTK2B/GRIN2C/GRIN2A/SLC8A2/PTEN/SHANK1	24
GO:0016241	BP	GO:0016241	regulation of macroautophagy	36/1341	158/18493	5.17e-10	3.04e-08	2.39e-08	PINK1/UCHL1/HIF1A/ATP6V1G2/PIP4K2B/ATP6V0A1/ATP6V1B2/ATP6V0C/CDK5R1/SUPT5H/ATP6V1A/OPTN/LARP1/ATP6V1E1/ATP6V0E1/AKT1/ATP13A2/ATP6V0D1/MAPK3/CALCOCO2/HTT/BNIP3/SESN1/SNX5/RRAGA/RB1CC1/VPS26B/SCOC/ATP6V1C1/EXOC4/PRKACA/UBQLN2/ATP6V1D/ATP6V1H/ULK1/RNF41	36
GO:0099175	BP	GO:0099175	regulation of postsynapse organization	27/1341	96/18493	5.31e-10	3.09e-08	2.43e-08	HSPA8/PRNP/NRXN1/FYN/PTPRD/PAFAH1B1/CDK5R1/LRRC4B/CAMK2B/ARHGEF9/LZTS3/DNM3/EPHA4/BAIAP2/SHANK3/LRRTM2/DGKB/TIAM1/ARF4/PPP1R9A/KALRN/NGEF/OPA1/DNM1L/CUX2/PTEN/WNT5A	27
GO:0034765	BP	GO:0034765	regulation of ion transmembrane transport	71/1341	454/18493	5.62e-10	3.23e-08	2.54e-08	APP/CALM1/CALM3/CALM2/FHL1/THY1/ANK2/VAMP2/PRNP/PINK1/ARL6IP1/FYN/ATP1B1/JPH4/YWHAH/SCN3B/MYO5A/AKAP6/MAPK8IP2/CX3CL1/MINK1/JPH3/DLG4/ANK3/WNK2/SCN4B/MEF2C/AKT2/F2R/EHD3/KCNMA1/AKT1/IRS2/RASGRF1/UBQLN1/HTT/SHANK3/SHANK2/NALCN/DNM2/HCN2/TSPAN13/SCN2A/STIM1/CHP1/SCN1A/KCNF1/PRKCE/DPP10/PRKACA/GPD1L/KCNJ9/PDPK1/SNCA/FGF12/ACTN2/KCNAB2/CAB39/SCN2B/PTK2B/KCNC1/NEDD4L/CNIH2/GRM5/HPCA/PTEN/CACNA1E/SHANK…	71
GO:0016236	BP	GO:0016236	macroautophagy	51/1341	279/18493	7.23e-10	4.12e-08	3.24e-08	PINK1/UCHL1/HIF1A/ATP6V1G2/PIP4K2B/ATP6V0A1/ATP6V1B2/ATP6V0C/CDK5R1/SUPT5H/ATP6V1A/GABARAPL1/OPTN/LARP1/ATP6V1E1/MAP1LC3B/ATP6V0E1/DYNLL2/VDAC1/AKT1/ATP13A2/UBQLN1/ATP6V0D1/MAPK3/WDR45B/CALCOCO2/HTT/BNIP3/SESN1/SNX5/RRAGA/RB1CC1/VPS26B/SCOC/ATP6V1C1/ULK2/CHMP3/LIX1L/EXOC4/ATG9A/PRKACA/UBQLN2/ATP6V1D/RAB1A/C6orf106/SEC23B/MAP1LC3A/PRKAG2/ATP6V1H/ULK1/RNF41	51
GO:2000463	BP	GO:2000463	positive regulation of excitatory postsynaptic potential	14/1341	27/18493	8.51e-10	4.8e-08	3.77e-08	NRXN1/GRIN1/STX1B/DLG4/BAIAP2/DVL1/SHANK3/SHANK2/PRKCZ/CUX2/PTK2B/PTEN/SHANK1/RGS4	14
GO:0045665	BP	GO:0045665	negative regulation of neuron differentiation	43/1341	217/18493	1.22e-09	6.82e-08	5.35e-08	APP/MAP2/DPYSL3/ID4/RGMA/SOX2/ID3/GDI1/THY1/RTN4/SPOCK1/RHOA/YWHAH/STMN2/ID2/PAFAH1B1/CDK5R1/STX1B/NTN1/SEMA4B/OMG/SEMA6B/ZHX2/DNM3/PPP3CA/RAPGEF2/EPHA4/SYNGAP1/CTDSP1/EFNB3/INPP5F/ULK2/NGEF/PLXNA3/HMG20A/IFRD1/PTEN/SEMA7A/RAP1GAP2/WNT5A/PTPRO/ZNF365/GDF11	43
GO:0010977	BP	GO:0010977	negative regulation of neuron projection development	34/1341	148/18493	1.24e-09	6.83e-08	5.36e-08	MAP2/DPYSL3/RGMA/GDI1/THY1/RTN4/SPOCK1/RHOA/YWHAH/STMN2/PAFAH1B1/CDK5R1/STX1B/NTN1/SEMA4B/OMG/SEMA6B/DNM3/PPP3CA/RAPGEF2/EPHA4/SYNGAP1/EFNB3/INPP5F/ULK2/NGEF/PLXNA3/IFRD1/PTEN/SEMA7A/RAP1GAP2/WNT5A/PTPRO/ZNF365	34
GO:0060359	BP	GO:0060359	response to ammonium ion	31/1341	128/18493	1.68e-09	9.18e-08	7.21e-08	SLC6A1/GNAI2/AGRN/GNAO1/MAPK1/GPI/GABRB3/CDK5R1/GRIN1/HSPD1/PLCB1/PPP1R1B/PPP1R9B/HNRNPD/GNAQ/MAPK3/EFTUD2/CHRNB2/GABRG2/DNM2/TIAM1/GRK2/PPP5C/GOT2/PRKCE/LY6H/SNCA/MAP1LC3A/PTK2B/RELA/RGS4	31
GO:0050768	BP	GO:0050768	negative regulation of neurogenesis	50/1341	279/18493	2.14e-09	1.16e-07	9.09e-08	APP/MAP2/DPYSL3/ADGRG1/ID4/RGMA/SOX2/ID3/GDI1/THY1/RTN4/SPOCK1/RHOA/YWHAH/STMN2/ID2/PAFAH1B1/CDK5R1/CX3CL1/STX1B/NTN1/SEMA4B/BRINP1/OMG/SEMA6B/ZHX2/DNM3/SOX11/C16orf45/PPP3CA/RAPGEF2/EPHA4/SYNGAP1/CTDSP1/RNF10/EFNB3/INPP5F/SYT4/ULK2/NGEF/PLXNA3/HMG20A/IFRD1/PTEN/SEMA7A/RAP1GAP2/WNT5A/PTPRO/ZNF365/GDF11	50
GO:0035303	BP	GO:0035303	regulation of dephosphorylation	41/1341	206/18493	2.58e-09	1.38e-07	1.09e-07	CALM1/CALM3/CALM2/GNAI2/NSMF/PINK1/PPP2R1A/YWHAB/ARPP19/AKAP6/PPP2R2C/PPP1R1B/PPP1R16B/PPP1R9B/PTPA/MEF2C/CABIN1/PTBP1/DLG2/ENSA/MARF1/PPP1R10/PPP2R2B/HTT/SLC39A10/CHP1/PPP6R1/RCAN2/PIN1/LMTK3/CAMTA1/DLG3/NUAK1/PPME1/SYTL2/SMG6/PPP6R3/MTMR4/MTMR9/PPP4R1/PPP2R5D	41
GO:0043087	BP	GO:0043087	regulation of GTPase activity	72/1341	481/18493	2.98e-09	1.58e-07	1.24e-07	GDI1/THY1/ABR/STMN3/AGRN/GNAO1/ARHGEF6/PTPRN2/RDX/AGAP2/RGS5/PAFAH1B1/SBF1/CHN1/BCL6/IQSEC1/CX3CL1/AGAP3/SGSM2/SCRIB/ARHGAP32/PLCB1/PLXNB2/MYO9B/GIT1/MAPRE2/DOCK10/RAP1GAP/RIN2/AKT2/RANGAP1/F2R/DVL3/GNAQ/SRGAP3/ADGRB3/DOCK9/RAPGEF2/EPHA4/DAB2IP/ARHGAP1/ARAP1/RASGRF1/SYNGAP1/PLXNA1/CDC42SE1/PLXNA2/TIAM1/RASA4/ADAP1/ARHGAP26/ARHGEF11/KALRN/NGEF/TMED2/PLXNA3/DNM1L/RAP1GDS1/PIN1/SEC23B/PTK2B/SNX18/RS…	72
GO:0099518	BP	GO:0099518	vesicle cytoskeletal trafficking	18/1341	49/18493	3.64e-09	1.91e-07	1.5e-07	MAP2/KIF1A/DYNC1H1/KIF5A/MYO5A/PAFAH1B1/SYBU/KIF3A/AP3B2/KIF3B/HTT/PRKCZ/KIFAP3/RAB1A/BLOC1S6/CNIH2/DYNC1I1/RASGRP1	18
GO:0047496	BP	GO:0047496	vesicle transport along microtubule	17/1341	44/18493	4.01e-09	2.08e-07	1.63e-07	MAP2/KIF1A/DYNC1H1/KIF5A/PAFAH1B1/SYBU/KIF3A/AP3B2/KIF3B/HTT/PRKCZ/KIFAP3/RAB1A/BLOC1S6/CNIH2/DYNC1I1/RASGRP1	17
GO:0010770	BP	GO:0010770	positive regulation of cell morphogenesis involved in differentiation	33/1341	147/18493	4.02e-09	2.08e-07	1.63e-07	MAP1B/GDI1/MEGF8/RHOA/PTPRD/PAFAH1B1/NTN1/PLXNB2/CAMK2B/EPHA4/CUX1/NEFL/BAIAP2/DMTN/PLXNA1/LIMK1/PAK1/DNM2/PLXNA2/TIAM1/IST1/KALRN/OPA1/SLITRK1/PLXNA3/MAP2K1/DNM1L/MAP6/CUX2/FBXO31/SEMA7A/PARP6/MYADM	33
GO:0098815	BP	GO:0098815	modulation of excitatory postsynaptic potential	16/1341	39/18493	4.08e-09	2.09e-07	1.64e-07	APP/NRXN1/GRIN1/STX1B/DLG4/BAIAP2/DVL1/SHANK3/SHANK2/PRKCZ/CELF4/CUX2/PTK2B/PTEN/SHANK1/RGS4	16
GO:0007613	BP	GO:0007613	memory	28/1341	112/18493	4.78e-09	2.42e-07	1.9e-07	MAP1A/PRNP/PJA2/SLC17A7/GRIN1/JPH3/BRINP1/PLCB1/PPP1R1B/CIC/CRTC1/ADCY1/RASGRF1/SHANK3/CHRNB2/PAIP2/PRKCZ/MDK/PPP3CB/SYT4/KALRN/KMT2B/ATXN1/CUX2/GRIN2A/SLC8A2/PTEN/SHANK1	28
GO:0097120	BP	GO:0097120	receptor localization to synapse	18/1341	50/18493	5.3e-09	2.66e-07	2.09e-07	SNAP25/CLSTN1/KIF5C/KIF5A/STX1B/DLG4/SCRIB/CPLX1/DLG2/NSG1/ANKS1B/IQSEC2/NPTN/PRKCZ/GRIPAP1/STX7/DLG3/CNIH2	18
GO:0010038	BP	GO:0010038	response to metal ion	58/1341	358/18493	5.79e-09	2.88e-07	2.26e-07	SPARC/APP/CALM1/CALM3/CALM2/GDI1/TXNIP/SLC6A1/PRNP/HIF1A/MAPK1/APBB1/SLC25A23/GPI/ID2/SYT1/FIBIN/CPNE5/DLG4/CPNE2/ANK3/SNCB/HNRNPD/MEF2C/PPP3CA/KCNMA1/AKT1/DLG2/ATP13A2/ENTPD6/ADCY1/DMTN/MAPK3/AKR1C3/BNIP3/RASA4/STIM1/PPP5C/PPP2CA/ANXA11/GOT1/MEF2A/SYT4/SLC40A1/SNCA/SYT7/MAP1LC3A/PTK2B/KCNC1/SYT13/NEDD4L/CAT/HPCA/MAPK9/PTEN/CASP9/WNT5A/PCNA	58
GO:0061001	BP	GO:0061001	regulation of dendritic spine morphogenesis	16/1341	40/18493	6.34e-09	3.13e-07	2.46e-07	PAFAH1B1/CDK5R1/CAMK2B/LZTS3/DNM3/EPHA4/BAIAP2/SHANK3/TIAM1/PPP1R9A/KALRN/NGEF/OPA1/DNM1L/CUX2/PTEN	16
GO:0007416	BP	GO:0007416	synapse assembly	35/1341	165/18493	6.67e-09	3.26e-07	2.56e-07	APP/SPOCK2/CLSTN1/NRXN1/AGRN/SPTBN2/PTPRD/ADGRL1/ADGRB2/GRIN1/NTN1/LRRC4B/NECTIN1/BSN/ARHGEF9/DNM3/MEF2C/ADGRB3/CLSTN3/DVL1/SHANK3/SHANK2/CHRNB2/LRRTM2/ADD2/NPTN/PPP1R9A/SLITRK1/SNCA/CUX2/PTEN/PCDHB9/WNT5A/SHANK1/FLRT2	35
GO:0010721	BP	GO:0010721	negative regulation of cell development	54/1341	326/18493	8.84e-09	4.28e-07	3.36e-07	APP/MAP2/DPYSL3/ADGRG1/ID4/RGMA/SOX2/ID3/GDI1/THY1/RTN4/SPOCK1/RHOA/YWHAH/STMN2/ID2/PAFAH1B1/CDK5R1/CX3CL1/STX1B/NTN1/SEMA4B/BRINP1/OMG/SEMA6B/ZHX2/DNM3/SOX11/C16orf45/PPP3CA/RAPGEF2/EPHA4/SYNGAP1/DMTN/CTDSP1/PAK1/RNF10/GSK3A/EFNB3/INPP5F/SYT4/ULK2/NGEF/PLXNA3/HMG20A/IFRD1/PTEN/SEMA7A/RAP1GAP2/WNT5A/PTPRO/RGS4/ZNF365/GDF11	54
GO:0008361	BP	GO:0008361	regulation of cell size	36/1341	175/18493	9.62e-09	4.62e-07	3.62e-07	MAP2/MAP1B/GDI1/RTN4/OLFM1/MEGF8/RHOA/RDX/PAFAH1B1/CDK5R1/NTN1/SEMA4B/TMEM123/SLC12A4/SEMA6B/KCNMA1/AKT1/AKT3/SHANK3/LIMK1/PAK1/RB1CC1/DNM2/IST1/ULK2/PLXNA3/SLC12A9/LRRC8B/CLCN6/VAV2/IFRD1/SLC12A5/PTEN/SEMA7A/RAP1GAP2/WNT5A	36
GO:0051235	BP	GO:0051235	maintenance of location	53/1341	318/18493	9.77e-09	4.65e-07	3.65e-07	CALM1/CALM3/CALM2/THY1/ANK2/PINK1/SREBF2/YWHAB/JPH4/SKP1/SLC25A23/MYO5A/SYNE1/HNRNPU/PKD1/ABCA1/SLC17A7/ANXA6/AKAP6/PAFAH1B1/NFKBIA/CX3CL1/JPH3/HK1/EPB41L3/G3BP2/ANK3/BSCL2/NBL1/MDFI/TLN2/FLNB/RANGAP1/F2R/KDELR1/AKT1/GAA/HTT/GPSM2/PRKCE/PRKACA/ARL2BP/TWF1/PDPK1/SNCA/PTK2B/VSTM2A/SPTBN4/PPARD/ITPR1/POLR2M/SHANK1/B4GALNT1	53
GO:0007266	BP	GO:0007266	Rho protein signal transduction	39/1341	199/18493	9.86e-09	4.65e-07	3.65e-07	ADGRG1/STMN1/ABR/RHOA/CDC42EP4/ARHGEF6/ARHGEF4/ABCA1/ARHGEF17/BCL6/GNA12/VANGL2/NTN1/MYO9B/ARHGEF9/GNA13/AKAP13/F2R/ARHGEF40/MCF2L/ARHGAP1/ARHGEF26/RASGRF1/LIMK1/CDC42SE1/CDH13/TIAM1/RHOBTB2/RAF1/ARHGEF11/KALRN/ARHGEF25/NGEF/CDC42SE2/RIPOR1/VAV2/ARHGEF3/PLEKHG2/RND1	39
GO:0006914	BP	GO:0006914	autophagy	69/1341	466/18493	1e-08	4.65e-07	3.65e-07	HSPA8/HSP90AA1/TMBIM6/PINK1/UCHL1/SREBF2/HIF1A/EEF1A2/HMGB1/ATP6V1G2/PIP4K2B/ATP6V0A1/ATP6V1B2/ATP6V0C/CDK5R1/SUPT5H/ATP6V1A/GABARAPL1/TOLLIP/OPTN/LARP1/ATP6V1E1/HERC1/MAP1LC3B/ATP6V0E1/SRPX/DYNLL2/VDAC1/AKT1/ATP13A2/UBQLN1/ATP6V0D1/MAPK3/WDR45B/CALCOCO2/HTT/FBXO7/BNIP3/SESN1/SNX5/RRAGA/RB1CC1/VPS26B/SCOC/ATP6V1C1/GSK3A/TP53/ULK2/CHMP3/LIX1L/EXOC4/ATG9A/PRKACA/UBQLN2/SNCA/ATP6V1D/RAB1A/DNM1L/CAMK…	69
GO:0061919	BP	GO:0061919	process utilizing autophagic mechanism	69/1341	466/18493	1e-08	4.65e-07	3.65e-07	HSPA8/HSP90AA1/TMBIM6/PINK1/UCHL1/SREBF2/HIF1A/EEF1A2/HMGB1/ATP6V1G2/PIP4K2B/ATP6V0A1/ATP6V1B2/ATP6V0C/CDK5R1/SUPT5H/ATP6V1A/GABARAPL1/TOLLIP/OPTN/LARP1/ATP6V1E1/HERC1/MAP1LC3B/ATP6V0E1/SRPX/DYNLL2/VDAC1/AKT1/ATP13A2/UBQLN1/ATP6V0D1/MAPK3/WDR45B/CALCOCO2/HTT/FBXO7/BNIP3/SESN1/SNX5/RRAGA/RB1CC1/VPS26B/SCOC/ATP6V1C1/GSK3A/TP53/ULK2/CHMP3/LIX1L/EXOC4/ATG9A/PRKACA/UBQLN2/SNCA/ATP6V1D/RAB1A/DNM1L/CAMK…	69
GO:0098930	BP	GO:0098930	axonal transport	18/1341	52/18493	1.09e-08	5.01e-07	3.93e-07	MAP2/KIF1A/MAP1A/KIF5C/UCHL1/KIF5A/HIF1A/PAFAH1B1/MAPK8IP3/SYBU/KIF3A/DLG2/AP3B2/KIF3B/NEFL/OPA1/BLOC1S6/CNIH2	18
GO:0035304	BP	GO:0035304	regulation of protein dephosphorylation	31/1341	138/18493	1.16e-08	5.3e-07	4.16e-07	CALM1/CALM3/CALM2/GNAI2/NSMF/PINK1/PPP2R1A/YWHAB/ARPP19/AKAP6/PPP2R2C/PPP1R1B/PPP1R16B/PPP1R9B/PTPA/CABIN1/PTBP1/ENSA/PPP1R10/PPP2R2B/HTT/SLC39A10/PPP6R1/RCAN2/PIN1/CAMTA1/NUAK1/PPME1/PPP6R3/PPP4R1/PPP2R5D	31
GO:0010771	BP	GO:0010771	negative regulation of cell morphogenesis involved in differentiation	25/1341	96/18493	1.3e-08	5.87e-07	4.61e-07	MAP2/GDI1/THY1/RTN4/RHOA/YWHAH/CDK5R1/NTN1/SEMA4B/OMG/SEMA6B/DNM3/PPP3CA/RAPGEF2/SYNGAP1/DMTN/EFNB3/ULK2/NGEF/PLXNA3/IFRD1/PTEN/SEMA7A/WNT5A/PTPRO	25
GO:0060560	BP	GO:0060560	developmental growth involved in morphogenesis	42/1341	227/18493	1.58e-08	7.08e-07	5.56e-07	APP/MAP2/DDR1/HSP90AA1/MAP1B/GDI1/RTN4/OLFM1/MEGF8/DCLK1/CYFIP2/TRIM28/UNC13A/PAFAH1B1/CDK5R1/SYT1/CPNE5/SH3GL2/VANGL2/NTN1/SEMA4B/SEMA6B/WASF1/SLC9A6/PLXNA1/DVL1/LIMK1/PAK1/DNM2/TIAM1/PRKCZ/IST1/PPP3CB/SYT4/ULK2/PLXNA3/NEDD4L/ULK1/IFRD1/SEMA7A/WNT5A/PTK7	42
GO:0099072	BP	GO:0099072	regulation of postsynaptic membrane neurotransmitter receptor levels	20/1341	65/18493	1.69e-08	7.54e-07	5.92e-07	SNAP25/CLSTN1/DNM1/EPS15/STX1B/DLG4/SCRIB/DNM3/USP46/CPLX1/DLG2/NSG1/DNM2/IQSEC2/PRKCZ/GRIPAP1/SYNJ1/DLG3/CPT1C/HPCA	20
GO:0031503	BP	GO:0031503	protein-containing complex localization	48/1341	280/18493	1.95e-08	8.6e-07	6.75e-07	SNAP25/CLSTN1/HNRNPA2B1/KIF5C/KIF5A/KIF3C/HNRNPU/DNM1/EPS15/STX1B/SFPQ/DLG4/SCRIB/DNM3/KIF3A/SRSF3/USP46/CPLX1/DYNLL2/DLG2/NSG1/SRSF1/KIF3B/SRSF2/ANKS1B/NCBP2/DNM2/IQSEC2/NPTN/PRKCZ/GRIPAP1/SYNJ1/KIFAP3/NUP188/SRSF9/UPF1/NXF1/STX7/RBM15B/DLG3/DHX38/CNIH2/HPCA/SSB/ALKBH5/SMG6/CHTOP/IFT140	48
GO:0099132	BP	GO:0099132	ATP hydrolysis coupled cation transmembrane transport	19/1341	60/18493	2.28e-08	9.97e-07	7.82e-07	ATP1A3/ATP1A1/ATP2A2/ATP5F1B/ATP5F1A/ATP6V0A1/ATP6V1B2/ATP6V0C/ATP8A1/ATP2B2/ATP6AP1/ATP6V1A/ATP6V1E1/ATP2B1/ATP6V0E1/ATP13A2/ATP6V0D1/ATP6V1C1/ATP6V1H	19
GO:1990778	BP	GO:1990778	protein localization to cell periphery	49/1341	294/18493	3.51e-08	1.52e-06	1.2e-06	SNAP25/CLSTN1/CLIP3/ANK2/VAMP2/PRNP/ATP1B1/STXBP1/AP2M1/SCN3B/MYO5A/RDX/GRIN1/PALM/STX1B/SCRIB/EPB41L3/ANK3/NSF/OPTN/EFR3B/AKT2/EHD3/CPLX1/LAMA5/AKT1/DLG2/RAPGEF2/NSG1/PACSIN1/GPSM2/IQSEC2/PPFIA1/PRKCZ/GRIPAP1/EFR3A/PRKCE/TMED2/DPP10/RAB3A/PDPK1/ACTN2/STX7/GRIN2C/RAB15/SPTBN4/GRIN2A/SYTL2/MYADM	49
GO:0010959	BP	GO:0010959	regulation of metal ion transport	58/1341	376/18493	3.54e-08	1.52e-06	1.2e-06	CALM1/CALM3/TMBIM6/CALM2/ATP1A1/FHL1/THY1/ANK2/GNAI2/VAMP2/PRNP/SARAF/RHOA/FYN/ATP1B1/GNAO1/JPH4/CAMK2G/YWHAH/SCN3B/MYO5A/AKAP6/GRIN1/CX3CL1/JPH3/CAMK2A/CAMK2B/ANK3/WNK2/SCN4B/F2R/EHD3/AKT1/UBQLN1/HTT/DNM2/TSPAN13/STIM1/CHP1/PRKCE/DPP10/PRKACA/GPD1L/PDPK1/SNCA/FGF12/ACTN2/KCNAB2/CAB39/SCN2B/PTK2B/KCNC1/NEDD4L/SPTBN4/HPCA/PTEN/SCN1B/RGS4	58
GO:0051705	BP	GO:0051705	multi-organism behavior	20/1341	68/18493	3.98e-08	1.7e-06	1.34e-06	APP/NRXN1/MAPK8IP2/GRIN1/GAD1/BRINP1/CIC/CNTNAP2/DVL1/SHANK3/SHANK2/CHRNB2/PPP3CB/KALRN/GLS/ATXN1/UBR3/PTEN/SHANK1/NRXN3	20
GO:0018210	BP	GO:0018210	peptidyl-threonine modification	27/1341	116/18493	4.58e-08	1.94e-06	1.52e-06	APP/CALM1/CALM3/CALM2/MAPK1/CDK5R1/CAMK2A/PRKCB/CSNK1A1/AKT1/DMTN/GSK3A/GRK2/GALNT1/GALNT16/PRKACA/MAP2K1/PDPK1/CAB39/PRKAG2/CAD/ULK1/GALNT11/WNT5A/UBE2K/ACVR1B/PPP2R5D	27
GO:1900006	BP	GO:1900006	positive regulation of dendrite development	20/1341	69/18493	5.22e-08	2.2e-06	1.73e-06	PTPRD/PAFAH1B1/CAMK2B/CRTC1/EPHA4/CUX1/DAB2IP/BAIAP2/SHANK3/PACSIN1/SHANK2/TIAM1/PPP1R9A/KALRN/OPA1/DNM1L/CUX2/FBXO31/SHANK1/PARP6	20
GO:0048169	BP	GO:0048169	regulation of long-term neuronal synaptic plasticity	12/1341	26/18493	7.47e-08	3.12e-06	2.45e-06	APP/SYP/GRIN1/SYNPO/DLG4/SYNGR1/CAMK2B/SYNGAP1/SHANK3/NPTN/SNCA/GRM5	12
GO:1901652	BP	GO:1901652	response to peptide	68/1341	481/18493	8.11e-08	3.36e-06	2.64e-06	SPARC/APP/PKM/ATP1A3/GNAI2/VAMP2/PRNP/FYN/YWHAG/MYO5A/ATP6V1G2/PRKAR1A/PRKACB/PTPRN/ATP6V0A1/ATP6V1B2/ATP6V0C/NFKBIA/TIMP4/DNM1/INPPL1/CAMK2A/ATP6AP1/ATP6V1A/PRKCB/HNRNPL/ATP6V1E1/PRKAR1B/AKT2/RANGAP1/ATP6V0E1/AKT1/GAB1/EPHA4/ADCY1/NFE2L2/NEFL/IRS2/RNF40/BAIAP2/BTG1/ATP6V0D1/PAK1/ATP6V1C1/GSK3A/PXN/GRB10/TP53/PRKCZ/GOT1/GOT2/LDOC1/PRKACA/PDPK1/ATP6V1D/PDK2/ACTN2/SP1/ATP6V1H/RELA/POR/CAD/CAT/EPM2A…	68
GO:0033572	BP	GO:0033572	transferrin transport	14/1341	36/18493	8.65e-08	3.56e-06	2.79e-06	ATP6V1G2/ATP6V0A1/ATP6V1B2/ATP6V0C/ATP6AP1/ATP6V1A/ATP6V1E1/ATP6V0E1/ARHGAP1/ATP6V0D1/ATP6V1C1/DNM2/ATP6V1D/ATP6V1H	14
GO:0051261	BP	GO:0051261	protein depolymerization	25/1341	105/18493	8.91e-08	3.64e-06	2.86e-06	NES/HSPA8/SPTAN1/STMN1/TMOD2/STMN3/STMN2/SPTBN2/RDX/SH3GL2/DNAJC6/DSTN/TMOD1/C16orf45/DMTN/PDXP/ADD2/CAMSAP1/SYNJ1/TWF1/CCSAP/ACTN2/HDGFL3/SPTBN4/NAV3	25
GO:0010506	BP	GO:0010506	regulation of autophagy	49/1341	303/18493	9.26e-08	3.75e-06	2.95e-06	PINK1/UCHL1/SREBF2/HIF1A/EEF1A2/HMGB1/ATP6V1G2/PIP4K2B/ATP6V0A1/ATP6V1B2/ATP6V0C/CDK5R1/SUPT5H/ATP6V1A/OPTN/LARP1/ATP6V1E1/HERC1/ATP6V0E1/VDAC1/AKT1/ATP13A2/ATP6V0D1/MAPK3/CALCOCO2/HTT/FBXO7/BNIP3/SESN1/SNX5/RRAGA/RB1CC1/VPS26B/SCOC/ATP6V1C1/GSK3A/ULK2/EXOC4/PRKACA/UBQLN2/SNCA/ATP6V1D/DNM1L/CAMKK2/ATP6V1H/ULK1/ITPR1/RNF41/MTMR9	49
GO:0000086	BP	GO:0000086	G2/M transition of mitotic cell cycle	37/1341	199/18493	9.8e-08	3.94e-06	3.09e-06	TUBA1A/APP/NES/HSP90AA1/DYNC1H1/CALM3/CALM2/FHL1/YWHAG/PPP2R1A/DCTN1/SKP1/ARPP19/PAFAH1B1/MAPRE1/PLCB1/CIT/OPTN/ACTR1A/ENSA/BRSK1/CDK14/TUBA4A/DCTN2/DNM2/BRSK2/PRKACA/CCNY/TAOK2/MTA3/BTRC/PPME1/CDKN2B/NBN/PRKAR2B/TPD52L1/PCNT	37
GO:0035176	BP	GO:0035176	social behavior	17/1341	53/18493	1.01e-07	4e-06	3.14e-06	NRXN1/MAPK8IP2/GRIN1/GAD1/BRINP1/CIC/CNTNAP2/DVL1/SHANK3/SHANK2/CHRNB2/PPP3CB/KALRN/ATXN1/PTEN/SHANK1/NRXN3	17
GO:0051703	BP	GO:0051703	intraspecies interaction between organisms	17/1341	53/18493	1.01e-07	4e-06	3.14e-06	NRXN1/MAPK8IP2/GRIN1/GAD1/BRINP1/CIC/CNTNAP2/DVL1/SHANK3/SHANK2/CHRNB2/PPP3CB/KALRN/ATXN1/PTEN/SHANK1/NRXN3	17
GO:0001558	BP	GO:0001558	regulation of cell growth	61/1341	416/18493	1.03e-07	4.04e-06	3.17e-06	CRYAB/MAP2/DDR1/MAP1B/H3F3B/CLSTN1/FHL1/GDI1/RTN4/SPOCK1/OLFM1/MEGF8/RHOA/PPP2R1A/TSPYL2/APBB1/UNC13A/AKAP6/PAFAH1B1/CDK5R1/SYT1/CPNE5/BCL6/NTN1/SMARCA2/SEMA4B/LTBP4/EPB41L3/OSGIN2/SEMA6B/PPP1R9B/MEG3/RBBP7/NDRG3/AKT1/CLSTN3/BAP1/BTG1/LIMK1/JADE1/PAK1/GSK3A/DNM2/TP53/IST1/PPP2CA/ARHGEF11/SYT4/ULK2/PLXNA3/DACT3/TAOK2/PIN1/PTK2B/NEDD4L/PPARD/IFRD1/SEMA7A/WNT5A/ACVR1B/RGS4	61
GO:0048024	BP	GO:0048024	regulation of mRNA splicing, via spliceosome	24/1341	99/18493	1.11e-07	4.36e-06	3.42e-06	HSPA8/HNRNPA2B1/DDX5/HNRNPK/HNRNPU/CELF2/CELF3/RBFOX2/HNRNPL/RBMX/SRSF3/PTBP1/SRPK2/SRSF1/SRSF2/CELF5/PRPF19/RBM17/CELF4/SRSF9/RBM15B/SREK1/SF3B4/TRA2B	24
GO:1902904	BP	GO:1902904	negative regulation of supramolecular fiber organization	29/1341	136/18493	1.15e-07	4.45e-06	3.49e-06	CRYAB/MAP2/HSPA8/SPTAN1/PFN2/CLIP3/STMN1/TMOD2/STMN2/SPTBN2/RDX/MAPRE1/TMOD1/C16orf45/ARAP1/DMTN/SHANK3/ADD2/PPFIA1/CAMSAP1/PPP1R9A/TWF1/SNCA/HDGFL3/CORO1B/SPTBN4/NAV3/SHANK1/MYADM	29
GO:0140056	BP	GO:0140056	organelle localization by membrane tethering	33/1341	168/18493	1.25e-07	4.83e-06	3.79e-06	TUBA1A/HSP90AA1/NDRG4/DYNC1H1/SNAP25/CPLX2/YWHAG/PPP2R1A/STXBP1/DCTN1/UNC13A/PAFAH1B1/SYT1/STX1B/MAPRE1/CAMK2A/NSF/ACTR1A/YKT6/TUBA4A/DCTN2/EXOC4/PRKACA/SNPH/RAB3A/STX7/BLOC1S6/RAB15/SYTL2/MARK4/PRKAR2B/PCNT/PPFIA3	33
GO:1902903	BP	GO:1902903	regulation of supramolecular fiber organization	53/1341	343/18493	1.29e-07	4.93e-06	3.87e-06	CRYAB/APP/MAP2/HSPA8/SPTAN1/PFN2/CLIP3/STMN1/TMOD2/RHOA/CDC42EP4/DCTN1/STMN2/SPTBN2/RDX/CDK5R1/CX3CL1/SYNPO/MAPRE1/DSTN/CIT/WASF1/TMOD1/AKAP13/C16orf45/MEF2C/CD47/ARAP1/BAIAP2/DMTN/SHANK3/PDXP/LIMK1/PAK1/PXN/ADD2/PPFIA1/CAMSAP1/RHOBTB2/PPP1R9A/PRKCE/TWF1/SNCA/ACTN2/PTK2B/HDGFL3/CORO1B/SPTBN4/PLEKHG2/NAV3/SHANK1/RGS4/MYADM	53
GO:0044839	BP	GO:0044839	cell cycle G2/M phase transition	39/1341	218/18493	1.3e-07	4.93e-06	3.87e-06	TUBA1A/APP/NES/HSP90AA1/DYNC1H1/CALM3/CALM2/FHL1/YWHAG/PPP2R1A/DCTN1/SKP1/ARPP19/PAFAH1B1/MAPRE1/PLCB1/CIT/OPTN/ACTR1A/ENSA/H2AFY/BRSK1/CDK14/TUBA4A/DCTN2/DNM2/BRSK2/TP53/PRKACA/CCNY/TAOK2/MTA3/BTRC/PPME1/CDKN2B/NBN/PRKAR2B/TPD52L1/PCNT	39
GO:1900449	BP	GO:1900449	regulation of glutamate receptor signaling pathway	16/1341	48/18493	1.31e-07	4.93e-06	3.87e-06	APP/PRNP/PINK1/FYN/UNC13A/MAPK8IP2/CX3CL1/MINK1/DLG4/MEF2C/RASGRF1/SHANK3/SHANK2/PTK2B/CNIH2/SHANK1	16
GO:0050684	BP	GO:0050684	regulation of mRNA processing	29/1341	137/18493	1.35e-07	5.07e-06	3.98e-06	HSPA8/HNRNPA2B1/DDX5/HNRNPK/HNRNPU/CELF2/SUPT5H/CELF3/RBFOX2/HNRNPL/RBMX/SRSF3/NUDT21/SAFB2/PTBP1/SRPK2/SRSF1/RNF40/SRSF2/CELF5/PRPF19/NCBP2/RBM17/CELF4/SRSF9/RBM15B/SREK1/SF3B4/TRA2B	29
GO:0019932	BP	GO:0019932	second-messenger-mediated signaling	63/1341	439/18493	1.41e-07	5.25e-06	4.12e-06	CALM1/ADGRG1/GNAS/CALM3/CALM2/ANK2/ATP2A2/GNAI2/PRNP/ATP1B1/PPP2R1A/RUNDC3A/JPH4/MYO5A/PRKAR1A/ADGRL1/ABCA1/AKAP6/ADGRB2/GRIN1/GNG2/RAPGEF4/CHGA/PDE2A/JPH3/NCALD/GNA13/PPP1R9B/PRKAR1B/AKAP13/PPP3CA/PTBP1/GNAQ/ADGRB3/RAPGEF2/ADCY1/DMTN/HTT/CDH13/GSK3A/GUCY1A1/CHP1/PPP1R9A/PPP2CA/MGRN1/PPP3CB/RCAN2/PRKACA/PPP3R1/PDPK1/KSR2/PDK2/CAMKK2/PTK2B/ARRDC3/CAMTA1/GRIN2C/GRIN2A/PDE4A/GRM5/HPCA/ITPR1/PRKAR2B	63
GO:0022406	BP	GO:0022406	membrane docking	34/1341	177/18493	1.43e-07	5.27e-06	4.14e-06	TUBA1A/HSP90AA1/NDRG4/DYNC1H1/SNAP25/CPLX2/YWHAG/PPP2R1A/STXBP1/DCTN1/UNC13A/PAFAH1B1/SYT1/STX1B/MAPRE1/CAMK2A/NSF/ACTR1A/YKT6/TUBA4A/DCTN2/CHP1/EXOC4/PRKACA/SNPH/RAB3A/STX7/BLOC1S6/RAB15/SYTL2/MARK4/PRKAR2B/PCNT/PPFIA3	34
GO:1901653	BP	GO:1901653	cellular response to peptide	54/1341	356/18493	1.83e-07	6.71e-06	5.27e-06	APP/PKM/ATP1A3/GNAI2/VAMP2/PRNP/FYN/YWHAG/MYO5A/ATP6V1G2/PRKAR1A/PRKACB/ATP6V0A1/ATP6V1B2/ATP6V0C/CAMK2A/ATP6AP1/ATP6V1A/PRKCB/ATP6V1E1/PRKAR1B/AKT2/RANGAP1/ATP6V0E1/AKT1/GAB1/EPHA4/ADCY1/NFE2L2/IRS2/BAIAP2/ATP6V0D1/PAK1/ATP6V1C1/GSK3A/PXN/GRB10/TP53/PRKCZ/GOT1/LDOC1/PRKACA/PDPK1/ATP6V1D/PDK2/ACTN2/SP1/ATP6V1H/RELA/POR/GRM5/GNRHR2/PTEN/PRKAR2B	54
GO:0072347	BP	GO:0072347	response to anesthetic	20/1341	74/18493	1.88e-07	6.84e-06	5.37e-06	SLC6A1/GNAO1/GPI/GRIN1/HSPD1/PPP1R1B/PPP1R9B/EFTUD2/CHRNB2/DNM2/TIAM1/PPP5C/GOT2/PRKCE/SNCA/MAP1LC3A/PTK2B/RELA/HPCA/RGS4	20
GO:0015682	BP	GO:0015682	ferric iron transport	14/1341	38/18493	1.92e-07	6.91e-06	5.43e-06	ATP6V1G2/ATP6V0A1/ATP6V1B2/ATP6V0C/ATP6AP1/ATP6V1A/ATP6V1E1/ATP6V0E1/ARHGAP1/ATP6V0D1/ATP6V1C1/DNM2/ATP6V1D/ATP6V1H	14
GO:0072512	BP	GO:0072512	trivalent inorganic cation transport	14/1341	38/18493	1.92e-07	6.91e-06	5.43e-06	ATP6V1G2/ATP6V0A1/ATP6V1B2/ATP6V0C/ATP6AP1/ATP6V1A/ATP6V1E1/ATP6V0E1/ARHGAP1/ATP6V0D1/ATP6V1C1/DNM2/ATP6V1D/ATP6V1H	14
GO:0051402	BP	GO:0051402	neuron apoptotic process	40/1341	230/18493	1.97e-07	7.04e-06	5.53e-06	APP/FAIM2/PRNP/NSMF/PINK1/RHOA/FYN/CHL1/NONO/HIF1A/TNFRSF21/STXBP1/GPI/TRIM2/AGAP2/GABRB3/CDK5R1/GRIN1/CX3CL1/HSPD1/TYRO3/SNCB/CIT/MEF2C/AKT2/F2R/DNAJC5/SRPK2/NEFL/SYNGAP1/BNIP3/SCN2A/MDK/OXR1/UBE2M/PDPK1/SNCA/PIN1/PTK2B/CASP9	40
GO:0060998	BP	GO:0060998	regulation of dendritic spine development	19/1341	68/18493	2.13e-07	7.58e-06	5.95e-06	PAFAH1B1/CDK5R1/CAMK2B/LZTS3/DNM3/MEF2C/EPHA4/BAIAP2/SHANK3/SHANK2/TIAM1/PPP1R9A/KALRN/NGEF/OPA1/DNM1L/CUX2/PTEN/SHANK1	19
GO:0010921	BP	GO:0010921	regulation of phosphatase activity	33/1341	172/18493	2.23e-07	7.88e-06	6.18e-06	CALM1/CALM3/CALM2/GNAI2/PPP2R1A/ARPP19/AKAP6/PPP2R2C/PPP1R1B/PPP1R16B/PPP1R9B/PTPA/MEF2C/CABIN1/DLG2/ENSA/MARF1/PPP1R10/PPP2R2B/HTT/SLC39A10/CHP1/PPP6R1/RCAN2/LMTK3/DLG3/NUAK1/PPME1/SYTL2/PPP6R3/MTMR9/PPP4R1/PPP2R5D	33
GO:0050771	BP	GO:0050771	negative regulation of axonogenesis	19/1341	69/18493	2.75e-07	9.63e-06	7.56e-06	MAP2/GDI1/THY1/RTN4/RHOA/CDK5R1/NTN1/SEMA4B/OMG/SEMA6B/SYNGAP1/EFNB3/ULK2/PLXNA3/IFRD1/PTEN/SEMA7A/WNT5A/PTPRO	19
GO:0090066	BP	GO:0090066	regulation of anatomical structure size	68/1341	497/18493	2.84e-07	9.89e-06	7.76e-06	MAP2/MAP1B/SPTAN1/PFN2/GDI1/RTN4/TMOD2/OLFM1/MEGF8/RHOA/CDC42EP4/AP2M1/SPTBN2/RDX/PAFAH1B1/CDK5R1/CHGA/NTN1/SEMA4B/DSTN/TMEM123/SLC12A4/SEMA6B/CIT/WASF1/TMOD1/F2R/KCNMA1/AKT1/AKT3/ATP13A2/NEFL/BAIAP2/DMTN/SHANK3/PDXP/LIMK1/PAK1/RB1CC1/DNM2/ADD2/GUCY1A1/RHOBTB2/IST1/PPP1R9A/ULK2/PRKCE/PLXNA3/SLC12A9/LRRC8B/TWF1/CLCN6/ACTN2/RAP1GDS1/PTK2B/CORO1B/SPTBN4/PPARD/VAV2/IFRD1/SLC12A5/PLEKHG2/PTEN/SEMA7A/R…	68
GO:0060074	BP	GO:0060074	synapse maturation	11/1341	24/18493	2.89e-07	1e-05	7.86e-06	CLSTN1/YWHAZ/NRXN1/ADGRL1/SYBU/PALM/CAMK2B/DAB2IP/NEFL/PTEN/SHANK1	11
GO:0031333	BP	GO:0031333	negative regulation of protein complex assembly	28/1341	134/18493	2.94e-07	1.01e-05	7.95e-06	CRYAB/MAP2/SPTAN1/PFN2/CLIP3/STMN1/TMOD2/STXBP1/STMN2/HMGB1/SPTBN2/RDX/MAPRE1/LMO4/TMOD1/DMTN/PRRT2/ADD2/PRKCZ/RAF1/TWF1/SNCA/PPM1A/HEY2/ULK1/SPTBN4/CTNNBIP1/MYADM	28
GO:0043484	BP	GO:0043484	regulation of RNA splicing	28/1341	135/18493	3.46e-07	1.18e-05	9.29e-06	HSPA8/TMBIM6/HNRNPA2B1/DDX5/HNRNPK/HNRNPU/CELF2/HNRNPH1/CELF3/RBFOX2/HNRNPL/RBMX/SRSF3/PTBP1/SRPK2/SRSF1/SRSF2/CELF5/PRPF19/HABP4/HNRNPF/RBM17/CELF4/SRSF9/RBM15B/SREK1/SF3B4/TRA2B	28
GO:0021700	BP	GO:0021700	developmental maturation	44/1341	271/18493	3.7e-07	1.26e-05	9.87e-06	APP/CLSTN1/YWHAZ/NRXN1/RHOA/PPP2R1A/HIF1A/AGRN/SYP/STXBP1/MTCH1/UNC13A/MYO5A/ID2/PTPRN/ADGRL1/SLC17A7/CDK5R1/SYBU/GRIN1/BAIAP3/CX3CL1/PALM/DLG4/CEND1/CAMK2B/CNTNAP2/ADGRB3/DAB2IP/NEFL/SYT4/OPA1/PRKACA/RAB3A/CDK5R2/PTK2B/BLOC1S6/SPTBN4/GPAT4/PTEN/WNT5A/SHANK1/RND1/GDF11	44
GO:0099084	BP	GO:0099084	postsynaptic specialization organization	13/1341	35/18493	4.72e-07	1.57e-05	1.24e-05	NRXN1/PTPRD/LRRC4B/ARHGEF9/DLG2/SYNGAP1/SHANK3/SHANK2/LRRTM2/LRRC4/DLG3/PTEN/SHANK1	13
GO:1903539	BP	GO:1903539	protein localization to postsynaptic membrane	13/1341	35/18493	4.72e-07	1.57e-05	1.24e-05	SNAP25/CLSTN1/GRIN1/STX1B/SCRIB/CPLX1/DLG2/NSG1/IQSEC2/PRKCZ/GRIPAP1/GRIN2C/GRIN2A	13
GO:0019722	BP	GO:0019722	calcium-mediated signaling	38/1341	220/18493	4.72e-07	1.57e-05	1.24e-05	CALM1/CALM3/CALM2/ANK2/ATP2A2/PRNP/ATP1B1/JPH4/MYO5A/ADGRL1/AKAP6/ADGRB2/GRIN1/JPH3/NCALD/PPP1R9B/PPP3CA/PTBP1/DMTN/HTT/CDH13/CHP1/PPP1R9A/PPP3CB/RCAN2/PRKACA/PPP3R1/PDPK1/KSR2/PDK2/CAMKK2/PTK2B/CAMTA1/GRIN2C/GRIN2A/GRM5/HPCA/ITPR1	38
GO:0008344	BP	GO:0008344	adult locomotory behavior	20/1341	78/18493	4.77e-07	1.58e-05	1.24e-05	APP/UCHL1/CHL1/ID2/PAFAH1B1/GRIN1/CEND1/TMOD1/EPHA4/EFNB3/INPP5F/SCN1A/KALRN/OXR1/SNCA/FGF12/SPTBN4/GLRB/ZIC1/SNCG	20
GO:0043666	BP	GO:0043666	regulation of phosphoprotein phosphatase activity	25/1341	114/18493	4.82e-07	1.59e-05	1.25e-05	CALM1/CALM3/CALM2/GNAI2/PPP2R1A/ARPP19/AKAP6/PPP2R2C/PPP1R1B/PPP1R16B/PPP1R9B/PTPA/CABIN1/ENSA/PPP1R10/PPP2R2B/HTT/SLC39A10/PPP6R1/RCAN2/NUAK1/PPME1/PPP6R3/PPP4R1/PPP2R5D	25
GO:0015991	BP	GO:0015991	ATP hydrolysis coupled proton transport	12/1341	30/18493	5.09e-07	1.67e-05	1.31e-05	ATP1A3/ATP1A1/ATP6V0A1/ATP6V1B2/ATP6V0C/ATP6AP1/ATP6V1A/ATP6V1E1/ATP6V0E1/ATP6V0D1/ATP6V1C1/ATP6V1H	12
GO:0000381	BP	GO:0000381	regulation of alternative mRNA splicing, via spliceosome	18/1341	65/18493	5.14e-07	1.67e-05	1.31e-05	DDX5/HNRNPU/CELF2/CELF3/RBFOX2/HNRNPL/RBMX/SRSF3/PTBP1/SRSF1/SRSF2/CELF5/RBM17/CELF4/SRSF9/RBM15B/SREK1/TRA2B	18
GO:2001257	BP	GO:2001257	regulation of cation channel activity	31/1341	162/18493	5.46e-07	1.77e-05	1.39e-05	APP/CALM1/CALM3/CALM2/ANK2/VAMP2/PINK1/JPH4/MYO5A/AKAP6/MAPK8IP2/MINK1/JPH3/DLG4/ANK3/MEF2C/EHD3/RASGRF1/UBQLN1/HTT/SHANK3/SHANK2/STIM1/PRKACA/FGF12/ACTN2/PTK2B/KCNC1/CNIH2/HPCA/SHANK1	31
GO:0051592	BP	GO:0051592	response to calcium ion	29/1341	146/18493	5.6e-07	1.8e-05	1.42e-05	SPARC/CALM1/CALM3/CALM2/GDI1/TXNIP/SLC6A1/SLC25A23/SYT1/CPNE5/CPNE2/HNRNPD/MEF2C/PPP3CA/KCNMA1/ENTPD6/ADCY1/DMTN/AKR1C3/RASA4/STIM1/ANXA11/MEF2A/SYT4/SYT7/PTK2B/SYT13/HPCA/WNT5A	29
GO:0048193	BP	GO:0048193	Golgi vesicle transport	53/1341	359/18493	5.65e-07	1.81e-05	1.42e-05	SPTAN1/DYNC1H1/ATP9A/ANK2/ARF3/RAB6B/VAMP2/KIF5A/KIF3C/DCTN1/MYO5A/SPTBN2/ANKFY1/KLC1/SGSM2/RAB6A/EPS15/NAPA/ANK3/AP2A1/NSF/OPTN/KIF3A/ACTR1A/EHD3/KDELR1/DYNLL2/YKT6/AP3B2/CUX1/KIF3B/ERGIC1/HTT/SCAMP1/RAB14/DCTN2/DNM2/ARF4/TEX261/PPP6R1/KIFAP3/EXOC4/TMED2/RAB1A/CUX2/SEC23B/DDHD2/SPTBN4/CNIH2/KLC2/ARFGEF2/PPP6R3/DYNC1I1	53
GO:0048278	BP	GO:0048278	vesicle docking	18/1341	66/18493	6.59e-07	2.1e-05	1.65e-05	NDRG4/SNAP25/CPLX2/STXBP1/UNC13A/SYT1/STX1B/CAMK2A/NSF/YKT6/EXOC4/SNPH/RAB3A/STX7/BLOC1S6/RAB15/SYTL2/PPFIA3	18
GO:0048675	BP	GO:0048675	axon extension	25/1341	116/18493	6.82e-07	2.16e-05	1.69e-05	MAP2/HSP90AA1/MAP1B/GDI1/RTN4/OLFM1/MEGF8/DCLK1/PAFAH1B1/CDK5R1/NTN1/SEMA4B/SEMA6B/SLC9A6/DVL1/LIMK1/PAK1/DNM2/PPP3CB/ULK2/PLXNA3/ULK1/IFRD1/SEMA7A/WNT5A	25
GO:0048013	BP	GO:0048013	ephrin receptor signaling pathway	20/1341	80/18493	7.4e-07	2.33e-05	1.83e-05	ACTG1/RHOA/FYN/AP2M1/CDK5R1/CHN1/DNM1/GRIN1/GIT1/AP2A1/EPHA4/AP2A2/YES1/PAK1/EFNB3/TIAM1/KALRN/NGEF/VAV2/EPHB6	20
GO:0018107	BP	GO:0018107	peptidyl-threonine phosphorylation	24/1341	109/18493	7.51e-07	2.35e-05	1.84e-05	APP/CALM1/CALM3/CALM2/MAPK1/CDK5R1/CAMK2A/PRKCB/CSNK1A1/AKT1/DMTN/GSK3A/GRK2/PRKACA/MAP2K1/PDPK1/CAB39/PRKAG2/CAD/ULK1/WNT5A/UBE2K/ACVR1B/PPP2R5D	24
GO:0007018	BP	GO:0007018	microtubule-based movement	43/1341	269/18493	7.72e-07	2.4e-05	1.88e-05	APP/MAP2/KIF1A/HSPA8/MAP1B/MAP1A/DYNC1H1/KIF5C/UCHL1/KIF5A/HIF1A/KIF3C/HNRNPU/PAFAH1B1/MAPK8IP3/SYBU/KLC1/RAB6A/SFPQ/KIF21A/WASF1/LRPPRC/KIF3A/DYNLL2/DLG2/AP3B2/KIF3B/NEFL/HTT/KIFC2/PRKCZ/KIFAP3/OPA1/CCSAP/RAB1A/APBA1/MAP1S/BLOC1S6/CNIH2/KLC2/IFT140/DYNC1I1/RASGRP1	43
GO:1903421	BP	GO:1903421	regulation of synaptic vesicle recycling	11/1341	26/18493	7.82e-07	2.42e-05	1.9e-05	CALM1/CALM3/SLC17A7/DNM1/STX1B/DNM3/GRIPAP1/PPP3CB/SNCA/DNM1L/SYT7	11
GO:0043254	BP	GO:0043254	regulation of protein complex assembly	62/1341	451/18493	8.05e-07	2.47e-05	1.94e-05	CRYAB/MAP2/HSPA8/HSP90AA1/SPTAN1/H3F3B/PFN2/CLIP3/STMN1/TMOD2/PINK1/RHOA/CDC42EP4/STXBP1/DCTN1/STMN2/HMGB1/SPTBN2/RDX/ABCA1/CDK5R1/STX1B/MAPRE1/NAPA/LMO4/WASF1/TMOD1/TAF7/NAPB/DAB2IP/BAIAP2/DMTN/PIEZO1/PRRT2/PAK1/ADD2/TP53/CAMSAP1/RHOBTB2/PRKCZ/RAF1/PPP1R9A/PRKCE/RPA1/PSMC4/TWF1/SNCA/PPM1A/DNM1L/SEC23B/PTK2B/HEY2/CORO1B/ULK1/SPTBN4/CTNNBIP1/MAPK9/PLEKHG2/MED25/NAV3/MYADM/ERCC5	62
GO:0070997	BP	GO:0070997	neuron death	50/1341	335/18493	8.45e-07	2.58e-05	2.03e-05	APP/FAIM2/PRNP/NSMF/PINK1/RHOA/FYN/CHL1/NONO/HIF1A/TNFRSF21/STXBP1/GPI/TRIM2/AGAP2/GABRB3/CDK5R1/GRIN1/CHGA/CX3CL1/HSPD1/TYRO3/SNCB/CIT/MEF2C/AKT2/F2R/DNAJC5/AKT1/ATP13A2/SRPK2/NEFL/SYNGAP1/FBXO7/BNIP3/SCN2A/CHP1/PPP5C/MDK/OXR1/UBE2M/MAGI1/PDPK1/SNCA/PIN1/PTK2B/CASP9/WNT5A/CD200/SLC25A27	50
GO:0071375	BP	GO:0071375	cellular response to peptide hormone stimulus	47/1341	307/18493	8.62e-07	2.62e-05	2.06e-05	PKM/GNAI2/VAMP2/FYN/YWHAG/MYO5A/ATP6V1G2/PRKAR1A/PRKACB/ATP6V0A1/ATP6V1B2/ATP6V0C/CAMK2A/ATP6AP1/ATP6V1A/PRKCB/ATP6V1E1/PRKAR1B/AKT2/RANGAP1/ATP6V0E1/AKT1/GAB1/ADCY1/NFE2L2/IRS2/BAIAP2/ATP6V0D1/PAK1/ATP6V1C1/GSK3A/PXN/GRB10/PRKCZ/GOT1/PRKACA/PDPK1/ATP6V1D/PDK2/ACTN2/SP1/ATP6V1H/RELA/POR/GNRHR2/PTEN/PRKAR2B	47
GO:0000422	BP	GO:0000422	autophagy of mitochondrion	19/1341	74/18493	8.97e-07	2.7e-05	2.12e-05	PINK1/SREBF2/HIF1A/GABARAPL1/OPTN/MAP1LC3B/VDAC1/ATP13A2/WDR45B/HTT/FBXO7/BNIP3/RB1CC1/GSK3A/ATG9A/DNM1L/CAMKK2/MAP1LC3A/RNF41	19
GO:0061726	BP	GO:0061726	mitochondrion disassembly	19/1341	74/18493	8.97e-07	2.7e-05	2.12e-05	PINK1/SREBF2/HIF1A/GABARAPL1/OPTN/MAP1LC3B/VDAC1/ATP13A2/WDR45B/HTT/FBXO7/BNIP3/RB1CC1/GSK3A/ATG9A/DNM1L/CAMKK2/MAP1LC3A/RNF41	19
GO:0050775	BP	GO:0050775	positive regulation of dendrite morphogenesis	13/1341	37/18493	9.93e-07	2.97e-05	2.33e-05	PTPRD/PAFAH1B1/CAMK2B/EPHA4/CUX1/BAIAP2/TIAM1/KALRN/OPA1/DNM1L/CUX2/FBXO31/PARP6	13
GO:0051494	BP	GO:0051494	negative regulation of cytoskeleton organization	28/1341	142/18493	1.02e-06	3.03e-05	2.38e-05	MAP2/SPTAN1/PFN2/CLIP3/STMN1/TMOD2/STMN2/SPTBN2/RDX/MAPRE1/TMOD1/C16orf45/ARAP1/DMTN/SHANK3/ADD2/PPFIA1/CAMSAP1/TRIM37/PPP1R9A/TWF1/SNCA/HDGFL3/CORO1B/SPTBN4/NAV3/SHANK1/MYADM	28
GO:0043547	BP	GO:0043547	positive regulation of GTPase activity	57/1341	405/18493	1.05e-06	3.09e-05	2.43e-05	GDI1/THY1/ABR/AGRN/GNAO1/ARHGEF6/AGAP2/RGS5/CHN1/IQSEC1/CX3CL1/AGAP3/SGSM2/SCRIB/ARHGAP32/PLCB1/MYO9B/GIT1/MAPRE2/DOCK10/RAP1GAP/RIN2/AKT2/RANGAP1/F2R/DVL3/GNAQ/SRGAP3/ADGRB3/DOCK9/RAPGEF2/DAB2IP/ARHGAP1/ARAP1/RASGRF1/SYNGAP1/TIAM1/RASA4/ADAP1/ARHGAP26/ARHGEF11/KALRN/DNM1L/RAP1GDS1/PIN1/SEC23B/PTK2B/SNX18/RSU1/SGSM1/SRGAP1/TBC1D9/RAP1GAP2/WNT5A/ELMOD1/RGS4/RASGRP1	57
GO:0030308	BP	GO:0030308	negative regulation of cell growth	33/1341	184/18493	1.11e-06	3.26e-05	2.56e-05	CRYAB/MAP2/FHL1/RTN4/PPP2R1A/TSPYL2/APBB1/CDK5R1/BCL6/NTN1/SMARCA2/SEMA4B/OSGIN2/SEMA6B/PPP1R9B/MEG3/RBBP7/NDRG3/BTG1/JADE1/PAK1/GSK3A/TP53/PPP2CA/ULK2/PLXNA3/DACT3/PPARD/IFRD1/SEMA7A/WNT5A/ACVR1B/RGS4	33
GO:0000380	BP	GO:0000380	alternative mRNA splicing, via spliceosome	19/1341	75/18493	1.12e-06	3.26e-05	2.56e-05	DDX5/HNRNPU/CELF2/SFPQ/CELF3/RBFOX2/HNRNPL/RBMX/SRSF3/PTBP1/SRSF1/SRSF2/CELF5/RBM17/CELF4/SRSF9/RBM15B/SREK1/TRA2B	19
GO:0099563	BP	GO:0099563	modification of synaptic structure	10/1341	22/18493	1.12e-06	3.26e-05	2.56e-05	PFN2/RHOA/CTNNA2/SYNPO/WASF1/EPHA4/BAIAP2/TIAM1/GRIPAP1/CAMKV	10
GO:0097106	BP	GO:0097106	postsynaptic density organization	12/1341	32/18493	1.16e-06	3.34e-05	2.62e-05	NRXN1/PTPRD/LRRC4B/DLG2/SYNGAP1/SHANK3/SHANK2/LRRTM2/LRRC4/DLG3/PTEN/SHANK1	12
GO:0099131	BP	GO:0099131	ATP hydrolysis coupled ion transmembrane transport	12/1341	32/18493	1.16e-06	3.34e-05	2.62e-05	ATP1A3/ATP1A1/ATP6V0A1/ATP6V1B2/ATP6V0C/ATP6AP1/ATP6V1A/ATP6V1E1/ATP6V0E1/ATP6V0D1/ATP6V1C1/ATP6V1H	12
GO:0051963	BP	GO:0051963	regulation of synapse assembly	23/1341	104/18493	1.17e-06	3.36e-05	2.63e-05	APP/CLSTN1/NRXN1/AGRN/PTPRD/ADGRL1/ADGRB2/GRIN1/NTN1/LRRC4B/NECTIN1/ARHGEF9/MEF2C/ADGRB3/CLSTN3/CHRNB2/LRRTM2/PPP1R9A/SLITRK1/SNCA/CUX2/WNT5A/FLRT2	23
GO:0043434	BP	GO:0043434	response to peptide hormone	58/1341	417/18493	1.24e-06	3.54e-05	2.78e-05	SPARC/PKM/GNAI2/VAMP2/FYN/YWHAG/MYO5A/ATP6V1G2/PRKAR1A/PRKACB/PTPRN/ATP6V0A1/ATP6V1B2/ATP6V0C/TIMP4/INPPL1/CAMK2A/ATP6AP1/ATP6V1A/PRKCB/ATP6V1E1/PRKAR1B/AKT2/RANGAP1/ATP6V0E1/AKT1/GAB1/ADCY1/NFE2L2/NEFL/IRS2/RNF40/BAIAP2/BTG1/ATP6V0D1/PAK1/ATP6V1C1/GSK3A/PXN/GRB10/PRKCZ/GOT1/GOT2/PRKACA/PDPK1/ATP6V1D/PDK2/ACTN2/SP1/ATP6V1H/RELA/POR/CAD/CAT/EPM2AIP1/GNRHR2/PTEN/PRKAR2B	58
GO:0035023	BP	GO:0035023	regulation of Rho protein signal transduction	27/1341	136/18493	1.38e-06	3.9e-05	3.06e-05	ADGRG1/STMN1/ABR/ARHGEF6/ARHGEF4/ABCA1/ARHGEF17/BCL6/MYO9B/ARHGEF9/AKAP13/F2R/ARHGEF40/MCF2L/ARHGEF26/RASGRF1/CDC42SE1/TIAM1/RAF1/ARHGEF11/KALRN/ARHGEF25/NGEF/CDC42SE2/VAV2/ARHGEF3/PLEKHG2	27
GO:0099601	BP	GO:0099601	regulation of neurotransmitter receptor activity	16/1341	56/18493	1.39e-06	3.91e-05	3.07e-05	APP/PINK1/NPTXR/MAPK8IP2/LYNX1/MINK1/DLG4/NPTX1/MEF2C/RASGRF1/SHANK3/SHANK2/PTK2B/CNIH2/SHANK1/FNTA	16
GO:0050885	BP	GO:0050885	neuromuscular process controlling balance	15/1341	50/18493	1.49e-06	4.18e-05	3.28e-05	APP/ABR/NRXN1/JPH4/PAFAH1B1/JPH3/RBFOX2/HERC1/CNTNAP1/GAA/NEFL/CAMTA1/GRIN2C/NBN/SHANK1	15
GO:0008089	BP	GO:0008089	anterograde axonal transport	14/1341	44/18493	1.51e-06	4.19e-05	3.29e-05	MAP2/KIF1A/MAP1A/KIF5C/KIF5A/MAPK8IP3/SYBU/KIF3A/DLG2/AP3B2/KIF3B/NEFL/BLOC1S6/CNIH2	14
GO:0098840	BP	GO:0098840	protein transport along microtubule	8/1341	14/18493	1.51e-06	4.19e-05	3.29e-05	KIF1A/MAP1A/KIF5C/KIF5A/HNRNPU/MAPK8IP3/SFPQ/DLG2	8
GO:0099118	BP	GO:0099118	microtubule-based protein transport	8/1341	14/18493	1.51e-06	4.19e-05	3.29e-05	KIF1A/MAP1A/KIF5C/KIF5A/HNRNPU/MAPK8IP3/SFPQ/DLG2	8
GO:0019886	BP	GO:0019886	antigen processing and presentation of exogenous peptide antigen via MHC class II	22/1341	98/18493	1.52e-06	4.19e-05	3.29e-05	DYNC1H1/KIF5A/KIF3C/AP2M1/DCTN1/SPTBN2/KLC1/SH3GL2/AP2A1/OSBPL1A/KIF3A/ACTR1A/DYNLL2/KIF3B/AP2A2/DCTN2/DNM2/KIFAP3/AP1S1/KLC2/ACTR1B/DYNC1I1	22
GO:0090662	BP	GO:0090662	ATP hydrolysis coupled transmembrane transport	12/1341	33/18493	1.7e-06	4.66e-05	3.66e-05	ATP1A3/ATP1A1/ATP6V0A1/ATP6V1B2/ATP6V0C/ATP6AP1/ATP6V1A/ATP6V1E1/ATP6V0E1/ATP6V0D1/ATP6V1C1/ATP6V1H	12
GO:1904861	BP	GO:1904861	excitatory synapse assembly	10/1341	23/18493	1.85e-06	5.05e-05	3.96e-05	NRXN1/PTPRD/LRRC4B/SHANK3/SHANK2/LRRTM2/NPTN/PTEN/WNT5A/SHANK1	10
GO:0006904	BP	GO:0006904	vesicle docking involved in exocytosis	14/1341	45/18493	2.05e-06	5.55e-05	4.35e-05	SNAP25/CPLX2/STXBP1/UNC13A/STX1B/CAMK2A/YKT6/EXOC4/SNPH/RAB3A/BLOC1S6/RAB15/SYTL2/PPFIA3	14
GO:0015988	BP	GO:0015988	energy coupled proton transmembrane transport, against electrochemical gradient	12/1341	34/18493	2.46e-06	6.63e-05	5.2e-05	ATP1A3/ATP1A1/ATP6V0A1/ATP6V1B2/ATP6V0C/ATP6AP1/ATP6V1A/ATP6V1E1/ATP6V0E1/ATP6V0D1/ATP6V1C1/ATP6V1H	12
GO:0072659	BP	GO:0072659	protein localization to plasma membrane	39/1341	244/18493	2.49e-06	6.68e-05	5.25e-05	CLIP3/ANK2/VAMP2/PRNP/ATP1B1/STXBP1/AP2M1/SCN3B/MYO5A/RDX/PALM/SCRIB/EPB41L3/ANK3/NSF/OPTN/EFR3B/AKT2/EHD3/LAMA5/AKT1/RAPGEF2/NSG1/PACSIN1/PPFIA1/PRKCZ/GRIPAP1/EFR3A/PRKCE/TMED2/DPP10/RAB3A/PDPK1/ACTN2/STX7/RAB15/SPTBN4/SYTL2/MYADM	39
GO:0002495	BP	GO:0002495	antigen processing and presentation of peptide antigen via MHC class II	22/1341	101/18493	2.6e-06	6.94e-05	5.45e-05	DYNC1H1/KIF5A/KIF3C/AP2M1/DCTN1/SPTBN2/KLC1/SH3GL2/AP2A1/OSBPL1A/KIF3A/ACTR1A/DYNLL2/KIF3B/AP2A2/DCTN2/DNM2/KIFAP3/AP1S1/KLC2/ACTR1B/DYNC1I1	22
GO:1903146	BP	GO:1903146	regulation of autophagy of mitochondrion	13/1341	40/18493	2.73e-06	7.25e-05	5.69e-05	PINK1/SREBF2/HIF1A/OPTN/VDAC1/ATP13A2/HTT/FBXO7/BNIP3/GSK3A/DNM1L/CAMKK2/RNF41	13
GO:0046777	BP	GO:0046777	protein autophosphorylation	37/1341	227/18493	2.79e-06	7.39e-05	5.8e-05	DDR1/CALM1/CALM3/CALM2/THY1/PINK1/FYN/TRIM28/MINK1/TYRO3/CAMK2A/CAMK2B/WNK2/IRAK1/EIF2AK1/AKT1/ATP13A2/EPHA4/MAPK3/PRKX/YES1/PAK1/STK17B/CHP1/ULK2/PRKACA/PDPK1/TAOK2/CAMKK2/PTK2B/CAD/ULK1/AAK1/NBN/ACVR1B/STK24/PPP2R5D	37
GO:0002504	BP	GO:0002504	antigen processing and presentation of peptide or polysaccharide antigen via MHC class II	22/1341	102/18493	3.09e-06	8.13e-05	6.38e-05	DYNC1H1/KIF5A/KIF3C/AP2M1/DCTN1/SPTBN2/KLC1/SH3GL2/AP2A1/OSBPL1A/KIF3A/ACTR1A/DYNLL2/KIF3B/AP2A2/DCTN2/DNM2/KIFAP3/AP1S1/KLC2/ACTR1B/DYNC1I1	22
GO:0043112	BP	GO:0043112	receptor metabolic process	32/1341	184/18493	3.19e-06	8.35e-05	6.55e-05	SNAP25/HIF1A/CD9/AP2M1/HNRNPK/DNM1/SH3GL2/EPS15/DLG4/SCRIB/AP2A1/NSF/OPTN/DNM3/EHD3/USP46/NSG1/ARAP1/AP2A2/LRRTM2/GPRASP1/DNM2/INPP5F/GRK2/SYNJ1/UBQLN2/SNCA/NR1D1/GRK3/HPCA/ARFGEF2/FNTA	32
GO:0043523	BP	GO:0043523	regulation of neuron apoptotic process	34/1341	202/18493	3.38e-06	8.81e-05	6.92e-05	FAIM2/PRNP/NSMF/PINK1/RHOA/FYN/CHL1/NONO/HIF1A/STXBP1/GPI/TRIM2/AGAP2/GABRB3/CDK5R1/GRIN1/CX3CL1/HSPD1/TYRO3/SNCB/MEF2C/F2R/DNAJC5/SRPK2/NEFL/SYNGAP1/MDK/OXR1/UBE2M/PDPK1/SNCA/PIN1/PTK2B/CASP9	34
GO:0051258	BP	GO:0051258	protein polymerization	42/1341	275/18493	3.46e-06	8.97e-05	7.04e-05	MAP2/HSP90AA1/SPTAN1/PFN2/CLIP3/STMN1/TMOD2/GAS7/PINK1/RHOA/CDC42EP4/DCTN1/STMN2/SPTBN2/RDX/CDK5R1/MAPRE1/WASF1/TMOD1/NEFL/BAIAP2/DMTN/PAK1/ADD2/CAMSAP1/RHOBTB2/PPP1R9A/TUBG2/PRKCE/CHMP3/OPA1/TWF1/SNCA/DNM1L/PTK2B/HDGFL3/CORO1B/SPTBN4/PLEKHG2/NAV3/UBE2K/MYADM	42
GO:0030073	BP	GO:0030073	insulin secretion	34/1341	203/18493	3.79e-06	9.77e-05	7.67e-05	SNAP25/HIF1A/CAMK2G/PTPRN2/MYO5A/MIDN/PTPRN/SYBU/RAPGEF4/CHGA/BAIAP3/SYTL4/SLC16A1/PPP3CA/CPLX1/ENSA/SERP1/IRS2/VSNL1/CDK16/SLC25A4/BRSK2/TIAM1/OXCT1/RAF1/PPP3CB/PRKCE/ARL2BP/NR1D1/SYT7/LRP5/PPARD/ITPR1/CACNA1E	34
GO:0016050	BP	GO:0016050	vesicle organization	46/1341	314/18493	3.84e-06	9.87e-05	7.75e-05	SNAP25/CPLX2/SYP/STXBP1/AP2M1/UNC13A/PTPRN/ABCA1/SLC17A7/PAFAH1B1/SYT1/ANKFY1/DNM1/BAIAP3/EPS15/STX1B/DLG4/NAPA/NSF/DNM3/AKT2/F2R/CPLX1/SRPX/PRRT2/RAB14/DNM2/IST1/SYT4/PPP6R1/SYNJ1/CHMP3/TMED2/RAB3A/RAB1A/SYT7/SEC23B/STX7/BLOC1S6/CNIH2/SNX10/CCDC136/SHROOM2/ARFGEF2/PPP6R3/AKTIP	46
GO:0050772	BP	GO:0050772	positive regulation of axonogenesis	19/1341	81/18493	3.89e-06	9.96e-05	7.82e-05	MAP1B/GDI1/MEGF8/RHOA/PAFAH1B1/NTN1/PLXNB2/NEFL/PLXNA1/LIMK1/PAK1/PLXNA2/TIAM1/IST1/SLITRK1/PLXNA3/MAP2K1/MAP6/SEMA7A	19
GO:0031644	BP	GO:0031644	regulation of neurological system process	25/1341	127/18493	3.93e-06	0.0001	7.85e-05	APP/NRXN1/NPTXR/TNFRSF21/MGLL/GRIN1/STX1B/DLG4/NPTX1/F2R/BAIAP2/DVL1/SHANK3/SHANK2/RNF10/PRKCZ/CELF4/FGF12/CUX2/PTK2B/CNIH2/GRIN2A/PTEN/SHANK1/RGS4	25
GO:0045185	BP	GO:0045185	maintenance of protein location	22/1341	104/18493	4.33e-06	0.000109302	8.58e-05	PINK1/YWHAB/SKP1/SYNE1/HNRNPU/PKD1/NFKBIA/HK1/EPB41L3/G3BP2/ANK3/NBL1/MDFI/TLN2/FLNB/RANGAP1/KDELR1/AKT1/ARL2BP/TWF1/SPTBN4/SHANK1	22
GO:0034643	BP	GO:0034643	establishment of mitochondrion localization, microtubule-mediated	9/1341	20/18493	4.35e-06	0.000109302	8.58e-05	MAP1B/UCHL1/HIF1A/SYBU/WASF1/LRPPRC/NEFL/OPA1/MAP1S	9
GO:0047497	BP	GO:0047497	mitochondrion transport along microtubule	9/1341	20/18493	4.35e-06	0.000109302	8.58e-05	MAP1B/UCHL1/HIF1A/SYBU/WASF1/LRPPRC/NEFL/OPA1/MAP1S	9
GO:0032388	BP	GO:0032388	positive regulation of intracellular transport	35/1341	214/18493	4.76e-06	0.000118273	9.28e-05	MAP2/DYNC1H1/VAMP2/PRNP/PINK1/SREBF2/FYN/STXBP1/MAPK1/TRIM28/RDX/CDK5R1/SYT1/ANK3/GAB2/ANP32B/AKT2/BAP1/MAVS/NCBP2/PAK1/GSK3A/TP53/CHP1/SAE1/PRKACA/PPM1A/DNM1L/ACTN2/SYT7/RIPOR1/HPCA/ZIC1/SMO/PCNT	35
GO:0042176	BP	GO:0042176	regulation of protein catabolic process	52/1341	375/18493	4.77e-06	0.000118273	9.28e-05	TIMP3/HSP90AA1/PTTG1IP/MAP1A/TIMP2/PINK1/FYN/EEF1A2/RDX/AGAP2/PKD1/NDFIP1/TIMP4/GNA12/MYCBP2/NSF/ODC1/SF3B3/CSNK1A1/AKT1/ATP13A2/EPHA4/DAB2IP/NFE2L2/RNF40/UBQLN1/DVL1/GSK3A/BRSK2/PSMC4/PRKACA/UBQLN2/SNCA/ATRAID/PSMD1/PIN1/PSMF1/PTK2B/USP7/NEDD4L/RELA/GRIN2C/BTRC/GRIN2A/MAPK9/PTEN/RNF41/WNT5A/UBE2K/UBE2J1/NUB1/RNF180	52
GO:0006826	BP	GO:0006826	iron ion transport	16/1341	61/18493	4.78e-06	0.000118273	9.28e-05	ATP6V1G2/ATP6V0A1/ATP6V1B2/ATP6V0C/ATP6AP1/NECTIN1/ATP6V1A/ATP6V1E1/ATP6V0E1/ARHGAP1/ATP6V0D1/ATP6V1C1/DNM2/SLC40A1/ATP6V1D/ATP6V1H	16
GO:0008277	BP	GO:0008277	regulation of G protein-coupled receptor signaling pathway	27/1341	145/18493	4.95e-06	0.000122014	9.58e-05	CALM1/STMN1/TMOD2/GNAI2/SYP/YWHAB/RGS5/MGLL/DNM1/CHGA/PALM/PLCB1/GIT1/PPP1R9B/NMT1/GSK3A/GPRASP1/DNM2/GRK2/MGRN1/UBQLN2/SNCA/METAP2/ARRDC3/PHF24/WNT5A/RGS4	27
GO:0035249	BP	GO:0035249	synaptic transmission, glutamatergic	20/1341	90/18493	5.31e-06	0.000130286	0.000102281	GRIA2/NRXN1/STXBP1/UNC13A/SLC17A7/SYT1/MAPK8IP2/GRIN1/NAPA/MEF2C/NAPB/CLSTN3/SHANK3/SHANK2/TPRG1L/PTK2B/GRM3/CNIH2/GRM5/SHANK1	20
GO:0016482	BP	GO:0016482	cytosolic transport	28/1341	154/18493	5.38e-06	0.000131325	0.000103096	MAP2/KIF1A/RAB6B/KIF5A/MAPK1/DCTN1/RDX/ANKFY1/SYBU/BAIAP3/SGSM2/RAB6A/EPS15/AP2A1/EHD3/YKT6/MAPK3/SNX5/RAB14/VPS26B/CHMP3/TMEM87A/MAP2K1/AP1S1/UBE2O/SYT7/PQLC1/AKTIP	28
GO:0016081	BP	GO:0016081	synaptic vesicle docking	7/1341	12/18493	5.94e-06	0.000143901	0.00011297	SNAP25/UNC13A/STX1B/CAMK2A/SNPH/BLOC1S6/PPFIA3	7
GO:0099640	BP	GO:0099640	axo-dendritic protein transport	7/1341	12/18493	5.94e-06	0.000143901	0.00011297	MAP1A/KIF5C/KIF5A/HNRNPU/MAPK8IP3/SFPQ/DLG2	7
GO:0043279	BP	GO:0043279	response to alkaloid	22/1341	106/18493	6.01e-06	0.000144994	0.000113828	SLC6A1/GNAO1/GPI/GRIN1/HSPD1/PPP1R1B/BCHE/PPP1R9B/EFTUD2/CHRNB2/DNM2/TIAM1/PPP5C/GOT2/PRKCE/SNCA/SRSF9/MAP1LC3A/PTK2B/RELA/CAD/RGS4	22
GO:0043524	BP	GO:0043524	negative regulation of neuron apoptotic process	27/1341	147/18493	6.46e-06	0.000155105	0.000121765	FAIM2/PINK1/RHOA/FYN/CHL1/NONO/HIF1A/STXBP1/GPI/AGAP2/GABRB3/GRIN1/CX3CL1/HSPD1/TYRO3/SNCB/MEF2C/F2R/DNAJC5/NEFL/SYNGAP1/MDK/OXR1/PDPK1/SNCA/PIN1/PTK2B	27
GO:0032271	BP	GO:0032271	regulation of protein polymerization	34/1341	208/18493	6.55e-06	0.000156478	0.000122843	MAP2/HSP90AA1/SPTAN1/PFN2/CLIP3/STMN1/TMOD2/PINK1/RHOA/CDC42EP4/DCTN1/STMN2/SPTBN2/RDX/CDK5R1/MAPRE1/WASF1/TMOD1/BAIAP2/DMTN/PAK1/ADD2/CAMSAP1/RHOBTB2/PPP1R9A/PRKCE/TWF1/SNCA/PTK2B/CORO1B/SPTBN4/PLEKHG2/NAV3/MYADM	34
GO:0035307	BP	GO:0035307	positive regulation of protein dephosphorylation	13/1341	43/18493	6.76e-06	0.00016089	0.000126307	CALM1/CALM3/CALM2/NSMF/PINK1/AKAP6/PPP1R16B/PTPA/PTBP1/SLC39A10/PIN1/CAMTA1/PPP2R5D	13
GO:0035306	BP	GO:0035306	positive regulation of dephosphorylation	15/1341	56/18493	7.12e-06	0.000168569	0.000132335	CALM1/CALM3/CALM2/NSMF/PINK1/AKAP6/PPP1R16B/PTPA/MEF2C/PTBP1/SLC39A10/PIN1/CAMTA1/MTMR9/PPP2R5D	15
GO:0032272	BP	GO:0032272	negative regulation of protein polymerization	17/1341	70/18493	7.56e-06	0.000178251	0.000139936	MAP2/SPTAN1/PFN2/CLIP3/STMN1/TMOD2/STMN2/SPTBN2/RDX/MAPRE1/TMOD1/DMTN/ADD2/TWF1/SNCA/SPTBN4/MYADM	17
GO:0010522	BP	GO:0010522	regulation of calcium ion transport into cytosol	21/1341	100/18493	8.02e-06	0.000188288	0.000147815	CALM1/CALM3/TMBIM6/CALM2/THY1/ANK2/PRNP/FYN/JPH4/MYO5A/AKAP6/GRIN1/CX3CL1/JPH3/F2R/HTT/PRKCE/PRKACA/PDPK1/SNCA/PTK2B	21
GO:1901215	BP	GO:1901215	negative regulation of neuron death	33/1341	201/18493	8.1e-06	0.000189309	0.000148617	FAIM2/PINK1/RHOA/FYN/CHL1/NONO/HIF1A/STXBP1/GPI/AGAP2/GABRB3/GRIN1/CHGA/CX3CL1/HSPD1/TYRO3/SNCB/MEF2C/F2R/DNAJC5/AKT1/ATP13A2/NEFL/SYNGAP1/FBXO7/PPP5C/MDK/OXR1/PDPK1/SNCA/PIN1/PTK2B/CD200	33
GO:0014072	BP	GO:0014072	response to isoquinoline alkaloid	11/1341	32/18493	8.7e-06	0.000201679	0.000158328	GNAO1/GPI/GRIN1/PPP1R1B/PPP1R9B/PPP5C/GOT2/PRKCE/MAP1LC3A/RELA/RGS4	11
GO:0043278	BP	GO:0043278	response to morphine	11/1341	32/18493	8.7e-06	0.000201679	0.000158328	GNAO1/GPI/GRIN1/PPP1R1B/PPP1R9B/PPP5C/GOT2/PRKCE/MAP1LC3A/RELA/RGS4	11
GO:0071248	BP	GO:0071248	cellular response to metal ion	31/1341	184/18493	8.83e-06	0.000203826	0.000160013	APP/PRNP/MAPK1/SLC25A23/ID2/SYT1/CPNE5/DLG4/CPNE2/ANK3/MEF2C/AKT1/DLG2/ATP13A2/ADCY1/DMTN/MAPK3/AKR1C3/BNIP3/RASA4/PPP5C/MEF2A/SYT4/SLC40A1/SNCA/SYT7/MAP1LC3A/SYT13/HPCA/MAPK9/WNT5A	31
GO:0031110	BP	GO:0031110	regulation of microtubule polymerization or depolymerization	17/1341	71/18493	9.27e-06	0.000213179	0.000167356	MAP2/CLIP3/STMN1/STMN3/DCTN1/STMN2/CDK5R1/MAPRE1/MAPRE2/C16orf45/PAK1/MAPRE3/CAMSAP1/SNCA/SKA2/HDGFL3/NAV3	17
GO:0006890	BP	GO:0006890	retrograde vesicle-mediated transport, Golgi to ER	19/1341	86/18493	9.92e-06	0.00022705	0.000178246	ATP9A/ARF3/RAB6B/KIF5A/KIF3C/KLC1/RAB6A/NAPA/NSF/KIF3A/KDELR1/KIF3B/ERGIC1/HTT/ARF4/KIFAP3/TMED2/RAB1A/KLC2	19
GO:0016082	BP	GO:0016082	synaptic vesicle priming	8/1341	17/18493	1.01e-05	0.000228461	0.000179353	SNAP25/STXBP1/SV2A/UNC13A/STX1B/NAPA/NAPB/SYNJ1	8
GO:0099010	BP	GO:0099010	modification of postsynaptic structure	8/1341	17/18493	1.01e-05	0.000228461	0.000179353	PFN2/RHOA/CTNNA2/SYNPO/WASF1/BAIAP2/TIAM1/CAMKV	8
GO:0032868	BP	GO:0032868	response to insulin	39/1341	259/18493	1.07e-05	0.000239653	0.00018814	PKM/GNAI2/VAMP2/YWHAG/MYO5A/ATP6V1G2/PTPRN/ATP6V0A1/ATP6V1B2/ATP6V0C/INPPL1/ATP6AP1/ATP6V1A/PRKCB/ATP6V1E1/AKT2/ATP6V0E1/AKT1/GAB1/IRS2/BAIAP2/ATP6V0D1/PAK1/ATP6V1C1/GSK3A/GRB10/PRKCZ/GOT1/GOT2/PDPK1/ATP6V1D/PDK2/SP1/ATP6V1H/RELA/CAD/CAT/EPM2AIP1/PTEN	39
GO:0001736	BP	GO:0001736	establishment of planar polarity	18/1341	79/18493	1.07e-05	0.000239653	0.00018814	RHOA/CELSR2/AP2M1/PAFAH1B1/VANGL2/AP2A1/ASTN2/DVL3/BRSK1/DVL1/AP2A2/BRSK2/TIAM1/PRICKLE2/DLG3/FZD7/WNT5A/PTK7	18
GO:0007164	BP	GO:0007164	establishment of tissue polarity	18/1341	79/18493	1.07e-05	0.000239653	0.00018814	RHOA/CELSR2/AP2M1/PAFAH1B1/VANGL2/AP2A1/ASTN2/DVL3/BRSK1/DVL1/AP2A2/BRSK2/TIAM1/PRICKLE2/DLG3/FZD7/WNT5A/PTK7	18
GO:1901879	BP	GO:1901879	regulation of protein depolymerization	18/1341	79/18493	1.07e-05	0.000239653	0.00018814	NES/SPTAN1/TMOD2/STMN2/SPTBN2/RDX/DSTN/TMOD1/C16orf45/DMTN/PDXP/ADD2/CAMSAP1/TWF1/ACTN2/HDGFL3/SPTBN4/NAV3	18
GO:0035567	BP	GO:0035567	non-canonical Wnt signaling pathway	21/1341	102/18493	1.11e-05	0.000246559	0.000193561	CALM1/RHOA/CELSR2/GNAO1/AP2M1/GNG2/VANGL2/PLCB1/CAMK2A/AP2A1/PPP3CA/DVL3/DVL1/AP2A2/TIAM1/PRICKLE2/PPP3CB/PPP3R1/FZD7/WNT5A/PTK7	21
GO:0032869	BP	GO:0032869	cellular response to insulin stimulus	33/1341	204/18493	1.12e-05	0.000246559	0.000193561	PKM/GNAI2/VAMP2/YWHAG/MYO5A/ATP6V1G2/ATP6V0A1/ATP6V1B2/ATP6V0C/ATP6AP1/ATP6V1A/PRKCB/ATP6V1E1/AKT2/ATP6V0E1/AKT1/GAB1/IRS2/BAIAP2/ATP6V0D1/PAK1/ATP6V1C1/GSK3A/GRB10/PRKCZ/GOT1/PDPK1/ATP6V1D/PDK2/SP1/ATP6V1H/RELA/PTEN	33
GO:0032984	BP	GO:0032984	protein-containing complex disassembly	45/1341	317/18493	1.12e-05	0.000246559	0.000193561	NES/HSPA8/SPTAN1/STMN1/TMOD2/STMN3/STMN2/SPTBN2/RDX/KLC1/SH3GL2/DNAJC6/NAPA/DSTN/GABARAPL1/NSF/TMOD1/C16orf45/MAP1LC3B/NAPB/DVL3/CSNK1A1/UBQLN1/DMTN/CALCOCO2/DVL1/PDXP/BNIP3/SMARCD1/ADD2/CAMSAP1/IST1/SYNJ1/CHMP3/LIX1L/SMARCE1/TWF1/CCSAP/UPF1/ACTN2/MAP1LC3A/HDGFL3/SPTBN4/NAV3/OXA1L	45
GO:0098698	BP	GO:0098698	postsynaptic specialization assembly	9/1341	22/18493	1.13e-05	0.000248108	0.000194777	NRXN1/PTPRD/LRRC4B/ARHGEF9/SHANK3/SHANK2/LRRTM2/PTEN/SHANK1	9
GO:0031646	BP	GO:0031646	positive regulation of neurological system process	15/1341	58/18493	1.14e-05	0.000248472	0.000195063	NRXN1/GRIN1/STX1B/DLG4/BAIAP2/DVL1/SHANK3/SHANK2/RNF10/PRKCZ/CUX2/PTK2B/PTEN/SHANK1/RGS4	15
GO:0021819	BP	GO:0021819	layer formation in cerebral cortex	7/1341	13/18493	1.21e-05	0.000263099	0.000206545	ADGRG1/PAFAH1B1/CDK5R1/C16orf45/DAB2IP/MBOAT7/CDK5R2	7
GO:0051651	BP	GO:0051651	maintenance of location in cell	20/1341	95/18493	1.26e-05	0.000273165	0.000214448	PINK1/SKP1/SYNE1/HNRNPU/PAFAH1B1/HK1/EPB41L3/ANK3/TLN2/FLNB/RANGAP1/KDELR1/AKT1/GAA/GPSM2/ARL2BP/TWF1/SPTBN4/POLR2M/SHANK1	20
GO:2000649	BP	GO:2000649	regulation of sodium ion transmembrane transporter activity	14/1341	52/18493	1.34e-05	0.00029038	0.000227962	ATP1B1/YWHAH/SCN3B/ANK3/WNK2/SCN4B/DNM2/CHP1/PRKCE/GPD1L/FGF12/SCN2B/NEDD4L/SCN1B	14
GO:0010822	BP	GO:0010822	positive regulation of mitochondrion organization	22/1341	112/18493	1.52e-05	0.000325562	0.000255582	YWHAZ/PINK1/SREBF2/YWHAG/HIF1A/YWHAB/YWHAH/MLLT11/OPTN/MOAP1/BAP1/NMT1/HTT/FBXO7/BNIP3/GSK3A/TP53/SAE1/OPA1/DNM1L/CAMKK2/DDHD2	22
GO:0071241	BP	GO:0071241	cellular response to inorganic substance	33/1341	207/18493	1.52e-05	0.000325562	0.000255582	APP/PRNP/MAPK1/SLC25A23/ID2/SYT1/CPNE5/DLG4/CPNE2/ANK3/HNRNPD/MEF2C/AKT1/DLG2/ATP13A2/ADCY1/DMTN/MAPK3/AKR1C3/BNIP3/DNM2/RASA4/PPP5C/MEF2A/SYT4/SLC40A1/SNCA/SYT7/MAP1LC3A/SYT13/HPCA/MAPK9/WNT5A	33
GO:0030072	BP	GO:0030072	peptide hormone secretion	37/1341	244/18493	1.52e-05	0.000325562	0.000255582	SNAP25/HIF1A/CAMK2G/PTPRN2/MYO5A/MIDN/PTPRN/SYBU/RAPGEF4/CHGA/BAIAP3/SYTL4/LTBP4/SLC16A1/PPP3CA/CPLX1/ENSA/SERP1/IRS2/VSNL1/CDK16/SLC25A4/BRSK2/TIAM1/OXCT1/RAF1/PPP3CB/KALRN/PRKCE/ARL2BP/NR1D1/RAB1A/SYT7/LRP5/PPARD/ITPR1/CACNA1E	37
GO:0055067	BP	GO:0055067	monovalent inorganic cation homeostasis	25/1341	137/18493	1.58e-05	0.000335814	0.000263631	ATP1A3/ATP1A1/GNAI2/ATP5F1B/ATP1B1/MAPK1/ATP6V0A1/ATP6AP1/SLC12A4/ATP6V0E1/KCNMA1/SLC9A6/ATP6V0D1/MAPK3/SNX5/DMXL2/SLC4A8/CHP1/SLC12A9/SLC4A3/PDK2/ATP6V1H/NEDD4L/SLC12A5/SLC4A10	25
GO:0016055	BP	GO:0016055	Wnt signaling pathway	59/1341	463/18493	1.61e-05	0.000340919	0.000267639	CPE/APP/CALM1/DKK3/SOX2/AES/RHOA/PPP2R1A/CELSR2/GNAO1/AP2M1/SKP1/ATP6V0C/GNG2/VANGL2/TYRO3/PLCB1/CAMK2A/AP2A1/MDFI/WNK2/ATP6AP2/PPP3CA/DVL3/SPIN1/CSNK1A1/GNAQ/TLE3/DAB2IP/DVL1/CDK14/AP2A2/JADE1/GSK3A/GRB10/TIAM1/PPP2CA/PRICKLE2/PPP3CB/PPP3R1/DACT3/TSPAN12/CCNY/PPM1A/G3BP1/PIN1/LRP5/RTF1/TCF7L1/BTRC/CTNNBIP1/FZD7/LIMD1/PTEN/WNT5A/PTK7/BRD7/PTPRO/AMER3	59
GO:1903311	BP	GO:1903311	regulation of mRNA metabolic process	39/1341	264/18493	1.68e-05	0.000354666	0.000278431	HSPA8/HNRNPA2B1/YWHAZ/DDX5/HNRNPC/YWHAB/HNRNPK/HNRNPU/ZFP36L2/CELF2/SUPT5H/CELF3/RBFOX2/LARP1/HNRNPL/RBMX/HNRNPD/KHSRP/SRSF3/NUDT21/SAFB2/PTBP1/AKT1/SRPK2/SRSF1/RNF40/SRSF2/CELF5/PRPF19/NCBP2/RBM17/CELF4/SRSF9/UPF1/RBM15B/SREK1/SF3B4/TRA2B/FXR1	39
GO:0010765	BP	GO:0010765	positive regulation of sodium ion transport	11/1341	34/18493	1.69e-05	0.000354666	0.000278431	ATP1B1/SCN3B/ANK3/WNK2/SCN4B/AKT1/DNM2/CHP1/GPD1L/FGF12/SCN1B	11
GO:0097107	BP	GO:0097107	postsynaptic density assembly	8/1341	18/18493	1.7e-05	0.000355563	0.000279135	NRXN1/PTPRD/LRRC4B/SHANK3/SHANK2/LRRTM2/PTEN/SHANK1	8
GO:0031629	BP	GO:0031629	synaptic vesicle fusion to presynaptic active zone membrane	9/1341	23/18493	1.74e-05	0.000360974	0.000283382	SNAP25/CPLX2/STXBP1/SYT1/STX1B/CPLX1/PRRT2/RAB3A/SYT7	9
GO:0051654	BP	GO:0051654	establishment of mitochondrion localization	9/1341	23/18493	1.74e-05	0.000360974	0.000283382	MAP1B/UCHL1/HIF1A/SYBU/WASF1/LRPPRC/NEFL/OPA1/MAP1S	9
GO:1903008	BP	GO:1903008	organelle disassembly	20/1341	97/18493	1.74e-05	0.000360974	0.000283382	PINK1/SREBF2/HIF1A/KLC1/GABARAPL1/OPTN/MAP1LC3B/VDAC1/ATP13A2/WDR45B/HTT/FBXO7/BNIP3/RB1CC1/GSK3A/ATG9A/DNM1L/CAMKK2/MAP1LC3A/RNF41	20
GO:0006816	BP	GO:0006816	calcium ion transport	54/1341	413/18493	1.77e-05	0.000364998	0.000286541	CALM1/CALM3/TMBIM6/CALM2/THY1/ANK2/ATP2A2/GNAI2/PRNP/SARAF/RHOA/FYN/ATP1B1/GNAO1/JPH4/CAMK2G/NCS1/SLC25A23/MYO5A/PKD1/ANXA6/AKAP6/GRIN1/PDE2A/CX3CL1/ATP2B2/JPH3/CAMK2A/CAMK2B/PRKCB/ATP2B1/F2R/EHD3/PPP3CA/UBQLN1/HTT/NALCN/CHRNB2/TSPAN13/STIM1/PRKCE/OPA1/PRKACA/PDPK1/SNCA/TMCO1/PTK2B/GRIN2C/GRIN2A/HPCA/SLC8A2/ITPR1/CACNA1E/RGS4	54
GO:0010256	BP	GO:0010256	endomembrane system organization	53/1341	403/18493	1.79e-05	0.000368465	0.000289263	RTN3/ANK2/RTN4/ATP2A2/YWHAZ/ARL6IP1/SYP/MAPK1/DCTN1/SYNE1/PTPRN/ABCA1/SEC61A1/PAFAH1B1/DNM1/BAIAP3/SH3GL2/SYNGR1/EPB41L3/PLEKHM2/ANK3/PRKCB/CIT/OPTN/AKT2/F2R/EHD3/CSNK1A1/AKT1/SERP1/BAIAP2/NEK9/MAPK3/HTT/PACSIN1/DNM2/REEP1/IST1/SYT4/SYNJ1/CHMP3/TMED2/MAP2K1/RAB1A/SYT7/SEC23B/TMEM43/SNX10/CCDC136/PTEN/ARFGEF2/ATL1/AKTIP	53
GO:0198738	BP	GO:0198738	cell-cell signaling by wnt	59/1341	465/18493	1.83e-05	0.000374858	0.000294282	CPE/APP/CALM1/DKK3/SOX2/AES/RHOA/PPP2R1A/CELSR2/GNAO1/AP2M1/SKP1/ATP6V0C/GNG2/VANGL2/TYRO3/PLCB1/CAMK2A/AP2A1/MDFI/WNK2/ATP6AP2/PPP3CA/DVL3/SPIN1/CSNK1A1/GNAQ/TLE3/DAB2IP/DVL1/CDK14/AP2A2/JADE1/GSK3A/GRB10/TIAM1/PPP2CA/PRICKLE2/PPP3CB/PPP3R1/DACT3/TSPAN12/CCNY/PPM1A/G3BP1/PIN1/LRP5/RTF1/TCF7L1/BTRC/CTNNBIP1/FZD7/LIMD1/PTEN/WNT5A/PTK7/BRD7/PTPRO/AMER3	59
GO:0010639	BP	GO:0010639	negative regulation of organelle organization	51/1341	384/18493	1.96e-05	0.000400525	0.000314432	MAP2/SPTAN1/H3F3B/PFN2/CLIP3/STMN1/TMOD2/PINK1/HNRNPC/STMN2/SPTBN2/PRKAR1A/RDX/HNRNPU/TOM1L2/VAT1/TERF2IP/MAPRE1/HIGD1A/TMOD1/C16orf45/TAF7/AKT1/ARAP1/H2AFY/DMTN/SHANK3/PRRT2/BNIP3/DNM2/ADD2/PPFIA1/OTUB1/CAMSAP1/TRIM37/DNMT1/PPP1R9A/SYT4/OPA1/TWF1/SNCA/DNM1L/HDGFL3/CORO1B/SPTBN4/SMG6/NBN/NAV3/RNF41/SHANK1/MYADM	51
GO:0051899	BP	GO:0051899	membrane depolarization	19/1341	90/18493	1.97e-05	0.000401224	0.00031498	FHL1/ANK2/YWHAH/SCN3B/MLLT11/ANK3/SCN4B/CHRNB2/HCN2/SCN2A/PRKCZ/SCN1A/GOT1/GPD1L/FGF12/SCN2B/NEDD4L/CACNA1E/SCN1B	19
GO:0008038	BP	GO:0008038	neuron recognition	13/1341	47/18493	1.98e-05	0.000401224	0.00031498	APP/RTN4/YWHAZ/MEGF8/TNFRSF21/CDK5R1/NTM/OPCML/CNTNAP2/NCAM2/EPHA4/EFNB3/NPTN	13
GO:0043244	BP	GO:0043244	regulation of protein complex disassembly	21/1341	106/18493	2.06e-05	0.000415446	0.000326145	NES/SPTAN1/TMOD2/STMN2/SPTBN2/RDX/DSTN/TMOD1/C16orf45/DMTN/CALCOCO2/PDXP/BNIP3/ADD2/CAMSAP1/TWF1/UPF1/ACTN2/HDGFL3/SPTBN4/NAV3	21
GO:0034764	BP	GO:0034764	positive regulation of transmembrane transport	31/1341	192/18493	2.11e-05	0.000425204	0.000333806	SLC1A2/CALM1/CALM3/CALM2/CLIP3/THY1/ANK2/PINK1/ARL6IP1/ATP1B1/ARPP19/AKAP6/CX3CL1/ANK3/WNK2/AKT2/F2R/EHD3/AKT1/NFE2L2/IRS2/HTT/SHANK3/DNM2/STIM1/CHP1/MEF2A/PDPK1/SNCA/ACTN2/KCNC1	31
GO:1901214	BP	GO:1901214	regulation of neuron death	42/1341	296/18493	2.19e-05	0.000438134	0.000343957	FAIM2/PRNP/NSMF/PINK1/RHOA/FYN/CHL1/NONO/HIF1A/STXBP1/GPI/TRIM2/AGAP2/GABRB3/CDK5R1/GRIN1/CHGA/CX3CL1/HSPD1/TYRO3/SNCB/MEF2C/F2R/DNAJC5/AKT1/ATP13A2/SRPK2/NEFL/SYNGAP1/FBXO7/CHP1/PPP5C/MDK/OXR1/UBE2M/PDPK1/SNCA/PIN1/PTK2B/CASP9/WNT5A/CD200	42
GO:0060999	BP	GO:0060999	positive regulation of dendritic spine development	12/1341	41/18493	2.2e-05	0.000438134	0.000343957	PAFAH1B1/CAMK2B/BAIAP2/SHANK3/SHANK2/TIAM1/PPP1R9A/KALRN/OPA1/DNM1L/CUX2/SHANK1	12
GO:0072583	BP	GO:0072583	clathrin-dependent endocytosis	12/1341	41/18493	2.2e-05	0.000438134	0.000343957	AP2M1/DNM1/SNAP91/SH3GL2/DNAJC6/AP2A1/AP2A2/PIP5K1C/DNM2/INPP5F/UBQLN2/AAK1	12
GO:0048172	BP	GO:0048172	regulation of short-term neuronal synaptic plasticity	7/1341	14/18493	2.26e-05	0.00044689	0.000350831	SYP/UNC13A/SYNGR1/SYT4/RAB3A/SLC8A2/PPFIA3	7
GO:0099558	BP	GO:0099558	maintenance of synapse structure	7/1341	14/18493	2.26e-05	0.00044689	0.000350831	DCTN1/BSN/DLG2/ADGRB3/SYNGAP1/RAB3A/DLG3	7
GO:0007016	BP	GO:0007016	cytoskeletal anchoring at plasma membrane	6/1341	10/18493	2.34e-05	0.00045594	0.000357936	EPB41L3/ANK3/TLN2/FLNB/SPTBN4/SHANK1	6
GO:0031630	BP	GO:0031630	regulation of synaptic vesicle fusion to presynaptic active zone membrane	6/1341	10/18493	2.34e-05	0.00045594	0.000357936	CPLX2/STXBP1/SYT1/CPLX1/RAB3A/SYT7	6
GO:0099566	BP	GO:0099566	regulation of postsynaptic cytosolic calcium ion concentration	6/1341	10/18493	2.34e-05	0.00045594	0.000357936	MYO5A/ATP2B2/SYNPO/GRM5/ITPR1/WNT5A	6
GO:1902065	BP	GO:1902065	response to L-glutamate	6/1341	10/18493	2.34e-05	0.00045594	0.000357936	TMBIM6/FYN/BAIAP2/OPA1/HPCA/PCNA	6
GO:0008286	BP	GO:0008286	insulin receptor signaling pathway	24/1341	132/18493	2.46e-05	0.000478182	0.000375397	GNAI2/ATP6V1G2/ATP6V0A1/ATP6V1B2/ATP6V0C/ATP6AP1/ATP6V1A/PRKCB/ATP6V1E1/AKT2/ATP6V0E1/AKT1/GAB1/IRS2/BAIAP2/ATP6V0D1/ATP6V1C1/GSK3A/GRB10/PRKCZ/ATP6V1D/PDK2/ATP6V1H/RELA	24
GO:0099500	BP	GO:0099500	vesicle fusion to plasma membrane	9/1341	24/18493	2.6e-05	0.000502457	0.000394453	SNAP25/CPLX2/STXBP1/SYT1/STX1B/CPLX1/PRRT2/RAB3A/SYT7	9
GO:0010821	BP	GO:0010821	regulation of mitochondrion organization	29/1341	176/18493	2.61e-05	0.000503731	0.000395454	YWHAZ/PINK1/SREBF2/YWHAG/HIF1A/YWHAB/YWHAH/MLLT11/VAT1/PDE2A/HIGD1A/OPTN/VDAC1/AKT1/ATP13A2/MOAP1/BAP1/NMT1/HTT/FBXO7/BNIP3/GSK3A/TP53/SAE1/OPA1/DNM1L/CAMKK2/DDHD2/RNF41	29
GO:0035773	BP	GO:0035773	insulin secretion involved in cellular response to glucose stimulus	15/1341	62/18493	2.7e-05	0.000515832	0.000404953	HIF1A/PTPRN2/PTPRN/SYBU/BAIAP3/VSNL1/CDK16/BRSK2/TIAM1/OXCT1/RAF1/PPP3CB/PRKCE/NR1D1/LRP5	15
GO:0030100	BP	GO:0030100	regulation of endocytosis	38/1341	260/18493	2.74e-05	0.000515832	0.000404953	CALM1/CALM3/CLIP3/SCAMP5/ABR/SIRPA/HNRNPK/HMGB1/SLC17A7/ANKFY1/DNM1/SNAP91/SH3GL2/STX1B/DLG4/SCRIB/DNAJC6/AP2A1/PPP3CA/USP46/CD47/STON1/RAB5C/CDH13/LRRTM2/DNM2/PPP3CB/SYT4/SYNJ1/UBQLN2/SNCA/DNM1L/SYT7/NEDD4L/AAK1/HPCA/PTEN/WNT5A	38
GO:0032011	BP	GO:0032011	ARF protein signal transduction	8/1341	19/18493	2.74e-05	0.000515832	0.000404953	PSD/IQSEC1/PSD3/MAPRE2/IQSEC2/CYTH2/ARFGEF2/IQSEC3	8
GO:0032012	BP	GO:0032012	regulation of ARF protein signal transduction	8/1341	19/18493	2.74e-05	0.000515832	0.000404953	PSD/IQSEC1/PSD3/MAPRE2/IQSEC2/CYTH2/ARFGEF2/IQSEC3	8
GO:0061003	BP	GO:0061003	positive regulation of dendritic spine morphogenesis	8/1341	19/18493	2.74e-05	0.000515832	0.000404953	PAFAH1B1/CAMK2B/BAIAP2/TIAM1/KALRN/OPA1/DNM1L/CUX2	8
GO:0098884	BP	GO:0098884	postsynaptic neurotransmitter receptor internalization	8/1341	19/18493	2.74e-05	0.000515832	0.000404953	DNM1/EPS15/SCRIB/DNM3/USP46/DNM2/SYNJ1/HPCA	8
GO:0140239	BP	GO:0140239	postsynaptic endocytosis	8/1341	19/18493	2.74e-05	0.000515832	0.000404953	DNM1/EPS15/SCRIB/DNM3/USP46/DNM2/SYNJ1/HPCA	8
GO:0008306	BP	GO:0008306	associative learning	17/1341	77/18493	2.9e-05	0.000543431	0.00042662	APP/NDRG4/MAP1A/SNAP25/HIF1A/GRIN1/NRGN/SYNPO/PPP1R1B/SYNGAP1/BRSK1/CHRNB2/TANC1/NPTN/DDHD2/GRIN2A/SHANK1	17
GO:1900271	BP	GO:1900271	regulation of long-term synaptic potentiation	11/1341	36/18493	3.09e-05	0.000577555	0.000453409	APP/PRNP/NRGN/CRTC1/EPHA4/NSG1/SHANK3/PAIP2/NPTN/PPP1R9A/GRIN2A	11
GO:0003015	BP	GO:0003015	heart process	37/1341	252/18493	3.14e-05	0.000584404	0.000458786	CALM1/CALM3/CALM2/ATP1A1/ANK2/ATP2A2/GNAI2/FYN/ATP1B1/GNAO1/SCN3B/CELF2/CHGA/ATP2B2/ATP2B1/AKAP13/SCN4B/EHD3/GAA/SRSF1/GSK3A/GRK2/STIM1/SCN1A/MEF2A/PRKACA/GPD1L/FGF12/DNM1L/SCN2B/NEDD4L/HEY2/SPTBN4/SLC8A2/ITPR1/SCN1B/RGS4	37
GO:0051051	BP	GO:0051051	negative regulation of transport	61/1341	495/18493	3.21e-05	0.000596034	0.000467916	CRYAB/CALM1/MAP1B/CALM3/TMBIM6/CALM2/GDI1/SCAMP5/ABR/GNAI2/SREBF2/SIRPA/TNFRSF21/NMB/GNAO1/HMGB1/MIDN/NDFIP1/CHGA/PDE2A/CX3CL1/SYTL4/STX1B/DLG4/ANK3/PRKCB/WNK2/AKT2/RANGAP1/F2R/PPP3CA/CD47/AKT1/ARHGAP1/IRS2/VSNL1/UBQLN1/DMTN/PRRT2/LRRTM2/GSK3A/GRB10/CHP1/PPP1R9A/SYT4/KALRN/PRKCE/UBQLN2/SNCA/RAB11FIP3/NDFIP2/FGF12/ACTN2/CAB39/PTK2B/NEDD4L/CNIH2/PTEN/UBE2J1/CD200/RGS4	61
GO:0071900	BP	GO:0071900	regulation of protein serine/threonine kinase activity	61/1341	496/18493	3.41e-05	0.000630742	0.000495163	CALM1/CALM3/CALM2/THY1/CCND2/UCHL1/RHOA/YWHAG/PPP2R1A/DAZAP2/MAPK1/PRKAR1A/CDK5R1/MAPK8IP3/CCNI/VANGL2/MADD/PPP1R1B/HIGD1A/IRAK1/PRKAR1B/AKAP13/F2R/DVL3/AKT1/RAPGEF2/EPHA4/DAB2IP/MAPK10/H2AFY/MAPK3/HTT/FBXO7/PAK1/MAPRE3/TIAM1/RAF1/PPP2CA/DUSP3/MAP2K1/CNPPD1/SNCA/CCNY/TAOK2/CDK5R2/CAB39/PTK2B/LRP5/PRKAG2/PDCD4/GNG3/CDKN2B/PTEN/UBE2N/WNT5A/PRKAR2B/TPD52L1/DUSP8/RGS4/CCNG2/RASGRP1	61
GO:0070588	BP	GO:0070588	calcium ion transmembrane transport	42/1341	302/18493	3.54e-05	0.000652737	0.000512431	CALM1/CALM3/CALM2/THY1/ANK2/ATP2A2/PRNP/FYN/ATP1B1/JPH4/NCS1/SLC25A23/MYO5A/PKD1/ANXA6/AKAP6/GRIN1/PDE2A/CX3CL1/ATP2B2/JPH3/ATP2B1/F2R/EHD3/UBQLN1/HTT/NALCN/TSPAN13/STIM1/PRKCE/OPA1/PRKACA/PDPK1/SNCA/TMCO1/PTK2B/GRIN2C/GRIN2A/HPCA/SLC8A2/ITPR1/CACNA1E	42
GO:0060401	BP	GO:0060401	cytosolic calcium ion transport	27/1341	161/18493	3.56e-05	0.000654089	0.000513492	CALM1/CALM3/TMBIM6/CALM2/THY1/ANK2/ATP2A2/PRNP/FYN/JPH4/SLC25A23/MYO5A/AKAP6/GRIN1/CX3CL1/JPH3/F2R/HTT/PRKCE/OPA1/PRKACA/PDPK1/SNCA/PTK2B/GRIN2C/GRIN2A/ITPR1	27
GO:0001921	BP	GO:0001921	positive regulation of receptor recycling	7/1341	15/18493	3.98e-05	0.000727615	0.000571214	EPS15/SCRIB/NSF/NSG1/ARAP1/INPP5F/SNCA	7
GO:0071242	BP	GO:0071242	cellular response to ammonium ion	15/1341	64/18493	4.03e-05	0.00073514	0.000577121	GNAI2/AGRN/MAPK1/GABRB3/CDK5R1/PLCB1/PPP1R9B/HNRNPD/GNAQ/MAPK3/CHRNB2/GABRG2/DNM2/GRK2/LY6H	15
GO:0061337	BP	GO:0061337	cardiac conduction	21/1341	111/18493	4.23e-05	0.000769846	0.000604367	CALM1/CALM3/ATP1A3/CALM2/ATP1A1/ANK2/ATP2A2/ATP1B1/SCN3B/ATP2B2/ATP2B1/SCN4B/EHD3/STIM1/MEF2A/PRKACA/SCN2B/SPTBN4/SLC8A2/ITPR1/SCN1B	21
GO:1903169	BP	GO:1903169	regulation of calcium ion transmembrane transport	25/1341	145/18493	4.27e-05	0.000772832	0.000606711	CALM1/CALM3/CALM2/THY1/ANK2/PRNP/FYN/ATP1B1/JPH4/MYO5A/AKAP6/CX3CL1/JPH3/F2R/EHD3/UBQLN1/HTT/TSPAN13/STIM1/PRKCE/PRKACA/PDPK1/SNCA/PTK2B/HPCA	25
GO:2000310	BP	GO:2000310	regulation of NMDA receptor activity	8/1341	20/18493	4.28e-05	0.000773245	0.000607035	APP/PINK1/MAPK8IP2/DLG4/MEF2C/RASGRF1/PTK2B/CNIH2	8
GO:0001738	BP	GO:0001738	morphogenesis of a polarized epithelium	19/1341	95/18493	4.38e-05	0.000787942	0.000618573	RHOA/CELSR2/AP2M1/PAFAH1B1/VANGL2/AP2A1/ASTN2/DVL3/LAMA5/BRSK1/DVL1/AP2A2/BRSK2/TIAM1/PRICKLE2/DLG3/FZD7/WNT5A/PTK7	19
GO:0050796	BP	GO:0050796	regulation of insulin secretion	28/1341	172/18493	4.47e-05	0.000802245	0.000629802	SNAP25/HIF1A/MIDN/SYBU/RAPGEF4/CHGA/BAIAP3/SYTL4/SLC16A1/PPP3CA/ENSA/SERP1/IRS2/VSNL1/CDK16/SLC25A4/BRSK2/TIAM1/OXCT1/PPP3CB/PRKCE/ARL2BP/NR1D1/SYT7/LRP5/PPARD/ITPR1/CACNA1E	28
GO:0042326	BP	GO:0042326	negative regulation of phosphorylation	56/1341	448/18493	4.51e-05	0.000806496	0.000633139	CALM1/TIMP3/CALM3/CALM2/THY1/PRNP/PINK1/UCHL1/SIRPA/RHOA/YWHAG/PPP2R1A/CAMK2N1/LMO3/PRKAR1A/HNRNPU/MIDN/PAFAH1B1/PTPRT/TERF2IP/CTDSP2/PPP1R1B/WNK2/PRKAR1B/TAF7/GNAQ/AKT1/DAB2IP/H2AFY/IRS2/DMTN/DVL1/FBXO7/CTDSP1/GRB10/INPP5F/PRKCZ/CHP1/PPP5C/PPP2CA/DUSP3/GPD1L/PDPK1/SNCA/PIN1/LRP5/PRKAG2/SH3BP5/PDCD4/CDKN2B/PTEN/PRKAR2B/DUSP8/RGS4/MYADM/PPP2R5D	56
GO:0070838	BP	GO:0070838	divalent metal ion transport	57/1341	459/18493	4.66e-05	0.000829857	0.000651479	CALM1/CALM3/TMBIM6/CALM2/THY1/ANK2/ATP2A2/GNAI2/PRNP/SARAF/RHOA/FYN/ATP1B1/GNAO1/JPH4/CAMK2G/NCS1/SLC25A23/MYO5A/PKD1/ANXA6/AKAP6/GRIN1/PDE2A/CX3CL1/ATP2B2/JPH3/CAMK2A/CAMK2B/PRKCB/ATP2B1/F2R/EHD3/PPP3CA/UBQLN1/HTT/NALCN/CHRNB2/SLC39A10/TSPAN13/STIM1/PRKCE/OPA1/PRKACA/SLC40A1/SLC30A9/PDPK1/SNCA/TMCO1/PTK2B/GRIN2C/GRIN2A/HPCA/SLC8A2/ITPR1/CACNA1E/RGS4	57
GO:0046879	BP	GO:0046879	hormone secretion	42/1341	306/18493	4.83e-05	0.000850516	0.000667697	GNAS/SNAP25/HIF1A/NMB/CAMK2G/PTPRN2/MYO5A/MIDN/PTPRN/SYBU/SCG5/RAPGEF4/CHGA/BAIAP3/SYTL4/LTBP4/SLC16A1/SOX11/PPP3CA/CPLX1/ENSA/SERP1/IRS2/VSNL1/CDK16/SLC25A4/BRSK2/TIAM1/OXCT1/RAF1/PPP3CB/KALRN/PRKCE/ARL2BP/NR1D1/RAB11FIP3/RAB1A/SYT7/LRP5/PPARD/ITPR1/CACNA1E	42
GO:0032252	BP	GO:0032252	secretory granule localization	6/1341	11/18493	4.83e-05	0.000850516	0.000667697	MAP2/KIF1A/KIF5A/MYO5A/SYBU/RASGRP1	6
GO:0098885	BP	GO:0098885	modification of postsynaptic actin cytoskeleton	6/1341	11/18493	4.83e-05	0.000850516	0.000667697	PFN2/RHOA/CTNNA2/WASF1/BAIAP2/TIAM1	6
GO:1905383	BP	GO:1905383	protein localization to presynapse	6/1341	11/18493	4.83e-05	0.000850516	0.000667697	MAP1A/KIF5C/KIF5A/MAPK8IP3/DLG2/DVL1	6
GO:0051279	BP	GO:0051279	regulation of release of sequestered calcium ion into cytosol	17/1341	80/18493	4.88e-05	0.000855369	0.000671507	CALM1/CALM3/CALM2/THY1/ANK2/JPH4/MYO5A/AKAP6/CX3CL1/JPH3/F2R/HTT/PRKCE/PRKACA/PDPK1/SNCA/PTK2B	17
GO:0045744	BP	GO:0045744	negative regulation of G protein-coupled receptor signaling pathway	13/1341	51/18493	5.1e-05	0.000892322	0.000700516	STMN1/GNAI2/YWHAB/DNM1/PALM/GPRASP1/DNM2/GRK2/MGRN1/UBQLN2/SNCA/ARRDC3/RGS4	13
GO:0051924	BP	GO:0051924	regulation of calcium ion transport	35/1341	239/18493	5.36e-05	0.000934922	0.000733959	CALM1/CALM3/TMBIM6/CALM2/THY1/ANK2/GNAI2/PRNP/SARAF/RHOA/FYN/ATP1B1/GNAO1/JPH4/CAMK2G/MYO5A/AKAP6/GRIN1/CX3CL1/JPH3/CAMK2A/CAMK2B/F2R/EHD3/UBQLN1/HTT/TSPAN13/STIM1/PRKCE/PRKACA/PDPK1/SNCA/PTK2B/HPCA/RGS4	35
GO:0099590	BP	GO:0099590	neurotransmitter receptor internalization	9/1341	26/18493	5.44e-05	0.000944793	0.000741709	SNAP25/DNM1/EPS15/SCRIB/DNM3/USP46/DNM2/SYNJ1/HPCA	9
GO:0072511	BP	GO:0072511	divalent inorganic cation transport	57/1341	462/18493	5.59e-05	0.000967521	0.000759552	CALM1/CALM3/TMBIM6/CALM2/THY1/ANK2/ATP2A2/GNAI2/PRNP/SARAF/RHOA/FYN/ATP1B1/GNAO1/JPH4/CAMK2G/NCS1/SLC25A23/MYO5A/PKD1/ANXA6/AKAP6/GRIN1/PDE2A/CX3CL1/ATP2B2/JPH3/CAMK2A/CAMK2B/PRKCB/ATP2B1/F2R/EHD3/PPP3CA/UBQLN1/HTT/NALCN/CHRNB2/SLC39A10/TSPAN13/STIM1/PRKCE/OPA1/PRKACA/SLC40A1/SLC30A9/PDPK1/SNCA/TMCO1/PTK2B/GRIN2C/GRIN2A/HPCA/SLC8A2/ITPR1/CACNA1E/RGS4	57
GO:1903829	BP	GO:1903829	positive regulation of cellular protein localization	43/1341	318/18493	5.63e-05	0.000971532	0.000762701	MAP1A/CLIP3/RTN4/VAMP2/PRNP/YWHAZ/PINK1/SREBF2/FYN/YWHAG/MAPK1/YWHAB/TRIM28/YWHAH/RDX/CDK5R1/ANK3/ANP32B/AKT2/AKT1/BAP1/NMT1/MAVS/GPSM2/PAK1/GSK3A/TP53/NPTN/GLIS2/CHP1/SAE1/PRKCE/DPP10/PRKACA/GPD1L/PDPK1/PPM1A/RIPOR1/HPCA/ZIC1/MARK4/SMO/PCNT	43
GO:0099068	BP	GO:0099068	postsynapse assembly	10/1341	32/18493	5.72e-05	0.000984379	0.000772786	NRXN1/PTPRD/LRRC4B/ARHGEF9/SHANK3/SHANK2/LRRTM2/PTEN/WNT5A/SHANK1	10
GO:0061387	BP	GO:0061387	regulation of extent of cell growth	20/1341	105/18493	5.78e-05	0.000992201	0.000778927	MAP2/MAP1B/GDI1/RTN4/OLFM1/MEGF8/PAFAH1B1/CDK5R1/NTN1/SEMA4B/SEMA6B/LIMK1/PAK1/DNM2/IST1/ULK2/PLXNA3/IFRD1/SEMA7A/WNT5A	20
GO:0070585	BP	GO:0070585	protein localization to mitochondrion	24/1341	139/18493	5.88e-05	0.00100539	0.00078928	CALM1/HSP90AA1/CALM3/YWHAZ/PINK1/SREBF2/YWHAG/YWHAB/YWHAH/HSPD1/HK1/UQCRC2/AKT1/MOAP1/BAP1/NMT1/FBXO7/GDAP1/GSK3A/TP53/SAE1/DNM1L/TOMM70/PITRM1	24
GO:0070507	BP	GO:0070507	regulation of microtubule cytoskeleton organization	28/1341	175/18493	6.13e-05	0.00104504	0.000820408	MAP2/DYNC1H1/CLIP3/STMN1/RHOA/STMN3/DCTN1/STMN2/HNRNPU/PKD1/PAFAH1B1/CDK5R1/MAPRE1/MAPRE2/C16orf45/GPSM2/PAK1/MAPRE3/CAMSAP1/TRIM37/CHMP3/SNCA/SKA2/CCSAP/MAP6/HDGFL3/NAV3/MARK4	28
GO:0043270	BP	GO:0043270	positive regulation of ion transport	37/1341	260/18493	6.2e-05	0.00105028	0.000824518	CALM1/CALM3/CALM2/FHL1/THY1/ANK2/SLC6A1/PINK1/ARL6IP1/ATP1B1/STXBP1/SCN3B/AKAP6/ATP8A1/GRIN1/CX3CL1/CAMK2A/ANK3/WNK2/SCN4B/F2R/EHD3/AKT1/HTT/SHANK3/CHRNB2/DNM2/STIM1/CHP1/SYT4/GPD1L/PDPK1/SNCA/FGF12/ACTN2/KCNC1/SCN1B	37
GO:0110053	BP	GO:0110053	regulation of actin filament organization	37/1341	260/18493	6.2e-05	0.00105028	0.000824518	SPTAN1/PFN2/STMN1/TMOD2/RHOA/CDC42EP4/SPTBN2/RDX/CX3CL1/SYNPO/DSTN/CIT/WASF1/TMOD1/CD47/ARAP1/BAIAP2/DMTN/SHANK3/PDXP/LIMK1/PAK1/PXN/ADD2/PPFIA1/RHOBTB2/PPP1R9A/PRKCE/TWF1/ACTN2/PTK2B/CORO1B/SPTBN4/PLEKHG2/SHANK1/RGS4/MYADM	37
GO:0021954	BP	GO:0021954	central nervous system neuron development	16/1341	74/18493	6.47e-05	0.00108863	0.00085463	MAP2/HSP90AA1/DCLK2/DCLK1/PAFAH1B1/MYCBP2/RAPGEF2/EPHA4/CHRNB2/PLXNA3/GBA2/SPTBN4/PTEN/WNT5A/SLC4A10/SCN1B	16
GO:0032507	BP	GO:0032507	maintenance of protein location in cell	16/1341	74/18493	6.47e-05	0.00108863	0.00085463	PINK1/SKP1/SYNE1/HNRNPU/HK1/EPB41L3/ANK3/TLN2/FLNB/RANGAP1/KDELR1/AKT1/ARL2BP/TWF1/SPTBN4/SHANK1	16
GO:0035725	BP	GO:0035725	sodium ion transmembrane transport	24/1341	140/18493	6.62e-05	0.00110199	0.000865117	ATP1A3/ATP1A1/ATP1B1/YWHAH/SCN3B/SLC17A7/ANK3/WNK2/SCN4B/SLC9A6/NALCN/DNM2/HCN2/SCN2A/CHP1/SCN1A/PRKCE/GPD1L/FGF12/SCN2B/NEDD4L/SLC8A2/SHROOM2/SCN1B	24
GO:0048791	BP	GO:0048791	calcium ion-regulated exocytosis of neurotransmitter	7/1341	16/18493	6.63e-05	0.00110199	0.000865117	ATP2A2/SYT1/STX1B/RIMS4/RIMS3/SYT4/SYT7	7
GO:0098877	BP	GO:0098877	neurotransmitter receptor transport to plasma membrane	7/1341	16/18493	6.63e-05	0.00110199	0.000865117	SNAP25/CLSTN1/STX1B/SCRIB/CPLX1/NSG1/GRIPAP1	7
GO:0098969	BP	GO:0098969	neurotransmitter receptor transport to postsynaptic membrane	7/1341	16/18493	6.63e-05	0.00110199	0.000865117	SNAP25/CLSTN1/STX1B/SCRIB/CPLX1/NSG1/GRIPAP1	7
GO:0031109	BP	GO:0031109	microtubule polymerization or depolymerization	20/1341	106/18493	6.65e-05	0.00110284	0.000865783	CRYAB/MAP2/CLIP3/STMN1/STMN3/DCTN1/STMN2/CDK5R1/MAPRE1/MAPRE2/C16orf45/PAK1/MAPRE3/CAMSAP1/TUBG2/SNCA/SKA2/CCSAP/HDGFL3/NAV3	20
GO:0033157	BP	GO:0033157	regulation of intracellular protein transport	34/1341	232/18493	6.71e-05	0.00110993	0.000871349	GDI1/VAMP2/PRNP/PINK1/SREBF2/FYN/MAPK1/TRIM28/CDK5R1/PDE2A/ANK3/ANP32B/AKT2/RANGAP1/ATP13A2/BAP1/DMTN/MAVS/PAK1/GSK3A/BRSK2/TP53/CHP1/GRIPAP1/SAE1/PRKACA/NOLC1/PPM1A/RIPOR1/HPCA/ZIC1/SMO/UBE2J1/PCNT	34
GO:0035637	BP	GO:0035637	multicellular organismal signaling	28/1341	176/18493	6.8e-05	0.00112005	0.000879296	CALM1/CALM3/ATP1A3/CALM2/ATP1A1/ANK2/ATP2A2/ATP1B1/SCN3B/PAFAH1B1/ATP2B2/ANK3/ATP2B1/CNTNAP2/SCN4B/CNTNAP1/EHD3/SCN2A/STIM1/SCN1A/MEF2A/PRKACA/FGF12/SCN2B/SPTBN4/SLC8A2/ITPR1/SCN1B	28
GO:0030004	BP	GO:0030004	cellular monovalent inorganic cation homeostasis	18/1341	90/18493	6.89e-05	0.00113298	0.000889444	ATP1A3/ATP1A1/ATP5F1B/ATP1B1/MAPK1/ATP6V0A1/ATP6V0E1/KCNMA1/SLC9A6/ATP6V0D1/MAPK3/DMXL2/SLC4A8/CHP1/SLC4A3/ATP6V1H/NEDD4L/SLC4A10	18
GO:0006006	BP	GO:0006006	glucose metabolic process	31/1341	204/18493	6.96e-05	0.00114109	0.000895809	PKM/ENO2/ARPP19/GPI/HMGB1/PFKP/MIDN/PGAM1/PGK1/INPPL1/HK1/MDH1/HECTD4/NISCH/AKT2/AKT1/GAA/PGM2L1/SERP1/IRS2/GSK3A/FAM3C/GOT1/GOT2/G6PC3/NR1D1/PDK2/LRP5/EPM2AIP1/PPARD/PDHA1	31
GO:0097553	BP	GO:0097553	calcium ion transmembrane import into cytosol	23/1341	132/18493	7.19e-05	0.0011745	0.000922036	CALM1/CALM3/CALM2/THY1/ANK2/PRNP/FYN/JPH4/MYO5A/AKAP6/GRIN1/CX3CL1/JPH3/F2R/HTT/PRKCE/PRKACA/PDPK1/SNCA/PTK2B/GRIN2C/GRIN2A/ITPR1	23
GO:0070050	BP	GO:0070050	neuron cellular homeostasis	10/1341	33/18493	7.68e-05	0.00125035	0.000981589	MAP1A/DCTN1/NCS1/SLC17A7/TSPOAP1/CX3CL1/ATP2B2/TYRO3/NELL2/ATP2B1	10
GO:0007632	BP	GO:0007632	visual behavior	13/1341	53/18493	7.87e-05	0.00127797	0.00100327	SLC1A2/APP/NDRG4/HIF1A/GRIN1/SYNPO/PPP1R1B/SYNGAP1/CHRNB2/TANC1/NPTN/DDHD2/GRIN2A	13
GO:0030516	BP	GO:0030516	regulation of axon extension	18/1341	91/18493	8.02e-05	0.00129849	0.00101938	MAP2/MAP1B/GDI1/RTN4/OLFM1/MEGF8/PAFAH1B1/CDK5R1/NTN1/SEMA4B/SEMA6B/LIMK1/PAK1/DNM2/PLXNA3/IFRD1/SEMA7A/WNT5A	18
GO:1904951	BP	GO:1904951	positive regulation of establishment of protein localization	54/1341	437/18493	8.33e-05	0.00134469	0.00105565	SCAMP5/VAMP2/PRNP/YWHAZ/PINK1/SREBF2/FYN/YWHAG/HIF1A/MAPK1/YWHAB/TRIM28/YWHAH/APBB1/GPI/HMGB1/CDK5R1/SYBU/BAIAP3/HSPD1/SYTL4/HK1/ANK3/ANP32B/AKT2/F2R/ATP13A2/BAP1/NMT1/SERP1/IRS2/VSNL1/MAPK3/MAVS/PAK1/GSK3A/TP53/OXCT1/PRKCZ/CHP1/SAE1/PPP3CB/PRKCE/PRKACA/PPM1A/DNM1L/RIPOR1/PPARD/HPCA/ZIC1/WNT5A/SMO/PCNT/RASGRP1	54
GO:0048638	BP	GO:0048638	regulation of developmental growth	44/1341	334/18493	8.62e-05	0.00138739	0.00108917	APP/MAP2/MAP1B/GDI1/RTN4/OLFM1/MEGF8/AGRN/UNC13A/AKAP6/PAFAH1B1/CDK5R1/BASP1/SYT1/CPNE5/NTN1/SEMA4B/PLCB1/SEMA6B/MEF2C/AKT1/SERP1/LIMK1/PAK1/GSK3A/DNM2/IST1/SGPL1/SYT4/ULK2/PLXNA3/PIN1/NEDD4L/POR/HEY2/SPTBN4/GPAT4/PPARD/IFRD1/PTEN/SEMA7A/WNT5A/SMO/RGS4	44
GO:0016188	BP	GO:0016188	synaptic vesicle maturation	6/1341	12/18493	9.07e-05	0.00144254	0.00113247	SYP/STXBP1/UNC13A/SLC17A7/DLG4/RAB3A	6
GO:0031115	BP	GO:0031115	negative regulation of microtubule polymerization	6/1341	12/18493	9.07e-05	0.00144254	0.00113247	MAP2/CLIP3/STMN1/STMN2/MAPRE1/SNCA	6
GO:0099550	BP	GO:0099550	trans-synaptic signaling, modulating synaptic transmission	6/1341	12/18493	9.07e-05	0.00144254	0.00113247	F2R/GUCY1A1/EFNB3/NPTN/SYT4/GRM5	6
GO:1905244	BP	GO:1905244	regulation of modification of synaptic structure	6/1341	12/18493	9.07e-05	0.00144254	0.00113247	RHOA/EPHA4/BAIAP2/TIAM1/GRIPAP1/CAMKV	6
GO:0050848	BP	GO:0050848	regulation of calcium-mediated signaling	19/1341	100/18493	9.09e-05	0.00144254	0.00113247	CALM1/CALM3/CALM2/PRNP/JPH4/MYO5A/AKAP6/JPH3/PPP3CA/PTBP1/HTT/CDH13/CHP1/RCAN2/PRKACA/PDK2/PTK2B/CAMTA1/ITPR1	19
GO:0001956	BP	GO:0001956	positive regulation of neurotransmitter secretion	8/1341	22/18493	9.53e-05	0.00149918	0.00117693	STXBP1/UNC13A/SYT1/BAIAP3/STX1B/SNCA/DNM1L/SYT7	8
GO:0021801	BP	GO:0021801	cerebral cortex radial glia guided migration	8/1341	22/18493	9.53e-05	0.00149918	0.00117693	ADGRG1/RTN4/PAFAH1B1/CDK5R1/C16orf45/DAB2IP/MBOAT7/CDK5R2	8
GO:0022030	BP	GO:0022030	telencephalon glial cell migration	8/1341	22/18493	9.53e-05	0.00149918	0.00117693	ADGRG1/RTN4/PAFAH1B1/CDK5R1/C16orf45/DAB2IP/MBOAT7/CDK5R2	8
GO:0007528	BP	GO:0007528	neuromuscular junction development	12/1341	47/18493	9.7e-05	0.00152136	0.00119435	APP/AGRN/DCTN1/UNC13A/ANK3/F2R/DVL1/SHANK3/SHANK2/KALRN/SHANK1/FNTA	12
GO:0002478	BP	GO:0002478	antigen processing and presentation of exogenous peptide antigen	22/1341	126/18493	9.91e-05	0.00155004	0.00121686	DYNC1H1/KIF5A/KIF3C/AP2M1/DCTN1/SPTBN2/KLC1/SH3GL2/AP2A1/OSBPL1A/KIF3A/ACTR1A/DYNLL2/KIF3B/AP2A2/DCTN2/DNM2/KIFAP3/AP1S1/KLC2/ACTR1B/DYNC1I1	22
GO:0042063	BP	GO:0042063	gliogenesis	37/1341	266/18493	0.000100554	0.00156762	0.00123065	APP/ADGRG1/ID4/SOX2/RTN4/RHOA/TNFRSF21/CD9/MAPK1/ID2/PAFAH1B1/CDK5R1/CX3CL1/SCRIB/SOX11/C16orf45/AKT2/CNTNAP1/AKT1/EPHA4/DAB2IP/SRSF1/MAPK3/PRPF19/BNIP3/PPP1CC/RNF10/TIAM1/SYNJ1/MAP2K1/MBOAT7/CDK5R2/PTK2B/RELA/PTEN/SMO/ZNF365	37
GO:0009914	BP	GO:0009914	hormone transport	42/1341	316/18493	0.000101201	0.0015683	0.00123119	GNAS/SNAP25/HIF1A/NMB/CAMK2G/PTPRN2/MYO5A/MIDN/PTPRN/SYBU/SCG5/RAPGEF4/CHGA/BAIAP3/SYTL4/LTBP4/SLC16A1/SOX11/PPP3CA/CPLX1/ENSA/SERP1/IRS2/VSNL1/CDK16/SLC25A4/BRSK2/TIAM1/OXCT1/RAF1/PPP3CB/KALRN/PRKCE/ARL2BP/NR1D1/RAB11FIP3/RAB1A/SYT7/LRP5/PPARD/ITPR1/CACNA1E	42
GO:0001881	BP	GO:0001881	receptor recycling	10/1341	34/18493	0.000101745	0.0015683	0.00123119	EPS15/SCRIB/NSF/OPTN/EHD3/NSG1/ARAP1/INPP5F/SNCA/ARFGEF2	10
GO:0014047	BP	GO:0014047	glutamate secretion	10/1341	34/18493	0.000101745	0.0015683	0.00123119	SLC1A2/VAMP2/STXBP1/SLC17A7/SYT1/SYT4/RAB3A/GLS/SNCA/APBA1	10
GO:0048854	BP	GO:0048854	brain morphogenesis	10/1341	34/18493	0.000101745	0.0015683	0.00123119	PAFAH1B1/CTNNA2/AKT3/SHANK3/SHANK2/PTEN/WNT5A/SMO/SHANK1/SLC4A10	10
GO:0072655	BP	GO:0072655	establishment of protein localization to mitochondrion	23/1341	135/18493	0.000102606	0.00157714	0.00123813	CALM1/HSP90AA1/CALM3/YWHAZ/PINK1/SREBF2/YWHAG/YWHAB/YWHAH/HSPD1/HK1/UQCRC2/AKT1/MOAP1/BAP1/NMT1/FBXO7/GDAP1/GSK3A/TP53/SAE1/TOMM70/PITRM1	23
GO:1902600	BP	GO:1902600	proton transmembrane transport	26/1341	162/18493	0.00010497	0.00160896	0.00126311	ATP1A3/ATP1A1/ATP2A2/ATP5F1B/ATP5F1A/ATP6V1G2/ATP6V0A1/SLC17A7/ATP6V1B2/ATP6V0C/NDUFA4/ATP6AP1/ATP6V1A/ATP6V1E1/ATP6V0E1/SLC9A6/ATP6V0D1/SLC2A13/CLCN4/ATP6V1C1/SLC25A22/CHP1/ATP6V1D/ATP6V1H/SLC4A10/SLC25A27	26
GO:1903540	BP	GO:1903540	establishment of protein localization to postsynaptic membrane	7/1341	17/18493	0.000105592	0.00161397	0.00126705	SNAP25/CLSTN1/STX1B/SCRIB/CPLX1/NSG1/GRIPAP1	7
GO:0010498	BP	GO:0010498	proteasomal protein catabolic process	55/1341	452/18493	0.000108414	0.00165237	0.00129719	MAP1A/PINK1/UCHL1/PCBP2/ENC1/SKP1/TRIM2/FBXL16/PKD1/GNA12/AGAP3/FBXO2/FBXO44/CSNK1A1/AKT1/DAB2IP/NFE2L2/RNF40/UBQLN1/UBE2E1/DVL1/PRPF19/GSK3A/BRSK2/KCTD2/PSMC4/TMEM129/PRKACA/UBQLN2/NR1D1/KLHL42/RMND5A/PSMD1/PSMF1/USP7/UBR3/NEDD4L/ECPAS/DCAF11/FBXO31/BTRC/RNF216/TRIM25/MAPK9/PSMA2/FBXL17/RNF41/ANAPC16/UBE2K/UBE2J1/NUB1/RNF180/RNF103/SPSB1/POMT2	55
GO:0002028	BP	GO:0002028	regulation of sodium ion transport	17/1341	85/18493	0.000108708	0.00165237	0.00129719	ATP1A1/ATP1B1/YWHAH/SCN3B/ANK3/WNK2/SCN4B/AKT1/DNM2/CHP1/PRKCE/GPD1L/FGF12/SCN2B/NEDD4L/SPTBN4/SCN1B	17
GO:1902305	BP	GO:1902305	regulation of sodium ion transmembrane transport	14/1341	62/18493	0.000111408	0.0016887	0.00132572	ATP1B1/YWHAH/SCN3B/ANK3/WNK2/SCN4B/DNM2/CHP1/PRKCE/GPD1L/FGF12/SCN2B/NEDD4L/SCN1B	14
GO:0008542	BP	GO:0008542	visual learning	12/1341	48/18493	0.000120921	0.00182785	0.00143495	APP/NDRG4/HIF1A/GRIN1/SYNPO/PPP1R1B/SYNGAP1/CHRNB2/TANC1/NPTN/DDHD2/GRIN2A	12
GO:0031111	BP	GO:0031111	negative regulation of microtubule polymerization or depolymerization	10/1341	35/18493	0.000133253	0.00200871	0.00157694	MAP2/CLIP3/STMN1/STMN2/MAPRE1/C16orf45/CAMSAP1/SNCA/HDGFL3/NAV3	10
GO:0032956	BP	GO:0032956	regulation of actin cytoskeleton organization	43/1341	331/18493	0.000141733	0.00213066	0.00167267	SPTAN1/PFN2/STMN1/TMOD2/RHOA/CDC42EP4/SPTBN2/RDX/CDK5R1/CX3CL1/SYNPO/VANGL2/DSTN/CIT/WASF1/TMOD1/AKAP13/MEF2C/CD47/ARAP1/BAIAP2/DMTN/SHANK3/PDXP/LIMK1/PAK1/PXN/ADD2/PPFIA1/RHOBTB2/PPP1R9A/PRKCE/TWF1/TAOK2/ACTN2/PTK2B/CORO1B/SPTBN4/PLEKHG2/SHANK1/RGS4/MYADM/RND1	43
GO:0007628	BP	GO:0007628	adult walking behavior	9/1341	29/18493	0.000142945	0.00213132	0.00167319	UCHL1/CEND1/EPHA4/EFNB3/SCN1A/OXR1/SPTBN4/GLRB/ZIC1	9
GO:0010800	BP	GO:0010800	positive regulation of peptidyl-threonine phosphorylation	9/1341	29/18493	0.000142945	0.00213132	0.00167319	APP/CALM1/CALM3/CALM2/MAPK1/CAB39/PRKAG2/WNT5A/UBE2K	9
GO:0050686	BP	GO:0050686	negative regulation of mRNA processing	9/1341	29/18493	0.000142945	0.00213132	0.00167319	HNRNPA2B1/HNRNPK/SUPT5H/HNRNPL/RBMX/PTBP1/RNF40/CELF4/SRSF9	9
GO:0015800	BP	GO:0015800	acidic amino acid transport	13/1341	56/18493	0.000144196	0.00214414	0.00168325	SLC1A2/SLC6A1/VAMP2/ARL6IP1/STXBP1/SLC17A7/SYT1/SLC25A22/SYT4/RAB3A/GLS/SNCA/APBA1	13
GO:0010799	BP	GO:0010799	regulation of peptidyl-threonine phosphorylation	11/1341	42/18493	0.000147181	0.00218258	0.00171344	APP/CALM1/CALM3/CALM2/MAPK1/DMTN/CAB39/PRKAG2/WNT5A/UBE2K/PPP2R5D	11
GO:0007254	BP	GO:0007254	JNK cascade	31/1341	213/18493	0.000156823	0.00231929	0.00182075	APP/PINK1/SIRPA/PJA2/ARHGEF6/HMGB1/PAFAH1B1/MAPK8IP3/MAPK8IP2/MINK1/VANGL2/PLCB1/IRAK1/DVL3/AKT1/EPHA4/DAB2IP/MAPK10/PAK1/RB1CC1/TIAM1/DUSP3/TAOK2/PTK2B/PDCD4/MAPK9/FZD7/UBE2N/WNT5A/TPD52L1/RASGRP1	31
GO:0090128	BP	GO:0090128	regulation of synapse maturation	6/1341	13/18493	0.000158163	0.00233279	0.00183136	CLSTN1/YWHAZ/NRXN1/ADGRL1/CAMK2B/DAB2IP	6
GO:0006874	BP	GO:0006874	cellular calcium ion homeostasis	54/1341	448/18493	0.000159216	0.00234202	0.0018386	APP/CALM1/CALM3/TMBIM6/CALM2/THY1/ANK2/ATP2A2/PRNP/FYN/ATP1B1/NMB/SV2A/JPH4/NCS1/SLC25A23/HMGB1/MYO5A/PKD1/ANXA6/AKAP6/TSPOAP1/GRIN1/CX3CL1/ATP2B2/SYNPO/JPH3/DLG4/PRKCB/GNA13/ATP2B1/F2R/ATP13A2/HTT/BNIP3/NPTN/STIM1/GOT1/PRKCE/PRKACA/PDPK1/SNCA/RAP1GDS1/TMCO1/PTK2B/GRIN2C/TMEM178A/GRIN2A/GRM5/SLC8A2/GNG3/ITPR1/WNT5A/SLC25A27	54
GO:1901880	BP	GO:1901880	negative regulation of protein depolymerization	14/1341	64/18493	0.000159973	0.00234685	0.00184239	SPTAN1/TMOD2/STMN2/SPTBN2/RDX/TMOD1/C16orf45/DMTN/ADD2/CAMSAP1/TWF1/HDGFL3/SPTBN4/NAV3	14
GO:0009743	BP	GO:0009743	response to carbohydrate	32/1341	223/18493	0.000161696	0.00235755	0.00185079	SPARC/TXNIP/SLC6A1/VAMP2/RHOA/HIF1A/PTPRN2/PTPRN/SYBU/BAIAP3/PRKCB/PPP3CA/ENSA/IRS2/VSNL1/CDK16/BRSK2/TIAM1/OXCT1/RAF1/GOT1/PPP3CB/PRKCE/OPA1/PRKACA/NR1D1/PTK2B/LRP5/CAT/PPARD/PTEN/TRA2B	32
GO:0071625	BP	GO:0071625	vocalization behavior	7/1341	18/18493	0.000161995	0.00235755	0.00185079	NRXN1/BRINP1/CNTNAP2/SHANK3/SHANK2/SHANK1/NRXN3	7
GO:1900242	BP	GO:1900242	regulation of synaptic vesicle endocytosis	7/1341	18/18493	0.000161995	0.00235755	0.00185079	CALM1/CALM3/SLC17A7/DNM1/PPP3CB/DNM1L/SYT7	7
GO:0032886	BP	GO:0032886	regulation of microtubule-based process	30/1341	204/18493	0.000164902	0.00239349	0.00187901	MAP2/DYNC1H1/CLIP3/STMN1/RHOA/STMN3/DCTN1/STMN2/HNRNPU/PKD1/PAFAH1B1/CDK5R1/MAPRE1/MAPRE2/C16orf45/GPSM2/PAK1/MAPRE3/CAMSAP1/TRIM37/CHMP3/SNCA/KLHL42/SKA2/CCSAP/MAP6/HDGFL3/CNIH2/NAV3/MARK4	30
GO:0090313	BP	GO:0090313	regulation of protein targeting to membrane	10/1341	36/18493	0.00017261	0.00249874	0.00196163	GDI1/PRNP/FYN/CDK5R1/ANK3/AKT2/DMTN/PAK1/CHP1/HPCA	10
GO:0090316	BP	GO:0090316	positive regulation of intracellular protein transport	25/1341	158/18493	0.000177867	0.00256805	0.00201604	VAMP2/PRNP/PINK1/SREBF2/FYN/MAPK1/TRIM28/CDK5R1/ANK3/ANP32B/AKT2/BAP1/MAVS/PAK1/GSK3A/TP53/CHP1/SAE1/PRKACA/PPM1A/RIPOR1/HPCA/ZIC1/SMO/PCNT	25
GO:0060402	BP	GO:0060402	calcium ion transport into cytosol	24/1341	149/18493	0.00017992	0.00259085	0.00203395	CALM1/CALM3/TMBIM6/CALM2/THY1/ANK2/PRNP/FYN/JPH4/MYO5A/AKAP6/GRIN1/CX3CL1/JPH3/F2R/HTT/PRKCE/PRKACA/PDPK1/SNCA/PTK2B/GRIN2C/GRIN2A/ITPR1	24
GO:0055074	BP	GO:0055074	calcium ion homeostasis	55/1341	461/18493	0.000181277	0.00260353	0.0020439	APP/CALM1/CALM3/TMBIM6/CALM2/THY1/ANK2/ATP2A2/PRNP/FYN/ATP1B1/NMB/SV2A/JPH4/NCS1/SLC25A23/HMGB1/MYO5A/PKD1/ANXA6/AKAP6/TSPOAP1/GRIN1/CX3CL1/ATP2B2/SYNPO/JPH3/DLG4/PRKCB/GNA13/ATP2B1/F2R/ATP13A2/HTT/BNIP3/NPTN/STIM1/GOT1/PRKCE/PRKACA/PDPK1/SNCA/RAP1GDS1/TMCO1/PTK2B/GRIN2C/TMEM178A/SNX10/GRIN2A/GRM5/SLC8A2/GNG3/ITPR1/WNT5A/SLC25A27	55
GO:0019318	BP	GO:0019318	hexose metabolic process	34/1341	244/18493	0.000182409	0.00260612	0.00204593	PKM/ENO2/ARPP19/GPI/HMGB1/PFKP/MIDN/PGAM1/PGK1/INPPL1/HK1/CHST1/MDH1/HECTD4/FUT9/NISCH/AKT2/AKT1/GAA/PGM2L1/SERP1/IRS2/GSK3A/FAM3C/GOT1/GOT2/G6PC3/NR1D1/PDK2/LRP5/EPM2AIP1/PPARD/PDHA1/POFUT1	34
GO:0060047	BP	GO:0060047	heart contraction	34/1341	244/18493	0.000182409	0.00260612	0.00204593	CALM1/CALM3/CALM2/ATP1A1/ANK2/ATP2A2/ATP1B1/GNAO1/SCN3B/CELF2/CHGA/ATP2B2/ATP2B1/SCN4B/EHD3/GAA/SRSF1/GSK3A/GRK2/STIM1/SCN1A/MEF2A/PRKACA/GPD1L/FGF12/DNM1L/SCN2B/NEDD4L/HEY2/SPTBN4/SLC8A2/ITPR1/SCN1B/RGS4	34
GO:0030834	BP	GO:0030834	regulation of actin filament depolymerization	12/1341	50/18493	0.000184093	0.00261776	0.00205507	SPTAN1/TMOD2/SPTBN2/RDX/DSTN/TMOD1/DMTN/PDXP/ADD2/TWF1/ACTN2/SPTBN4	12
GO:0001933	BP	GO:0001933	negative regulation of protein phosphorylation	50/1341	408/18493	0.000184181	0.00261776	0.00205507	CALM1/TIMP3/CALM3/CALM2/THY1/PRNP/PINK1/UCHL1/SIRPA/YWHAG/PPP2R1A/CAMK2N1/LMO3/PRKAR1A/PAFAH1B1/PTPRT/TERF2IP/CTDSP2/PPP1R1B/WNK2/PRKAR1B/TAF7/GNAQ/AKT1/DAB2IP/H2AFY/DMTN/DVL1/FBXO7/CTDSP1/INPP5F/PRKCZ/CHP1/PPP5C/PPP2CA/DUSP3/GPD1L/PDPK1/SNCA/PIN1/LRP5/PRKAG2/SH3BP5/PDCD4/PTEN/PRKAR2B/DUSP8/RGS4/MYADM/PPP2R5D	50
GO:0031113	BP	GO:0031113	regulation of microtubule polymerization	11/1341	43/18493	0.000184939	0.00261856	0.0020557	MAP2/CLIP3/STMN1/DCTN1/STMN2/CDK5R1/MAPRE1/PAK1/CAMSAP1/SNCA/NAV3	11
GO:0034976	BP	GO:0034976	response to endoplasmic reticulum stress	36/1341	264/18493	0.000185194	0.00261856	0.0020557	TMBIM6/SCAMP5/ATP2A2/TSPYL2/DCTN1/ACADVL/KLHDC3/CTDSP2/FBXO2/SRPX/SERINC3/DAB2IP/NFE2L2/SERP1/RASGRF1/UBQLN1/ATP6V0D1/SSR1/GSK3A/BRSK2/TP53/OPA1/TMEM129/UBQLN2/TMCO1/ATF6B/ECPAS/TMX1/TRIM25/ITPR1/ASNS/TNFRSF10B/UBE2K/UBE2J1/RNF103/POMT2	36
GO:1905475	BP	GO:1905475	regulation of protein localization to membrane	27/1341	177/18493	0.000186625	0.00263199	0.00206624	CLIP3/GDI1/PRNP/YWHAZ/FYN/YWHAG/YWHAB/AP2M1/YWHAH/CDK5R1/ANK3/AKT2/AKT1/NMT1/DMTN/PAK1/IQSEC2/PPFIA1/TP53/PRKCZ/CHP1/GRIPAP1/PRKCE/DPP10/PDPK1/STX7/HPCA	27
GO:0021696	BP	GO:0021696	cerebellar cortex morphogenesis	9/1341	30/18493	0.000191155	0.00267519	0.00210016	FAIM2/SPTBN2/CEND1/HERC1/KNDC1/MAP2K1/COQ8B/SMO/ZNF365	9
GO:0031338	BP	GO:0031338	regulation of vesicle fusion	9/1341	30/18493	0.000191155	0.00267519	0.00210016	CPLX2/STXBP1/SYT1/AKT2/CPLX1/PRRT2/SYT4/RAB3A/SYT7	9
GO:0090659	BP	GO:0090659	walking behavior	9/1341	30/18493	0.000191155	0.00267519	0.00210016	UCHL1/CEND1/EPHA4/EFNB3/SCN1A/OXR1/SPTBN4/GLRB/ZIC1	9
GO:0001919	BP	GO:0001919	regulation of receptor recycling	8/1341	24/18493	0.00019241	0.00268588	0.00210855	EPS15/SCRIB/NSF/OPTN/NSG1/ARAP1/INPP5F/SNCA	8
GO:0021543	BP	GO:0021543	pallium development	26/1341	169/18493	0.000211931	0.00295085	0.00231656	ADGRG1/ID4/DCLK2/RTN4/RHOA/HIF1A/PAFAH1B1/CDK5R1/GRIN1/PLCB1/CNTNAP2/C16orf45/DAB2IP/NEFL/BTBD3/BNIP3/MFSD2A/MDK/PLXNA3/MBOAT7/CDK5R2/EZH1/PTEN/TRA2B/XRN2/SMO	26
GO:0086010	BP	GO:0086010	membrane depolarization during action potential	10/1341	37/18493	0.000221302	0.00306838	0.00240883	ANK2/YWHAH/SCN3B/ANK3/SCN4B/HCN2/SCN2A/SCN1A/SCN2B/SCN1B	10
GO:0008360	BP	GO:0008360	regulation of cell shape	24/1341	151/18493	0.000221493	0.00306838	0.00240883	RHOA/FYN/CDC42EP4/RDX/GNA12/PALM/PLXNB2/EPB41L3/GNA13/FMNL3/ARAP1/BAIAP2/DMTN/PLXNA1/CDC42SE1/PLXNA2/CDC42SE2/PLXNA3/BRWD1/TAOK2/SEC23B/PTK2B/LIMD1/RND1	24
GO:0051098	BP	GO:0051098	regulation of binding	46/1341	369/18493	0.000222325	0.00307213	0.00241178	APP/MAP2/NES/ID4/CALM3/TMBIM6/ID3/CALM2/STMN1/AES/TRIM28/HMGB1/ID2/PKD1/NFKBIA/MAPRE1/MDFI/HNRNPL/SOX11/MEF2C/PPP3CA/CSNK1A1/AKT1/RAPGEF2/EPHA4/DAB2IP/MAPK3/DVL1/MAPRE3/HABP4/ADD2/TIAM1/PPP2CA/SUMO3/HMGB2/LDOC1/PRKACA/BTBD1/PIN1/HEY2/MAU2/CTNNBIP1/MED25/WNT5A/SMO/AKTIP	46
GO:1901379	BP	GO:1901379	regulation of potassium ion transmembrane transport	17/1341	90/18493	0.000225441	0.00310734	0.00243942	FHL1/ANK2/VAMP2/PRNP/ATP1B1/AKAP6/ANK3/WNK2/DNM2/DPP10/ACTN2/KCNAB2/CAB39/KCNC1/NEDD4L/PTEN/RGS4	17
GO:0051646	BP	GO:0051646	mitochondrion localization	11/1341	44/18493	0.000230593	0.00317036	0.00248889	MAP1B/UCHL1/HIF1A/SYBU/WASF1/LRPPRC/NEFL/MEF2A/OPA1/DNM1L/MAP1S	11
GO:1903599	BP	GO:1903599	positive regulation of autophagy of mitochondrion	7/1341	19/18493	0.000240491	0.00329816	0.00258922	PINK1/HIF1A/OPTN/HTT/FBXO7/BNIP3/CAMKK2	7
GO:0051222	BP	GO:0051222	positive regulation of protein transport	49/1341	402/18493	0.000241668	0.00330602	0.00259539	SCAMP5/VAMP2/PRNP/PINK1/SREBF2/FYN/HIF1A/MAPK1/TRIM28/APBB1/GPI/HMGB1/CDK5R1/SYBU/BAIAP3/HSPD1/SYTL4/HK1/ANK3/ANP32B/AKT2/F2R/ATP13A2/BAP1/SERP1/IRS2/VSNL1/MAPK3/MAVS/PAK1/GSK3A/TP53/OXCT1/PRKCZ/CHP1/SAE1/PPP3CB/PRKCE/PRKACA/PPM1A/DNM1L/RIPOR1/PPARD/HPCA/ZIC1/WNT5A/SMO/PCNT/RASGRP1	49
GO:0006813	BP	GO:0006813	potassium ion transport	33/1341	238/18493	0.000247223	0.00337358	0.00264843	ATP1A3/SNAP25/ATP1A1/FHL1/ANK2/VAMP2/PRNP/ATP1B1/AKAP6/ANK3/SLC12A4/NSF/WNK2/KCNMA1/SLC9A6/NALCN/DNM2/HCN2/CHP1/KCNF1/SLC12A9/DPP10/KCNJ9/ACTN2/KCNAB2/CAB39/PTK2B/KCNC1/NEDD4L/SLC12A5/PTEN/RGS4/KCNQ5	33
GO:0019884	BP	GO:0019884	antigen processing and presentation of exogenous antigen	22/1341	134/18493	0.000248964	0.00338888	0.00266044	DYNC1H1/KIF5A/KIF3C/AP2M1/DCTN1/SPTBN2/KLC1/SH3GL2/AP2A1/OSBPL1A/KIF3A/ACTR1A/DYNLL2/KIF3B/AP2A2/DCTN2/DNM2/KIFAP3/AP1S1/KLC2/ACTR1B/DYNC1I1	22
GO:0003013	BP	GO:0003013	circulatory system process	58/1341	500/18493	0.000257964	0.00350268	0.00274978	CALM1/CALM3/CALM2/ATP1A1/ANK2/ABR/ATP2A2/GNAI2/RHOA/FYN/ATP1B1/GNAO1/SCN3B/ID2/PRCP/CELF2/NAV2/CHGA/PDE2A/ATP2B2/NCALD/NISCH/ATP2B1/ATP6AP2/AKAP13/SCN4B/F2R/EHD3/AKT1/GAA/SRSF1/SNX5/YES1/GSK3A/GUCY1A1/GRK2/ADH5/STIM1/SCN1A/MEF2A/PRKACA/GPD1L/FGF12/DNM1L/RAP1GDS1/SCN2B/LRP5/NEDD4L/HEY2/SPTBN4/PPARD/CTNNBIP1/SLC8A2/ITPR1/PTPRM/PTPRO/SCN1B/RGS4	58
GO:0006735	BP	GO:0006735	NADH regeneration	8/1341	25/18493	0.000265074	0.00355511	0.00279094	PKM/ENO2/GPI/PFKP/PGAM1/PGK1/HK1/PGM2L1	8
GO:0033119	BP	GO:0033119	negative regulation of RNA splicing	8/1341	25/18493	0.000265074	0.00355511	0.00279094	TMBIM6/HNRNPA2B1/HNRNPK/HNRNPL/RBMX/PTBP1/CELF4/SRSF9	8
GO:0035235	BP	GO:0035235	ionotropic glutamate receptor signaling pathway	8/1341	25/18493	0.000265074	0.00355511	0.00279094	APP/GRIA2/CDK5R1/GRIN1/TIAM1/PTK2B/GRIN2C/GRIN2A	8
GO:0061621	BP	GO:0061621	canonical glycolysis	8/1341	25/18493	0.000265074	0.00355511	0.00279094	PKM/ENO2/GPI/PFKP/PGAM1/PGK1/HK1/PGM2L1	8
GO:0061718	BP	GO:0061718	glucose catabolic process to pyruvate	8/1341	25/18493	0.000265074	0.00355511	0.00279094	PKM/ENO2/GPI/PFKP/PGAM1/PGK1/HK1/PGM2L1	8
GO:0043624	BP	GO:0043624	cellular protein complex disassembly	30/1341	210/18493	0.000276126	0.00369428	0.00290019	NES/HSPA8/SPTAN1/STMN1/TMOD2/STMN3/STMN2/SPTBN2/RDX/SH3GL2/DNAJC6/NAPA/DSTN/NSF/TMOD1/C16orf45/NAPB/DMTN/PDXP/ADD2/CAMSAP1/SYNJ1/TWF1/CCSAP/UPF1/ACTN2/HDGFL3/SPTBN4/NAV3/OXA1L	30
GO:0006734	BP	GO:0006734	NADH metabolic process	10/1341	38/18493	0.000281004	0.00375037	0.00294423	PKM/ENO2/GPI/PFKP/PGAM1/PGK1/HK1/MDH1/PGM2L1/GPD1L	10
GO:0051932	BP	GO:0051932	synaptic transmission, GABAergic	11/1341	45/18493	0.000285415	0.00379997	0.00298317	SLC6A1/STXBP1/BAIAP3/NISCH/USP46/GABRG1/CLSTN3/GABRG2/PRKCE/PTEN/PHF24	11
GO:0045926	BP	GO:0045926	negative regulation of growth	35/1341	260/18493	0.000289951	0.003851	0.00302323	CRYAB/MAP2/FHL1/RTN4/PPP2R1A/HIF1A/TSPYL2/APBB1/CDK5R1/BCL6/NTN1/SMARCA2/SEMA4B/OSGIN2/SEMA6B/PPP1R9B/MEG3/RBBP7/NDRG3/BTG1/JADE1/PAK1/GSK3A/TP53/PPP2CA/ULK2/PLXNA3/DACT3/PPARD/IFRD1/PTEN/SEMA7A/WNT5A/ACVR1B/RGS4	35
GO:0034284	BP	GO:0034284	response to monosaccharide	29/1341	201/18493	0.000292387	0.00387396	0.00304125	SPARC/TXNIP/VAMP2/RHOA/HIF1A/PTPRN2/PTPRN/SYBU/BAIAP3/PPP3CA/ENSA/IRS2/VSNL1/CDK16/BRSK2/TIAM1/OXCT1/RAF1/PPP3CB/PRKCE/OPA1/PRKACA/NR1D1/PTK2B/LRP5/CAT/PPARD/PTEN/TRA2B	29
GO:0018209	BP	GO:0018209	peptidyl-serine modification	39/1341	301/18493	0.000298736	0.00394851	0.00309978	APP/HSP90AA1/SPOCK2/PFN2/DCLK2/PINK1/DCLK1/MAPK1/PKD1/CDK5R1/TERF2IP/CAMK2A/PRKCB/AKT2/CSNK1A1/AKT1/AKT3/MAST3/DMTN/MAPK3/PRKX/PAK1/BRSK2/INPP5F/GRK2/GALNT1/PRKCZ/RAF1/PRKCE/GALNT16/PRKACA/GPD1L/PDPK1/SNCA/CAB39/ULK1/SPTBN4/MAPK9/WNT5A	39
GO:1904064	BP	GO:1904064	positive regulation of cation transmembrane transport	22/1341	136/18493	0.000308777	0.0040714	0.00319625	CALM1/CALM3/CALM2/THY1/ANK2/PINK1/ATP1B1/AKAP6/CX3CL1/ANK3/WNK2/F2R/EHD3/HTT/SHANK3/DNM2/STIM1/CHP1/PDPK1/SNCA/ACTN2/KCNC1	22
GO:0071804	BP	GO:0071804	cellular potassium ion transport	30/1341	212/18493	0.000325828	0.00427561	0.00335657	ATP1A3/SNAP25/ATP1A1/FHL1/ANK2/VAMP2/PRNP/ATP1B1/AKAP6/ANK3/SLC12A4/WNK2/KCNMA1/SLC9A6/NALCN/DNM2/HCN2/KCNF1/SLC12A9/DPP10/KCNJ9/ACTN2/KCNAB2/CAB39/KCNC1/NEDD4L/SLC12A5/PTEN/RGS4/KCNQ5	30
GO:0071805	BP	GO:0071805	potassium ion transmembrane transport	30/1341	212/18493	0.000325828	0.00427561	0.00335657	ATP1A3/SNAP25/ATP1A1/FHL1/ANK2/VAMP2/PRNP/ATP1B1/AKAP6/ANK3/SLC12A4/WNK2/KCNMA1/SLC9A6/NALCN/DNM2/HCN2/KCNF1/SLC12A9/DPP10/KCNJ9/ACTN2/KCNAB2/CAB39/KCNC1/NEDD4L/SLC12A5/PTEN/RGS4/KCNQ5	30
GO:0006007	BP	GO:0006007	glucose catabolic process	9/1341	32/18493	0.000328437	0.00428928	0.0033673	PKM/ENO2/GPI/PFKP/PGAM1/PGK1/HK1/PGM2L1/LRP5	9
GO:0050685	BP	GO:0050685	positive regulation of mRNA processing	9/1341	32/18493	0.000328437	0.00428928	0.0033673	HSPA8/CELF3/RBMX/NUDT21/PRPF19/NCBP2/CELF4/SF3B4/TRA2B	9
GO:0030042	BP	GO:0030042	actin filament depolymerization	12/1341	53/18493	0.000330471	0.00429376	0.00337081	SPTAN1/TMOD2/SPTBN2/RDX/DSTN/TMOD1/DMTN/PDXP/ADD2/TWF1/ACTN2/SPTBN4	12
GO:0043113	BP	GO:0043113	receptor clustering	12/1341	53/18493	0.000330471	0.00429376	0.00337081	THY1/NRXN1/AGRN/DLG4/SCRIB/DLG2/SYNGAP1/DVL1/SHANK3/DLG3/GLRB/FNTA	12
GO:0072503	BP	GO:0072503	cellular divalent inorganic cation homeostasis	56/1341	483/18493	0.000331134	0.00429376	0.00337081	APP/CALM1/CALM3/TMBIM6/CALM2/THY1/ANK2/ATP2A2/PRNP/FYN/ATP1B1/NMB/SV2A/JPH4/NCS1/SLC25A23/HMGB1/MYO5A/PKD1/ANXA6/AKAP6/TSPOAP1/GRIN1/CX3CL1/ATP2B2/SYNPO/JPH3/DLG4/PRKCB/GNA13/ATP2B1/F2R/ATP13A2/HTT/SLC39A10/BNIP3/NPTN/STIM1/GOT1/PRKCE/PRKACA/SLC30A9/PDPK1/SNCA/RAP1GDS1/TMCO1/PTK2B/GRIN2C/TMEM178A/GRIN2A/GRM5/SLC8A2/GNG3/ITPR1/WNT5A/SLC25A27	56
GO:0032970	BP	GO:0032970	regulation of actin filament-based process	46/1341	376/18493	0.00034011	0.00439972	0.003454	SPTAN1/ATP1A1/PFN2/STMN1/ANK2/ATP2A2/TMOD2/RHOA/CDC42EP4/SPTBN2/RDX/CDK5R1/CX3CL1/SYNPO/VANGL2/DSTN/CIT/WASF1/TMOD1/AKAP13/MEF2C/CD47/ARAP1/BAIAP2/DMTN/SHANK3/PDXP/LIMK1/PAK1/PXN/ADD2/PPFIA1/RHOBTB2/PPP1R9A/PRKCE/TWF1/TAOK2/ACTN2/PTK2B/CORO1B/SPTBN4/PLEKHG2/SHANK1/RGS4/MYADM/RND1	46
GO:0090276	BP	GO:0090276	regulation of peptide hormone secretion	29/1341	203/18493	0.00034617	0.00445634	0.00349845	SNAP25/HIF1A/MIDN/SYBU/RAPGEF4/CHGA/BAIAP3/SYTL4/SLC16A1/PPP3CA/ENSA/SERP1/IRS2/VSNL1/CDK16/SLC25A4/BRSK2/TIAM1/OXCT1/PPP3CB/KALRN/PRKCE/ARL2BP/NR1D1/SYT7/LRP5/PPARD/ITPR1/CACNA1E	29
GO:0048025	BP	GO:0048025	negative regulation of mRNA splicing, via spliceosome	7/1341	20/18493	0.00034693	0.00445634	0.00349845	HNRNPA2B1/HNRNPK/HNRNPL/RBMX/PTBP1/CELF4/SRSF9	7
GO:0060716	BP	GO:0060716	labyrinthine layer blood vessel development	7/1341	20/18493	0.00034693	0.00445634	0.00349845	MAPK1/PLCD3/VASH1/AKT1/HS6ST1/TMED2/HEY2	7
GO:0051590	BP	GO:0051590	positive regulation of neurotransmitter transport	10/1341	39/18493	0.000353592	0.00451236	0.00354242	SLC6A1/ARL6IP1/STXBP1/UNC13A/SYT1/BAIAP3/STX1B/SNCA/DNM1L/SYT7	10
GO:2001222	BP	GO:2001222	regulation of neuron migration	10/1341	39/18493	0.000353592	0.00451236	0.00354242	ADGRG1/NSMF/CX3CL1/PLXNB2/CAMK2A/CAMK2B/RAPGEF2/DAB2IP/FBXO31/FLRT2	10
GO:0098876	BP	GO:0098876	vesicle-mediated transport to the plasma membrane	16/1341	85/18493	0.000355484	0.00451236	0.00354242	SNAP25/CLSTN1/ARF3/VAMP2/STX1B/SCRIB/ANK3/NSF/OPTN/CPLX1/NSG1/DNM2/ARF4/GRIPAP1/EXOC4/ARFGEF2	16
GO:0061615	BP	GO:0061615	glycolytic process through fructose-6-phosphate	8/1341	26/18493	0.000358713	0.00451236	0.00354242	PKM/ENO2/GPI/PFKP/PGAM1/PGK1/HK1/PGM2L1	8
GO:0061620	BP	GO:0061620	glycolytic process through glucose-6-phosphate	8/1341	26/18493	0.000358713	0.00451236	0.00354242	PKM/ENO2/GPI/PFKP/PGAM1/PGK1/HK1/PGM2L1	8
GO:0095500	BP	GO:0095500	acetylcholine receptor signaling pathway	8/1341	26/18493	0.000358713	0.00451236	0.00354242	GNAI2/AGRN/CDK5R1/PLCB1/GNAQ/CHRNB2/GRK2/LY6H	8
GO:1903831	BP	GO:1903831	signal transduction involved in cellular response to ammonium ion	8/1341	26/18493	0.000358713	0.00451236	0.00354242	GNAI2/AGRN/CDK5R1/PLCB1/GNAQ/CHRNB2/GRK2/LY6H	8
GO:1905144	BP	GO:1905144	response to acetylcholine	8/1341	26/18493	0.000358713	0.00451236	0.00354242	GNAI2/AGRN/CDK5R1/PLCB1/GNAQ/CHRNB2/GRK2/LY6H	8
GO:1905145	BP	GO:1905145	cellular response to acetylcholine	8/1341	26/18493	0.000358713	0.00451236	0.00354242	GNAI2/AGRN/CDK5R1/PLCB1/GNAQ/CHRNB2/GRK2/LY6H	8
GO:0051124	BP	GO:0051124	synaptic growth at neuromuscular junction	5/1341	10/18493	0.000368244	0.00461106	0.00361991	APP/AGRN/SHANK3/SHANK2/SHANK1	5
GO:1990535	BP	GO:1990535	neuron projection maintenance	5/1341	10/18493	0.000368244	0.00461106	0.00361991	APP/MAP1A/ATP1A3/PRNP/DCTN1	5
GO:0021953	BP	GO:0021953	central nervous system neuron differentiation	26/1341	175/18493	0.000371326	0.00463903	0.00364187	MAP2/HSP90AA1/ID4/FAIM2/DCLK2/SPOCK1/DCLK1/PAFAH1B1/MYCBP2/CEND1/LMO4/HERC1/KNDC1/RAPGEF2/EPHA4/SHANK3/CHRNB2/PLXNA3/CHD5/GBA2/SPTBN4/PTEN/WNT5A/SMO/SLC4A10/SCN1B	26
GO:0006650	BP	GO:0006650	glycerophospholipid metabolic process	45/1341	367/18493	0.000373576	0.0046428	0.00364483	SERINC1/ARF3/ETNPPL/FYN/SLC44A2/AGAP2/PIP4K2B/PAFAH1B1/SBF1/INPPL1/PLCB1/PI4KA/STARD7/GAB2/EFR3B/ABHD4/SERINC3/AGPAT5/GAB1/IRS2/PIP5K1C/DGKZ/RAB14/INPP5F/IP6K1/MFSD2A/EFR3A/SYNJ1/GPD1L/MBOAT7/GDE1/CRLS1/SELENOI/GPAT4/INPP4A/PIGY/PI4KB/PTEN/PTDSS1/PLD2/MTMR4/LPGAT1/MTMR9/PITPNM1/PLCH2	45
GO:0021987	BP	GO:0021987	cerebral cortex development	19/1341	111/18493	0.000374173	0.0046428	0.00364483	ADGRG1/RTN4/RHOA/HIF1A/PAFAH1B1/CDK5R1/GRIN1/PLCB1/CNTNAP2/C16orf45/DAB2IP/NEFL/BTBD3/BNIP3/MDK/MBOAT7/CDK5R2/TRA2B/SMO	19
GO:0043200	BP	GO:0043200	response to amino acid	19/1341	111/18493	0.000374173	0.0046428	0.00364483	SLC1A2/TMBIM6/NSMF/RHOA/FYN/GRIN1/CAPN2/HNRNPD/BAIAP2/SESN1/RRAGA/DNMT1/OPA1/CRLS1/RELA/GLRB/HPCA/ASNS/PCNA	19
GO:0008654	BP	GO:0008654	phospholipid biosynthetic process	37/1341	284/18493	0.00037859	0.0046764	0.0036712	SERINC1/ARF3/ETNPPL/SLC44A2/AGAP2/PIP4K2B/SBF1/INPPL1/PI4KA/STARD7/GAB2/AGPAT5/GAB1/IRS2/IDH1/PIP5K1C/DGKZ/RAB14/INPP5F/MFSD2A/SYNJ1/GPD1L/MBOAT7/CRLS1/SELENOI/GPAT4/PPARD/INPP4A/PIGY/PI4KB/PTEN/PTDSS1/PLD2/MTMR4/LPGAT1/MTMR9/PITPNM1	37
GO:0051403	BP	GO:0051403	stress-activated MAPK cascade	37/1341	284/18493	0.00037859	0.0046764	0.0036712	CRYAB/APP/PINK1/SIRPA/PJA2/ARHGEF6/MAPK1/SKP1/HMGB1/PAFAH1B1/MAPK8IP3/MAPK8IP2/MINK1/VANGL2/PLCB1/IRAK1/DVL3/AKT1/EPHA4/DAB2IP/MAPK10/MAPK3/PAK1/RB1CC1/TIAM1/DUSP3/MAP2K1/TAOK2/PTK2B/BTRC/PDCD4/MAPK9/FZD7/UBE2N/WNT5A/TPD52L1/RASGRP1	37
GO:0051282	BP	GO:0051282	regulation of sequestering of calcium ion	20/1341	120/18493	0.000381702	0.00470422	0.00369304	CALM1/CALM3/CALM2/THY1/ANK2/JPH4/SLC25A23/MYO5A/ANXA6/AKAP6/CX3CL1/JPH3/F2R/HTT/PRKCE/PRKACA/PDPK1/SNCA/PTK2B/ITPR1	20
GO:0050774	BP	GO:0050774	negative regulation of dendrite morphogenesis	6/1341	15/18493	0.000406524	0.00498767	0.00391557	YWHAH/DNM3/PPP3CA/RAPGEF2/NGEF/PTEN	6
GO:1902683	BP	GO:1902683	regulation of receptor localization to synapse	6/1341	15/18493	0.000406524	0.00498767	0.00391557	IQSEC2/NPTN/PRKCZ/GRIPAP1/STX7/CNIH2	6
GO:0034767	BP	GO:0034767	positive regulation of ion transmembrane transport	23/1341	148/18493	0.00041333	0.00505983	0.00397221	CALM1/CALM3/CALM2/THY1/ANK2/PINK1/ARL6IP1/ATP1B1/AKAP6/CX3CL1/ANK3/WNK2/F2R/EHD3/HTT/SHANK3/DNM2/STIM1/CHP1/PDPK1/SNCA/ACTN2/KCNC1	23
GO:0006814	BP	GO:0006814	sodium ion transport	30/1341	215/18493	0.000415275	0.00507229	0.003982	ATP1A3/ATP1A1/SLC38A1/ATP1B1/YWHAH/SCN3B/SLC17A7/ANK3/WNK2/SCN4B/AKT1/SLC9A6/NALCN/DNM2/HCN2/SLC38A10/SCN2A/SLC4A8/CHP1/SCN1A/PRKCE/GPD1L/FGF12/SCN2B/NEDD4L/SPTBN4/SLC8A2/SHROOM2/SLC4A10/SCN1B	30
GO:0048002	BP	GO:0048002	antigen processing and presentation of peptide antigen	22/1341	139/18493	0.000422089	0.00510732	0.0040095	DYNC1H1/KIF5A/KIF3C/AP2M1/DCTN1/SPTBN2/KLC1/SH3GL2/AP2A1/OSBPL1A/KIF3A/ACTR1A/DYNLL2/KIF3B/AP2A2/DCTN2/DNM2/KIFAP3/AP1S1/KLC2/ACTR1B/DYNC1I1	22
GO:0048857	BP	GO:0048857	neural nucleus development	13/1341	62/18493	0.000422125	0.00510732	0.0040095	CALM1/CALM3/CALM2/RHOA/INA/YWHAH/CDK5R1/BASP1/GNB4/SCRIB/CHRNB2/CDK5R2/KCNC1	13
GO:0021955	BP	GO:0021955	central nervous system neuron axonogenesis	9/1341	33/18493	0.00042281	0.00510732	0.0040095	HSP90AA1/DCLK1/PAFAH1B1/MYCBP2/EPHA4/CHRNB2/SPTBN4/PTEN/SCN1B	9
GO:0060674	BP	GO:0060674	placenta blood vessel development	9/1341	33/18493	0.00042281	0.00510732	0.0040095	MAPK1/PLCD3/PKD1/VASH1/AKT1/HS6ST1/TMED2/MAP2K1/HEY2	9
GO:0097484	BP	GO:0097484	dendrite extension	9/1341	33/18493	0.00042281	0.00510732	0.0040095	CYFIP2/UNC13A/SYT1/CPNE5/SH3GL2/WASF1/SLC9A6/SYT4/NEDD4L	9
GO:1904427	BP	GO:1904427	positive regulation of calcium ion transmembrane transport	14/1341	70/18493	0.000429443	0.00517602	0.00406343	CALM1/CALM3/CALM2/THY1/ANK2/ATP1B1/AKAP6/CX3CL1/F2R/EHD3/HTT/STIM1/PDPK1/SNCA	14
GO:2001233	BP	GO:2001233	regulation of apoptotic signaling pathway	47/1341	391/18493	0.000438566	0.00527435	0.00414063	TIMP3/PTTG1IP/FAIM2/TMBIM6/GNAI2/YWHAZ/PINK1/FYN/YWHAG/PPP2R1A/NONO/HIF1A/YWHAB/YWHAH/HNRNPK/MLLT11/MAPK8IP2/CX3CL1/SFPQ/MADD/IVNS1ABP/HIGD1A/SRPX/AKT1/SERINC3/DAB2IP/MOAP1/NFE2L2/NMT1/UBQLN1/BCL2L2/HTT/BNIP3/RB1CC1/GSK3A/TP53/RAF1/MEIS3/HMGB2/GSDME/OPA1/DNM1L/RELA/MAPK9/PTEN/TNFRSF10B/TPD52L1	47
GO:0051281	BP	GO:0051281	positive regulation of release of sequestered calcium ion into cytosol	10/1341	40/18493	0.000441151	0.00529381	0.0041559	CALM1/CALM3/CALM2/THY1/AKAP6/CX3CL1/F2R/HTT/PDPK1/SNCA	10
GO:0009416	BP	GO:0009416	response to light stimulus	39/1341	308/18493	0.000474781	0.00566276	0.00444555	SLC1A2/APP/CALM1/NDRG4/HIF1A/ID2/GRIN1/SYNPO/PPP1R1B/AKT2/SDF4/GNAQ/AKT1/CRTC1/MAPK10/NMT1/HMGN1/SYNGAP1/BRSK1/CHRNB2/PPP1CC/TANC1/DNM2/TP53/NPTN/PTPRK/METAP2/KCNC1/RELA/TROVE2/DDHD2/CAT/GRIN2A/ASNS/CASP9/PCNA/SLC4A10/PITPNM1/ERCC5	39
GO:0031102	BP	GO:0031102	neuron projection regeneration	12/1341	55/18493	0.000475001	0.00566276	0.00444555	RGMA/THY1/MAPK8IP3/OMG/PRRX1/EPHA4/NEFL/INPP5F/MAP2K1/ULK1/PTEN/STK24	12
GO:0061178	BP	GO:0061178	regulation of insulin secretion involved in cellular response to glucose stimulus	12/1341	55/18493	0.000475001	0.00566276	0.00444555	HIF1A/SYBU/BAIAP3/VSNL1/CDK16/BRSK2/TIAM1/OXCT1/PPP3CB/PRKCE/NR1D1/LRP5	12
GO:0015980	BP	GO:0015980	energy derivation by oxidation of organic compounds	35/1341	267/18493	0.000479194	0.00570033	0.00447504	GNAS/PINK1/ACO2/HIF1A/SLC25A23/HMGB1/ACADVL/NDUFA4/CYCS/MDH1/UQCRC2/AKT2/AKT1/GAA/PGM2L1/GFPT2/IRS2/IDH1/NDUFA5/BNIP3/PPP1CC/RB1CC1/UGP2/GSK3A/SLC25A22/NDUFB8/IDH3A/SNCA/NR1D1/PRKAG2/CAT/EPM2AIP1/PDHA1/NDUFA10/OXA1L	35
GO:0008016	BP	GO:0008016	regulation of heart contraction	30/1341	217/18493	0.000486359	0.00577301	0.0045321	CALM1/CALM3/ATP1A3/CALM2/ATP1A1/ANK2/ATP2A2/ATP1B1/GNAO1/SCN3B/CELF2/CHGA/ATP2B2/ATP2B1/SCN4B/EHD3/GAA/GSK3A/GRK2/STIM1/MEF2A/PRKACA/GPD1L/SCN2B/HEY2/SPTBN4/SLC8A2/ITPR1/SCN1B/RGS4	30
GO:0060071	BP	GO:0060071	Wnt signaling pathway, planar cell polarity pathway	13/1341	63/18493	0.000497091	0.00588389	0.00461914	RHOA/CELSR2/AP2M1/VANGL2/AP2A1/DVL3/DVL1/AP2A2/TIAM1/PRICKLE2/FZD7/WNT5A/PTK7	13
GO:0032414	BP	GO:0032414	positive regulation of ion transmembrane transporter activity	17/1341	96/18493	0.000497851	0.00588389	0.00461914	CALM1/CALM3/CALM2/ANK2/PINK1/ATP1B1/AKAP6/ANK3/WNK2/EHD3/HTT/SHANK3/DNM2/STIM1/CHP1/ACTN2/KCNC1	17
GO:0043242	BP	GO:0043242	negative regulation of protein complex disassembly	14/1341	71/18493	0.000499784	0.00589401	0.00462709	SPTAN1/TMOD2/STMN2/SPTBN2/RDX/TMOD1/C16orf45/DMTN/ADD2/CAMSAP1/TWF1/HDGFL3/SPTBN4/NAV3	14
GO:0022037	BP	GO:0022037	metencephalon development	18/1341	105/18493	0.000517991	0.00608251	0.00477507	FAIM2/SPTBN2/CDK5R1/GRIN1/SCRIB/CEND1/HNRNPD/HERC1/SDF4/KNDC1/PAK1/MDK/MAP2K1/CDK5R2/KCNC1/COQ8B/SMO/ZNF365	18
GO:0043266	BP	GO:0043266	regulation of potassium ion transport	18/1341	105/18493	0.000517991	0.00608251	0.00477507	FHL1/ANK2/VAMP2/PRNP/ATP1B1/AKAP6/ANK3/WNK2/DNM2/DPP10/ACTN2/KCNAB2/CAB39/PTK2B/KCNC1/NEDD4L/PTEN/RGS4	18
GO:0008347	BP	GO:0008347	glial cell migration	11/1341	48/18493	0.000519766	0.00608788	0.00477929	ADGRG1/RTN4/PAFAH1B1/CDK5R1/SCRIB/C16orf45/EPHA4/DAB2IP/TIAM1/MBOAT7/CDK5R2	11
GO:0016197	BP	GO:0016197	endosomal transport	29/1341	208/18493	0.000520674	0.00608788	0.00477929	NDRG4/RAB6B/DCLK1/DCTN1/ABCA1/ANKFY1/BAIAP3/SGSM2/RAB6A/EPS15/RAB11FIP4/SCRIB/EHD3/YKT6/NSG1/ARHGAP1/SNX5/RAB14/VPS26B/INPP5F/GRIPAP1/CHMP3/TMEM87A/RAB11FIP3/AP1S1/UBE2O/ACTN2/SNX18/PQLC1	29
GO:0021537	BP	GO:0021537	telencephalon development	33/1341	248/18493	0.00052488	0.00612397	0.00480762	SLC1A2/ADGRG1/ID4/DCLK2/RTN4/RHOA/HIF1A/ID2/PAFAH1B1/CDK5R1/GRIN1/NRGN/PLCB1/CNTNAP2/C16orf45/DAB2IP/NEFL/SHANK3/BTBD3/BNIP3/MFSD2A/MDK/PLXNA3/NUMBL/MBOAT7/CDK5R2/EZH1/PTEN/TRA2B/SEMA7A/XRN2/WNT5A/SMO	33
GO:0051208	BP	GO:0051208	sequestering of calcium ion	20/1341	123/18493	0.000530762	0.00617942	0.00485115	CALM1/CALM3/CALM2/THY1/ANK2/JPH4/SLC25A23/MYO5A/ANXA6/AKAP6/CX3CL1/JPH3/F2R/HTT/PRKCE/PRKACA/PDPK1/SNCA/PTK2B/ITPR1	20
GO:0051017	BP	GO:0051017	actin filament bundle assembly	23/1341	151/18493	0.000552796	0.00642229	0.00504181	DPYSL3/PFN2/STMN1/RHOA/RDX/CX3CL1/SYNPO/CD47/ARAP1/BAIAP2/DMTN/SHANK3/PDXP/LIMK1/PAK1/PXN/ADD2/PPFIA1/PPP1R9A/PTK2B/CORO1B/SHANK1/RND1	23
GO:0071277	BP	GO:0071277	cellular response to calcium ion	15/1341	80/18493	0.000561233	0.00650648	0.0051079	SLC25A23/SYT1/CPNE5/CPNE2/MEF2C/ADCY1/DMTN/AKR1C3/RASA4/MEF2A/SYT4/SYT7/SYT13/HPCA/WNT5A	15
GO:0030900	BP	GO:0030900	forebrain development	45/1341	374/18493	0.0005626	0.00650648	0.0051079	SLC1A2/APP/KIF1A/ADGRG1/ID4/SOX2/DCLK2/RTN4/RHOA/FYN/DCLK1/HIF1A/GNAO1/ID2/PAFAH1B1/CDK5R1/GRIN1/NRGN/TYRO3/PLCB1/CNTNAP2/C16orf45/RAPGEF2/DAB2IP/NEFL/SHANK3/BTBD3/CHRNB2/BNIP3/MFSD2A/MDK/PLXNA3/NUMBL/CHD5/MBOAT7/CDK5R2/KCNC1/EZH1/PTEN/TRA2B/SEMA7A/XRN2/WNT5A/SMO/SLC4A10	45
GO:0006892	BP	GO:0006892	post-Golgi vesicle-mediated transport	17/1341	97/18493	0.000563609	0.00650648	0.0051079	ARF3/VAMP2/MYO5A/ANKFY1/EPS15/ANK3/AP2A1/NSF/OPTN/EHD3/AP3B2/SCAMP1/RAB14/DNM2/ARF4/EXOC4/ARFGEF2	17
GO:0048639	BP	GO:0048639	positive regulation of developmental growth	26/1341	180/18493	0.000576763	0.00664431	0.00521611	MAP1B/GDI1/MEGF8/AGRN/UNC13A/AKAP6/PAFAH1B1/BASP1/SYT1/CPNE5/NTN1/PLCB1/MEF2C/AKT1/SERP1/LIMK1/PAK1/IST1/SYT4/PIN1/NEDD4L/HEY2/SPTBN4/PPARD/SEMA7A/SMO	26
GO:0016239	BP	GO:0016239	positive regulation of macroautophagy	13/1341	64/18493	0.000583022	0.0066899	0.0052519	PINK1/HIF1A/PIP4K2B/SUPT5H/OPTN/LARP1/MAPK3/CALCOCO2/HTT/BNIP3/SESN1/SCOC/ULK1	13
GO:0060048	BP	GO:0060048	cardiac muscle contraction	21/1341	133/18493	0.000583166	0.0066899	0.0052519	CALM1/CALM3/CALM2/ATP1A1/ANK2/ATP2A2/ATP1B1/SCN3B/CHGA/SCN4B/EHD3/GAA/SRSF1/GRK2/SCN1A/PRKACA/GPD1L/FGF12/SCN2B/NEDD4L/SCN1B	21
GO:0030168	BP	GO:0030168	platelet activation	23/1341	152/18493	0.000607621	0.00695586	0.00546069	ACTG1/GNAS/YWHAZ/FYN/STXBP1/CD9/MAPK1/GNG2/GNA12/TYRO3/PRKCB/GNA13/F2R/GNAQ/DMTN/MAPK3/DGKZ/DGKB/RAF1/PRKCE/PDPK1/VAV2/ITPR1	23
GO:0008090	BP	GO:0008090	retrograde axonal transport	6/1341	16/18493	0.000610685	0.00696181	0.00546537	KIF1A/MAP1A/KIF5A/PAFAH1B1/DLG2/NEFL	6
GO:0035372	BP	GO:0035372	protein localization to microtubule	6/1341	16/18493	0.000610685	0.00696181	0.00546537	MAP1A/HNRNPU/MAPRE1/MAPRE2/DVL1/MAPRE3	6
GO:0001964	BP	GO:0001964	startle response	8/1341	28/18493	0.000626513	0.00711261	0.00558375	NRXN1/CTNNA2/GRIN1/DVL1/CSMD1/GRIN2A/GLRB/PTEN	8
GO:0070570	BP	GO:0070570	regulation of neuron projection regeneration	8/1341	28/18493	0.000626513	0.00711261	0.00558375	RGMA/THY1/PRRX1/EPHA4/INPP5F/MAP2K1/PTEN/STK24	8
GO:0006979	BP	GO:0006979	response to oxidative stress	51/1341	441/18493	0.000634572	0.00716248	0.0056229	CRYAB/APP/TXNIP/ATP2A2/PRNP/PINK1/SIRPA/FYN/ATP5F1A/NONO/HIF1A/GNAO1/MAPK1/PTPRN/HSPD1/AGAP3/SFPQ/CYCS/HNRNPD/PXDN/AKT1/ATP13A2/NFE2L2/H2AFY/IDH1/UBQLN1/BTG1/MAPK3/FBXO7/AKR1C3/BNIP3/SESN1/DNM2/PXN/TP53/PPP5C/PTPRK/OXR1/SNCA/PDK2/CAMKK2/PRODH/MAP1LC3A/PTK2B/SP1/RELA/CAT/MAPK9/PCNA/SRXN1/STK24	51
GO:0019896	BP	GO:0019896	axonal transport of mitochondrion	5/1341	11/18493	0.000634832	0.00716248	0.0056229	UCHL1/HIF1A/SYBU/NEFL/OPA1	5
GO:0045176	BP	GO:0045176	apical protein localization	5/1341	11/18493	0.000634832	0.00716248	0.0056229	RDX/VANGL2/NAPA/ARF4/SHROOM2	5
GO:0046883	BP	GO:0046883	regulation of hormone secretion	34/1341	261/18493	0.00064131	0.00719987	0.00565225	GNAS/SNAP25/HIF1A/NMB/MIDN/SYBU/SCG5/RAPGEF4/CHGA/BAIAP3/SYTL4/SLC16A1/SOX11/PPP3CA/ENSA/SERP1/IRS2/VSNL1/CDK16/SLC25A4/BRSK2/TIAM1/OXCT1/PPP3CB/KALRN/PRKCE/ARL2BP/NR1D1/RAB11FIP3/SYT7/LRP5/PPARD/ITPR1/CACNA1E	34
GO:0009749	BP	GO:0009749	response to glucose	27/1341	191/18493	0.000642842	0.00719987	0.00565225	TXNIP/VAMP2/RHOA/HIF1A/PTPRN2/PTPRN/SYBU/BAIAP3/PPP3CA/ENSA/IRS2/VSNL1/CDK16/BRSK2/TIAM1/OXCT1/RAF1/PPP3CB/PRKCE/OPA1/PRKACA/NR1D1/PTK2B/LRP5/PPARD/PTEN/TRA2B	27
GO:0006885	BP	GO:0006885	regulation of pH	15/1341	81/18493	0.000643409	0.00719987	0.00565225	ATP5F1B/MAPK1/ATP6V0A1/ATP6AP1/ATP6V0E1/SLC9A6/ATP6V0D1/MAPK3/DMXL2/SLC4A8/CHP1/SLC4A3/PDK2/ATP6V1H/SLC4A10	15
GO:1903533	BP	GO:1903533	regulation of protein targeting	15/1341	81/18493	0.000643409	0.00719987	0.00565225	GDI1/PRNP/PINK1/SREBF2/FYN/CDK5R1/ANK3/AKT2/BAP1/DMTN/PAK1/GSK3A/CHP1/SAE1/HPCA	15
GO:0031098	BP	GO:0031098	stress-activated protein kinase signaling cascade	39/1341	313/18493	0.000651879	0.00727976	0.00571497	CRYAB/APP/PINK1/SIRPA/RHOA/PJA2/ARHGEF6/MAPK1/SKP1/HMGB1/PAFAH1B1/MAPK8IP3/MAPK8IP2/MINK1/VANGL2/PLCB1/IRAK1/DVL3/AKT1/EPHA4/DAB2IP/MAPK10/MAPK3/PAK1/RB1CC1/TIAM1/DUSP3/MAP2K1/TAOK2/PTK2B/BTRC/PDCD4/MAPK9/FZD7/UBE2N/WNT5A/TPD52L1/STK24/RASGRP1	39
GO:0031623	BP	GO:0031623	receptor internalization	18/1341	107/18493	0.000653712	0.00728536	0.00571937	SNAP25/CD9/AP2M1/DNM1/SH3GL2/EPS15/DLG4/SCRIB/DNM3/USP46/LRRTM2/DNM2/GRK2/SYNJ1/UBQLN2/SNCA/GRK3/HPCA	18
GO:0046474	BP	GO:0046474	glycerophospholipid biosynthetic process	32/1341	241/18493	0.000656461	0.00730112	0.00573174	ARF3/ETNPPL/SLC44A2/AGAP2/PIP4K2B/SBF1/INPPL1/PI4KA/STARD7/GAB2/AGPAT5/GAB1/IRS2/PIP5K1C/DGKZ/RAB14/INPP5F/MFSD2A/SYNJ1/GPD1L/CRLS1/SELENOI/GPAT4/INPP4A/PIGY/PI4KB/PTEN/PTDSS1/PLD2/MTMR4/MTMR9/PITPNM1	32
GO:0018105	BP	GO:0018105	peptidyl-serine phosphorylation	36/1341	282/18493	0.00066087	0.00732605	0.00575131	APP/HSP90AA1/PFN2/DCLK2/PINK1/DCLK1/MAPK1/PKD1/CDK5R1/TERF2IP/CAMK2A/PRKCB/AKT2/CSNK1A1/AKT1/AKT3/MAST3/DMTN/MAPK3/PRKX/PAK1/BRSK2/INPP5F/GRK2/PRKCZ/RAF1/PRKCE/PRKACA/GPD1L/PDPK1/SNCA/CAB39/ULK1/SPTBN4/MAPK9/WNT5A	36
GO:1903320	BP	GO:1903320	regulation of protein modification by small protein conjugation or removal	30/1341	221/18493	0.000661379	0.00732605	0.00575131	HSP90AA1/PTTG1IP/PINK1/FYN/NDFIP1/IVNS1ABP/FBXO2/TOLLIP/AKT1/RNF40/UBQLN1/LIMK1/ZER1/GSK3A/OTUB1/CHP1/ZYG11B/ARRDC4/PRKCE/NDFIP2/TRIM44/RAB1A/PIN1/ARRDC3/RELA/HMG20A/MAPK9/PTEN/UBE2N/RNF180	30
GO:0030517	BP	GO:0030517	negative regulation of axon extension	10/1341	42/18493	0.000670606	0.0073905	0.00580191	MAP2/RTN4/CDK5R1/NTN1/SEMA4B/SEMA6B/PLXNA3/IFRD1/SEMA7A/WNT5A	10
GO:0099054	BP	GO:0099054	presynapse assembly	10/1341	42/18493	0.000670606	0.0073905	0.00580191	APP/NRXN1/PTPRD/LRRC4B/CLSTN3/DVL1/SLITRK1/SNCA/PTEN/WNT5A	10
GO:0048026	BP	GO:0048026	positive regulation of mRNA splicing, via spliceosome	7/1341	22/18493	0.00067125	0.0073905	0.00580191	HSPA8/CELF3/RBMX/PRPF19/CELF4/SF3B4/TRA2B	7
GO:0007223	BP	GO:0007223	Wnt signaling pathway, calcium modulating pathway	9/1341	35/18493	0.000678635	0.00743977	0.00584059	CALM1/GNAO1/GNG2/PLCB1/CAMK2A/PPP3CA/PPP3CB/PPP3R1/WNT5A	9
GO:0032456	BP	GO:0032456	endocytic recycling	9/1341	35/18493	0.000678635	0.00743977	0.00584059	NDRG4/EPS15/RAB11FIP4/EHD3/ARHGAP1/RAB14/INPP5F/RAB11FIP3/ACTN2	9
GO:0090175	BP	GO:0090175	regulation of establishment of planar polarity	13/1341	65/18493	0.000681163	0.00743977	0.00584059	RHOA/CELSR2/AP2M1/VANGL2/AP2A1/DVL3/DVL1/AP2A2/TIAM1/PRICKLE2/FZD7/WNT5A/PTK7	13
GO:2001259	BP	GO:2001259	positive regulation of cation channel activity	13/1341	65/18493	0.000681163	0.00743977	0.00584059	CALM1/CALM3/CALM2/ANK2/PINK1/AKAP6/ANK3/EHD3/HTT/SHANK3/STIM1/ACTN2/KCNC1	13
GO:1903362	BP	GO:1903362	regulation of cellular protein catabolic process	32/1341	242/18493	0.000705192	0.00768687	0.00603457	HSP90AA1/PTTG1IP/MAP1A/PINK1/RDX/PKD1/GNA12/CSNK1A1/AKT1/ATP13A2/EPHA4/DAB2IP/NFE2L2/RNF40/UBQLN1/DVL1/GSK3A/BRSK2/PSMC4/PRKACA/UBQLN2/ATRAID/PSMF1/PTK2B/USP7/BTRC/MAPK9/PTEN/UBE2K/UBE2J1/NUB1/RNF180	32
GO:0006913	BP	GO:0006913	nucleocytoplasmic transport	43/1341	357/18493	0.000721821	0.00785249	0.00616459	PTTG1IP/HNRNPA2B1/TXNIP/MAPK1/TRIM28/PKD1/NFKBIA/BCL6/PDE2A/AGAP3/TNPO2/AKAP13/ANP32B/SRSF3/RANGAP1/PPP3CA/AKT1/SRSF1/PPP1R10/SRSF2/MAVS/AKR1C3/NCBP2/PPP1CC/TP53/CHP1/PRKACA/NOLC1/NUP188/SRSF9/PPM1A/UPF1/NXF1/ATXN1/RBM15B/DHX38/SSB/ALKBH5/SMG6/ZIC1/CHTOP/SMO/NCKIPSD	43
GO:0010827	BP	GO:0010827	regulation of glucose transmembrane transport	14/1341	74/18493	0.000772335	0.00836875	0.00656988	SLC1A2/CLIP3/ARPP19/PRKCB/AKT2/AKT1/NFE2L2/IRS2/YES1/GSK3A/GRB10/MEF2A/PRKAG2/SLC25A27	14
GO:0086001	BP	GO:0086001	cardiac muscle cell action potential	14/1341	74/18493	0.000772335	0.00836875	0.00656988	ATP1A1/ANK2/ATP2A2/ATP1B1/SCN3B/ANK3/SCN4B/HCN2/SCN1A/GPD1L/FGF12/SCN2B/NEDD4L/SCN1B	14
GO:0003012	BP	GO:0003012	muscle system process	52/1341	456/18493	0.000779701	0.00843186	0.00661943	CRYAB/CALM1/CALM3/CALM2/ATP1A1/ANK2/ATP2A2/TMOD2/RHOA/ATP1B1/GNAO1/CAMK2G/SCN3B/ANXA6/AKAP6/CHGA/CAMK2B/TMOD1/AKAP13/SCN4B/MEF2C/F2R/EHD3/PPP3CA/KCNMA1/GAA/SRSF1/CHRNB2/PPP1R12B/PAK1/GSK3A/PXN/GUCY1A1/TIAM1/INPP5F/GRK2/SCN1A/ARHGEF11/MEF2A/PRKACA/TWF1/GPD1L/FGF12/ACTN2/RAP1GDS1/PIN1/SCN2B/NEDD4L/HEY2/CAMTA2/SCN1B/RGS4	52
GO:1903779	BP	GO:1903779	regulation of cardiac conduction	12/1341	58/18493	0.000789188	0.00851763	0.00668676	CALM1/CALM3/CALM2/ANK2/ATP2A2/ATP2B2/ATP2B1/EHD3/STIM1/PRKACA/SLC8A2/ITPR1	12
GO:0051965	BP	GO:0051965	positive regulation of synapse assembly	13/1341	66/18493	0.000792851	0.00854032	0.00670457	CLSTN1/NRXN1/AGRN/PTPRD/ADGRL1/ADGRB2/LRRC4B/ADGRB3/CLSTN3/LRRTM2/SLITRK1/CUX2/FLRT2	13
GO:0061572	BP	GO:0061572	actin filament bundle organization	23/1341	155/18493	0.000801448	0.00861596	0.00676395	DPYSL3/PFN2/STMN1/RHOA/RDX/CX3CL1/SYNPO/CD47/ARAP1/BAIAP2/DMTN/SHANK3/PDXP/LIMK1/PAK1/PXN/ADD2/PPFIA1/PPP1R9A/PTK2B/CORO1B/SHANK1/RND1	23
GO:0071333	BP	GO:0071333	cellular response to glucose stimulus	20/1341	127/18493	0.000806242	0.00863095	0.00677572	HIF1A/PTPRN2/PTPRN/SYBU/BAIAP3/PPP3CA/IRS2/VSNL1/CDK16/BRSK2/TIAM1/OXCT1/RAF1/PPP3CB/PRKCE/OPA1/PRKACA/NR1D1/LRP5/TRA2B	20
GO:0046328	BP	GO:0046328	regulation of JNK cascade	26/1341	184/18493	0.000806833	0.00863095	0.00677572	APP/PINK1/SIRPA/PJA2/HMGB1/PAFAH1B1/MAPK8IP3/MAPK8IP2/MINK1/VANGL2/PLCB1/DVL3/AKT1/EPHA4/DAB2IP/PAK1/RB1CC1/TIAM1/DUSP3/TAOK2/PTK2B/PDCD4/FZD7/WNT5A/TPD52L1/RASGRP1	26
GO:0010644	BP	GO:0010644	cell communication by electrical coupling	8/1341	29/18493	0.000810729	0.00863095	0.00677572	CALM1/CALM3/ATP1A3/CALM2/ATP1A1/ATP1B1/ANK3/PRKACA	8
GO:0021799	BP	GO:0021799	cerebral cortex radially oriented cell migration	8/1341	29/18493	0.000810729	0.00863095	0.00677572	ADGRG1/RTN4/PAFAH1B1/CDK5R1/C16orf45/DAB2IP/MBOAT7/CDK5R2	8
GO:0050690	BP	GO:0050690	regulation of defense response to virus by virus	8/1341	29/18493	0.000810729	0.00863095	0.00677572	FYN/AP2M1/ELMO1/SCRIB/AP2A1/AP2A2/AP1S1/ATP6V1H	8
GO:0051283	BP	GO:0051283	negative regulation of sequestering of calcium ion	19/1341	118/18493	0.000817678	0.00868802	0.00682053	CALM1/CALM3/CALM2/THY1/ANK2/JPH4/MYO5A/ANXA6/AKAP6/CX3CL1/JPH3/F2R/HTT/PRKCE/PRKACA/PDPK1/SNCA/PTK2B/ITPR1	19
GO:0009612	BP	GO:0009612	response to mechanical stimulus	28/1341	204/18493	0.000826398	0.00875073	0.00686975	ATP1A1/TXNIP/NRXN1/RHOA/FYN/GPI/PKD1/NFKBIA/PDE2A/CNTNAP2/AKT1/MAPK3/HTT/SHANK3/PIEZO1/BNIP3/HABP4/RAF1/SCN1A/GOT1/CLCN6/PTK2B/KCNC1/RELA/MAPK9/ASNS/PHF24/TNFRSF10B	28
GO:0000302	BP	GO:0000302	response to reactive oxygen species	30/1341	224/18493	0.000826777	0.00875073	0.00686975	CRYAB/TXNIP/PINK1/SIRPA/FYN/GNAO1/MAPK1/PTPRN/HSPD1/AGAP3/HNRNPD/AKT1/NFE2L2/MAPK3/AKR1C3/BNIP3/SESN1/DNM2/PXN/PPP5C/PTPRK/PDK2/CAMKK2/MAP1LC3A/PTK2B/RELA/CAT/MAPK9/PCNA/STK24	30
GO:0019935	BP	GO:0019935	cyclic-nucleotide-mediated signaling	29/1341	214/18493	0.000828707	0.00875421	0.00687249	CALM1/ADGRG1/GNAS/CALM3/CALM2/GNAI2/RUNDC3A/PRKAR1A/ADGRL1/ABCA1/AKAP6/ADGRB2/GNG2/RAPGEF4/CHGA/PDE2A/GNA13/PRKAR1B/AKAP13/GNAQ/ADGRB3/RAPGEF2/ADCY1/GSK3A/MGRN1/PTK2B/ARRDC3/PDE4A/PRKAR2B	29
GO:0045921	BP	GO:0045921	positive regulation of exocytosis	15/1341	83/18493	0.000838767	0.00884342	0.00694252	SCAMP5/STXBP1/NCS1/SYT1/SYTL4/ATP6AP1/GAB2/ATP13A2/VSNL1/SYT4/RAB3A/DNM1L/CDK5R2/SYT7/RAB15	15
GO:0033120	BP	GO:0033120	positive regulation of RNA splicing	9/1341	36/18493	0.00084731	0.00891631	0.00699974	HSPA8/CELF3/RBMX/SRSF1/PRPF19/HABP4/CELF4/SF3B4/TRA2B	9
GO:0051169	BP	GO:0051169	nuclear transport	43/1341	360/18493	0.000856137	0.00899191	0.00705909	PTTG1IP/HNRNPA2B1/TXNIP/MAPK1/TRIM28/PKD1/NFKBIA/BCL6/PDE2A/AGAP3/TNPO2/AKAP13/ANP32B/SRSF3/RANGAP1/PPP3CA/AKT1/SRSF1/PPP1R10/SRSF2/MAVS/AKR1C3/NCBP2/PPP1CC/TP53/CHP1/PRKACA/NOLC1/NUP188/SRSF9/PPM1A/UPF1/NXF1/ATXN1/RBM15B/DHX38/SSB/ALKBH5/SMG6/ZIC1/CHTOP/SMO/NCKIPSD	43
GO:0042249	BP	GO:0042249	establishment of planar polarity of embryonic epithelium	6/1341	17/18493	0.000886191	0.00924333	0.00725647	PAFAH1B1/VANGL2/DVL3/DVL1/WNT5A/PTK7	6
GO:0140058	BP	GO:0140058	neuron projection arborization	6/1341	17/18493	0.000886191	0.00924333	0.00725647	DLG4/DVL3/DVL1/TAOK2/WNT5A/ZNF365	6
GO:2000369	BP	GO:2000369	regulation of clathrin-dependent endocytosis	6/1341	17/18493	0.000886191	0.00924333	0.00725647	SNAP91/SH3GL2/DNAJC6/DNM2/UBQLN2/AAK1	6
GO:0031396	BP	GO:0031396	regulation of protein ubiquitination	27/1341	195/18493	0.000886832	0.00924333	0.00725647	HSP90AA1/PTTG1IP/PINK1/FYN/NDFIP1/IVNS1ABP/FBXO2/AKT1/RNF40/UBQLN1/LIMK1/ZER1/GSK3A/OTUB1/CHP1/ZYG11B/ARRDC4/PRKCE/NDFIP2/TRIM44/RAB1A/PIN1/ARRDC3/MAPK9/PTEN/UBE2N/RNF180	27
GO:0030010	BP	GO:0030010	establishment of cell polarity	20/1341	128/18493	0.0008918	0.0092585	0.00726838	MAP2/HSP90AA1/MAP1B/RHOA/DCTN1/PKD1/PAFAH1B1/SCRIB/BRSK1/HTT/GPSM2/PAK1/BRSK2/PRKCZ/ARHGEF11/PTK2B/RNF41/MARK4/WNT5A/PTK7	20
GO:0042177	BP	GO:0042177	negative regulation of protein catabolic process	20/1341	128/18493	0.0008918	0.0092585	0.00726838	TIMP3/MAP1A/TIMP2/FYN/AGAP2/TIMP4/MYCBP2/SF3B3/ATP13A2/EPHA4/DAB2IP/SNCA/ATRAID/PIN1/PSMF1/USP7/RELA/GRIN2C/GRIN2A/UBE2J1	20
GO:0051047	BP	GO:0051047	positive regulation of secretion	47/1341	404/18493	0.000894636	0.0092585	0.00726838	SCAMP5/SLC6A1/GNAI2/PINK1/HIF1A/NMB/STXBP1/NCS1/APBB1/GPI/HMGB1/UNC13A/SYT1/SYBU/BAIAP3/HSPD1/SYTL4/STX1B/HK1/ATP6AP1/GAB2/SOX11/F2R/ATP13A2/SERP1/IRS2/VSNL1/MAPK3/MAVS/CHRNB2/SNX5/GRK2/OXCT1/PRKCZ/PPP3CB/SYT4/PRKCE/RAB3A/SNCA/DNM1L/CDK5R2/SYT7/RAB15/PPARD/SYTL2/WNT5A/RASGRP1	47
GO:0008015	BP	GO:0008015	blood circulation	55/1341	492/18493	0.000895056	0.0092585	0.00726838	CALM1/CALM3/CALM2/ATP1A1/ANK2/ABR/ATP2A2/RHOA/ATP1B1/GNAO1/SCN3B/ID2/PRCP/CELF2/NAV2/CHGA/PDE2A/ATP2B2/NCALD/NISCH/ATP2B1/ATP6AP2/SCN4B/F2R/EHD3/AKT1/GAA/SRSF1/SNX5/YES1/GSK3A/GUCY1A1/GRK2/ADH5/STIM1/SCN1A/MEF2A/PRKACA/GPD1L/FGF12/DNM1L/RAP1GDS1/SCN2B/LRP5/NEDD4L/HEY2/SPTBN4/PPARD/CTNNBIP1/SLC8A2/ITPR1/PTPRM/PTPRO/SCN1B/RGS4	55
GO:0086012	BP	GO:0086012	membrane depolarization during cardiac muscle cell action potential	7/1341	23/18493	0.000905013	0.00932467	0.00732033	ANK2/SCN3B/ANK3/SCN4B/HCN2/SCN2B/SCN1B	7
GO:1904659	BP	GO:1904659	glucose transmembrane transport	17/1341	101/18493	0.00090658	0.00932467	0.00732033	SLC1A2/CLIP3/ARPP19/PRKCB/AKT2/AKT1/NFE2L2/IRS2/SLC2A13/YES1/GSK3A/GRB10/MEF2A/PRKAG2/PPARD/SLC2A3/SLC25A27	17
GO:0048284	BP	GO:0048284	organelle fusion	19/1341	119/18493	0.000908269	0.00932467	0.00732033	SNAP25/CPLX2/STXBP1/SYT1/ANKFY1/VAT1/STX1B/AKT2/CPLX1/GDAP1/PRRT2/BNIP3/SYT4/CHMP3/OPA1/RAB3A/DNM1L/SYT7/STX7	19
GO:1905477	BP	GO:1905477	positive regulation of protein localization to membrane	19/1341	119/18493	0.000908269	0.00932467	0.00732033	CLIP3/PRNP/YWHAZ/FYN/YWHAG/YWHAB/YWHAH/CDK5R1/ANK3/AKT2/AKT1/NMT1/PAK1/TP53/CHP1/PRKCE/DPP10/PDPK1/HPCA	19
GO:0005996	BP	GO:0005996	monosaccharide metabolic process	36/1341	287/18493	0.000912936	0.00934976	0.00734003	PKM/ENO2/ARPP19/GPI/HMGB1/PFKP/MIDN/PGAM1/PGK1/INPPL1/HK1/CHST1/MDH1/HECTD4/FUT9/NISCH/AKT2/AKT1/GAA/PGM2L1/SERP1/IRS2/GSK3A/FAM3C/GOT1/GOT2/G6PC3/PRKCE/NR1D1/PDK2/LRP5/EPM2AIP1/PPARD/PDHA1/POFUT1/SLC2A3	36
GO:0000041	BP	GO:0000041	transition metal ion transport	18/1341	110/18493	0.000914131	0.00934976	0.00734003	ATP6V1G2/ATP6V0A1/ATP6V1B2/ATP6V0C/ATP6AP1/NECTIN1/ATP6V1A/ATP6V1E1/ATP6V0E1/ARHGAP1/ATP6V0D1/SLC39A10/ATP6V1C1/DNM2/SLC40A1/SLC30A9/ATP6V1D/ATP6V1H	18
GO:0030902	BP	GO:0030902	hindbrain development	22/1341	147/18493	0.000917827	0.00936986	0.0073558	FAIM2/SPTBN2/CDK5R1/CTNNA2/GRIN1/SCRIB/CEND1/RBFOX2/HNRNPD/HERC1/SDF4/KNDC1/PAK1/PLXNA2/MDK/MAP2K1/SMAD1/CDK5R2/KCNC1/COQ8B/SMO/ZNF365	22
GO:0051966	BP	GO:0051966	regulation of synaptic transmission, glutamatergic	13/1341	67/18493	0.000919521	0.00936986	0.0073558	NRXN1/STXBP1/UNC13A/SYT1/MAPK8IP2/MEF2C/SHANK3/SHANK2/TPRG1L/PTK2B/GRM3/GRM5/SHANK1	13
GO:0071322	BP	GO:0071322	cellular response to carbohydrate stimulus	21/1341	138/18493	0.000954465	0.00970786	0.00762115	HIF1A/PTPRN2/PTPRN/SYBU/BAIAP3/PRKCB/PPP3CA/IRS2/VSNL1/CDK16/BRSK2/TIAM1/OXCT1/RAF1/PPP3CB/PRKCE/OPA1/PRKACA/NR1D1/LRP5/TRA2B	21
GO:0009746	BP	GO:0009746	response to hexose	27/1341	196/18493	0.00095916	0.00973752	0.00764443	TXNIP/VAMP2/RHOA/HIF1A/PTPRN2/PTPRN/SYBU/BAIAP3/PPP3CA/ENSA/IRS2/VSNL1/CDK16/BRSK2/TIAM1/OXCT1/RAF1/PPP3CB/PRKCE/OPA1/PRKACA/NR1D1/PTK2B/LRP5/PPARD/PTEN/TRA2B	27
GO:0007584	BP	GO:0007584	response to nutrient	29/1341	216/18493	0.000961958	0.00974784	0.00765254	SPARC/PKM/TMBIM6/GNAI2/FYN/ABCA1/GRIN1/HSPD1/SLC16A1/BCHE/ATP2B1/ENSA/BAIAP2/PDXP/GDAP1/AKR1C3/OXCT1/OPA1/PDK2/ACSL4/RELA/POR/CAT/PPARD/TRIM25/HPCA/CDKN2B/PTEN/PCNA	29
GO:0071331	BP	GO:0071331	cellular response to hexose stimulus	20/1341	129/18493	0.000985045	0.00996306	0.00782149	HIF1A/PTPRN2/PTPRN/SYBU/BAIAP3/PPP3CA/IRS2/VSNL1/CDK16/BRSK2/TIAM1/OXCT1/RAF1/PPP3CB/PRKCE/OPA1/PRKACA/NR1D1/LRP5/TRA2B	20
GO:0048017	BP	GO:0048017	inositol lipid-mediated signaling	24/1341	167/18493	0.000990116	0.00996306	0.00782149	RHOA/FYN/MAPK1/NCS1/PIP4K2B/TYRO3/PI4KA/PPP1R16B/GAB2/F2R/AKT1/DAB2IP/IRS2/MAPK3/PIP5K1C/INPP5F/RGL2/CAT/PPARD/PI4KB/PTEN/PLD2/NYAP1/RASGRP1	24
GO:0033173	BP	GO:0033173	calcineurin-NFAT signaling cascade	10/1341	44/18493	0.000990479	0.00996306	0.00782149	PRNP/AKAP6/ADGRB2/PPP3CA/PTBP1/CHP1/PPP3CB/RCAN2/PPP3R1/CAMTA1	10
GO:0099172	BP	GO:0099172	presynapse organization	10/1341	44/18493	0.000990479	0.00996306	0.00782149	APP/NRXN1/PTPRD/LRRC4B/CLSTN3/DVL1/SLITRK1/SNCA/PTEN/WNT5A	10
GO:0061684	BP	GO:0061684	chaperone-mediated autophagy	5/1341	12/18493	0.00102347	0.0102761	0.00806721	HSPA8/HSP90AA1/EEF1A2/ATP13A2/SNCA	5
GO:0034599	BP	GO:0034599	cellular response to oxidative stress	36/1341	289/18493	0.00103532	0.0103641	0.00813631	ATP2A2/PINK1/SIRPA/FYN/NONO/HIF1A/MAPK1/AGAP3/SFPQ/CYCS/HNRNPD/AKT1/ATP13A2/NFE2L2/UBQLN1/MAPK3/FBXO7/AKR1C3/BNIP3/DNM2/PXN/TP53/PPP5C/PTPRK/OXR1/SNCA/PDK2/CAMKK2/PRODH/MAP1LC3A/RELA/CAT/MAPK9/PCNA/SRXN1/STK24	36
GO:0090314	BP	GO:0090314	positive regulation of protein targeting to membrane	8/1341	30/18493	0.00103603	0.0103641	0.00813631	PRNP/FYN/CDK5R1/ANK3/AKT2/PAK1/CHP1/HPCA	8
GO:0009896	BP	GO:0009896	positive regulation of catabolic process	47/1341	407/18493	0.00104642	0.010413	0.00817468	HSP90AA1/PTTG1IP/PINK1/HIF1A/HMGB1/RDX/PIP4K2B/ZFP36L2/NDFIP1/SUPT5H/NSF/OPTN/LARP1/HNRNPD/KHSRP/AKT2/CSNK1A1/AKT1/DAB2IP/NFE2L2/IRS2/RNF40/UBQLN1/MAPK3/CALCOCO2/DVL1/HTT/FBXO7/BNIP3/SESN1/SCOC/GSK3A/PRKCE/PSMC4/UBQLN2/SNCA/UPF1/CAMKK2/PTK2B/NEDD4L/ULK1/MAPK9/PTEN/RNF41/WNT5A/NUB1/RNF180	47
GO:0021587	BP	GO:0021587	cerebellum morphogenesis	9/1341	37/18493	0.00104853	0.010413	0.00817468	FAIM2/SPTBN2/CEND1/HERC1/KNDC1/MAP2K1/COQ8B/SMO/ZNF365	9
GO:0051693	BP	GO:0051693	actin filament capping	9/1341	37/18493	0.00104853	0.010413	0.00817468	SPTAN1/TMOD2/SPTBN2/RDX/TMOD1/DMTN/ADD2/TWF1/SPTBN4	9
GO:1901021	BP	GO:1901021	positive regulation of calcium ion transmembrane transporter activity	9/1341	37/18493	0.00104853	0.010413	0.00817468	CALM1/CALM3/CALM2/ANK2/ATP1B1/AKAP6/EHD3/HTT/STIM1	9
GO:0001101	BP	GO:0001101	response to acid chemical	40/1341	332/18493	0.00108014	0.0107075	0.00840589	SPARC/SLC1A2/TMBIM6/ID3/NSMF/PINK1/RHOA/FYN/CD9/ABCA1/GRIN1/GNG2/CAPN2/BRINP1/BCHE/HNRNPD/AKT1/BAIAP2/GDAP1/AKR1C3/SMARCD1/SESN1/YES1/RRAGA/DNMT1/PPP5C/SYNJ1/PRKCE/OPA1/PTK2B/CRLS1/RELA/CAT/GLRB/HPCA/FZD7/ASNS/WNT5A/PCNA/PTK7	40
GO:0071326	BP	GO:0071326	cellular response to monosaccharide stimulus	20/1341	130/18493	0.00108653	0.0107513	0.00844034	HIF1A/PTPRN2/PTPRN/SYBU/BAIAP3/PPP3CA/IRS2/VSNL1/CDK16/BRSK2/TIAM1/OXCT1/RAF1/PPP3CB/PRKCE/OPA1/PRKACA/NR1D1/LRP5/TRA2B	20
GO:0008064	BP	GO:0008064	regulation of actin polymerization or depolymerization	25/1341	178/18493	0.00109938	0.0108571	0.00852335	SPTAN1/PFN2/TMOD2/RHOA/CDC42EP4/SPTBN2/RDX/DSTN/CIT/WASF1/TMOD1/BAIAP2/DMTN/PDXP/ADD2/RHOBTB2/PPP1R9A/PRKCE/TWF1/ACTN2/PTK2B/CORO1B/SPTBN4/PLEKHG2/MYADM	25
GO:0061025	BP	GO:0061025	membrane fusion	22/1341	149/18493	0.00110118	0.0108571	0.00852335	SNAP25/CPLX2/VAMP2/STXBP1/CD9/SYT1/ANKFY1/STX1B/NAPA/NSF/AKT2/CPLX1/YKT6/PRRT2/CHP1/SYT4/CHMP3/OPA1/RAB3A/DNM1L/SYT7/STX7	22
GO:0050821	BP	GO:0050821	protein stabilization	24/1341	169/18493	0.00117162	0.0115308	0.00905224	CRYAB/HSP90AA1/PFN2/ANK2/RTN4/PINK1/ATP1B1/STXBP1/CRTAP/HSPD1/DVL3/GNAQ/EPHA4/DVL1/CHP1/TRIM44/PIN1/USP7/WIZ/AAK1/TBRG1/PTEN/SMO/MTMR9	24
GO:0046677	BP	GO:0046677	response to antibiotic	39/1341	323/18493	0.00118898	0.0116688	0.00916056	SPARC/CRYAB/HSP90AA1/ID3/TXNIP/PINK1/SIRPA/RHOA/FYN/GNAO1/GRIN1/HSPD1/LARP1/HNRNPD/MEF2C/SDF4/USP46/ADCY1/NFE2L2/NEFL/CHRNB2/BNIP3/TP53/OXCT1/PPP5C/GOT2/PRKCE/OPA1/MAP1LC3A/PTK2B/RELA/HID1/CAT/GRIN2A/PTEN/CASP9/PCNA/RGS4/STK24	39
GO:0030832	BP	GO:0030832	regulation of actin filament length	25/1341	179/18493	0.00119195	0.0116688	0.00916056	SPTAN1/PFN2/TMOD2/RHOA/CDC42EP4/SPTBN2/RDX/DSTN/CIT/WASF1/TMOD1/BAIAP2/DMTN/PDXP/ADD2/RHOBTB2/PPP1R9A/PRKCE/TWF1/ACTN2/PTK2B/CORO1B/SPTBN4/PLEKHG2/MYADM	25
GO:0010288	BP	GO:0010288	response to lead ion	7/1341	24/18493	0.00119844	0.0116688	0.00916056	SPARC/APP/SLC6A1/PPP5C/PPP2CA/MAP1LC3A/CAT	7
GO:0086064	BP	GO:0086064	cell communication by electrical coupling involved in cardiac conduction	7/1341	24/18493	0.00119844	0.0116688	0.00916056	CALM1/CALM3/ATP1A3/CALM2/ATP1A1/ATP1B1/PRKACA	7
GO:0099632	BP	GO:0099632	protein transport within plasma membrane	7/1341	24/18493	0.00119844	0.0116688	0.00916056	SNAP25/CLSTN1/STX1B/SCRIB/CPLX1/NSG1/GRIPAP1	7
GO:0099637	BP	GO:0099637	neurotransmitter receptor transport	7/1341	24/18493	0.00119844	0.0116688	0.00916056	SNAP25/CLSTN1/STX1B/SCRIB/CPLX1/NSG1/GRIPAP1	7
GO:0007163	BP	GO:0007163	establishment or maintenance of cell polarity	27/1341	199/18493	0.00120776	0.0117387	0.00921543	MAP2/HSP90AA1/MAP1B/RHOA/DCTN1/PKD1/PAFAH1B1/VANGL2/CDC42BPB/SCRIB/DLG2/BRSK1/HTT/GPSM2/PAK1/BRSK2/ARF4/PRKCZ/ARHGEF11/CAP2/PTK2B/DLG3/RNF41/MARK4/WNT5A/PTK7/RND1	27
GO:1901019	BP	GO:1901019	regulation of calcium ion transmembrane transporter activity	15/1341	86/18493	0.00122463	0.0118815	0.00932758	CALM1/CALM3/CALM2/ANK2/ATP1B1/JPH4/MYO5A/AKAP6/JPH3/EHD3/UBQLN1/HTT/STIM1/PRKACA/HPCA	15
GO:0007213	BP	GO:0007213	G protein-coupled acetylcholine receptor signaling pathway	6/1341	18/18493	0.00124829	0.012047	0.00945747	GNAI2/AGRN/CDK5R1/PLCB1/GNAQ/GRK2	6
GO:0070262	BP	GO:0070262	peptidyl-serine dephosphorylation	6/1341	18/18493	0.00124829	0.012047	0.00945747	PPP2R1A/PPP2R2C/PPP1R16B/PPP2R2B/PPP5C/PPP2CA	6
GO:1900273	BP	GO:1900273	positive regulation of long-term synaptic potentiation	6/1341	18/18493	0.00124829	0.012047	0.00945747	APP/NRGN/CRTC1/SHANK3/NPTN/GRIN2A	6
GO:0043392	BP	GO:0043392	negative regulation of DNA binding	11/1341	53/18493	0.00125592	0.012078	0.00948182	ID4/ID3/ID2/NFKBIA/MDFI/SOX11/HABP4/SUMO3/HEY2/CTNNBIP1/SMO	11
GO:0043954	BP	GO:0043954	cellular component maintenance	11/1341	53/18493	0.00125592	0.012078	0.00948182	PRNP/FYN/DCTN1/BSN/F2R/DLG2/ADGRB3/SYNGAP1/TANC1/RAB3A/DLG3	11
GO:0032411	BP	GO:0032411	positive regulation of transporter activity	17/1341	104/18493	0.00126835	0.0121762	0.0095589	CALM1/CALM3/CALM2/ANK2/PINK1/ATP1B1/AKAP6/ANK3/WNK2/EHD3/HTT/SHANK3/DNM2/STIM1/CHP1/ACTN2/KCNC1	17
GO:0009410	BP	GO:0009410	response to xenobiotic stimulus	35/1341	282/18493	0.00128588	0.0123228	0.009674	CALM1/CALM3/ARNT2/SLC6A1/GNAO1/GPI/PRKACB/FIBIN/GRIN1/PDE2A/HSPD1/PPP1R1B/BCHE/PPP1R9B/PPP3CA/EFTUD2/CHRNB2/DNM2/TIAM1/PPP5C/GOT2/PRKCE/SNCA/MAP1LC3A/PTK2B/RELA/POR/CAD/GRIN2A/HPCA/CASP9/PRKAR2B/PCNA/CYP46A1/RGS4	35
GO:1903522	BP	GO:1903522	regulation of blood circulation	33/1341	262/18493	0.00136161	0.0130257	0.0102258	CALM1/CALM3/ATP1A3/CALM2/ATP1A1/ANK2/ATP2A2/RHOA/ATP1B1/GNAO1/SCN3B/CELF2/CHGA/ATP2B2/ATP2B1/SCN4B/F2R/EHD3/AKT1/GAA/GSK3A/GRK2/STIM1/MEF2A/PRKACA/GPD1L/SCN2B/HEY2/SPTBN4/SLC8A2/ITPR1/SCN1B/RGS4	33
GO:0031331	BP	GO:0031331	positive regulation of cellular catabolic process	41/1341	347/18493	0.00137407	0.013122	0.0103014	HSP90AA1/PTTG1IP/PINK1/HIF1A/HMGB1/RDX/PIP4K2B/ZFP36L2/SUPT5H/OPTN/LARP1/HNRNPD/KHSRP/AKT2/CSNK1A1/AKT1/DAB2IP/NFE2L2/IRS2/RNF40/UBQLN1/MAPK3/CALCOCO2/DVL1/HTT/FBXO7/BNIP3/SESN1/SCOC/GSK3A/PSMC4/UBQLN2/SNCA/UPF1/CAMKK2/PTK2B/ULK1/MAPK9/PTEN/NUB1/RNF180	41
GO:0006112	BP	GO:0006112	energy reserve metabolic process	15/1341	87/18493	0.00138254	0.0131651	0.0103353	GNAS/HMGB1/AKT2/AKT1/GAA/PGM2L1/GFPT2/IRS2/PPP1CC/RB1CC1/UGP2/GSK3A/NR1D1/PRKAG2/EPM2AIP1	15
GO:0001678	BP	GO:0001678	cellular glucose homeostasis	21/1341	142/18493	0.0013834	0.0131651	0.0103353	HIF1A/PTPRN2/PTPRN/SYBU/BAIAP3/HK1/PPP3CA/IRS2/VSNL1/CDK16/BRSK2/TIAM1/OXCT1/RAF1/PPP3CB/PRKCE/OPA1/PRKACA/NR1D1/LRP5/TRA2B	21
GO:0021549	BP	GO:0021549	cerebellum development	16/1341	96/18493	0.00141087	0.0134033	0.0105222	FAIM2/SPTBN2/CDK5R1/CEND1/HNRNPD/HERC1/SDF4/KNDC1/PAK1/MDK/MAP2K1/CDK5R2/KCNC1/COQ8B/SMO/ZNF365	16
GO:0001508	BP	GO:0001508	action potential	20/1341	133/18493	0.00144638	0.0137168	0.0107684	ATP1A1/ANK2/ATP2A2/ATP1B1/YWHAH/SCN3B/AKAP6/ANK3/SCN4B/CNTNAP1/GNAQ/CHRNB2/HCN2/SCN2A/SCN1A/GPD1L/FGF12/SCN2B/NEDD4L/SCN1B	20
GO:0010524	BP	GO:0010524	positive regulation of calcium ion transport into cytosol	11/1341	54/18493	0.00147558	0.0139695	0.0109668	CALM1/CALM3/CALM2/THY1/AKAP6/GRIN1/CX3CL1/F2R/HTT/PDPK1/SNCA	11
GO:0051348	BP	GO:0051348	negative regulation of transferase activity	34/1341	274/18493	0.00150108	0.0141864	0.011137	THY1/UCHL1/EIF4A2/YWHAG/PPP2R1A/CAMK2N1/PRKAR1A/HNRNPU/MIDN/PTPRT/PPP1R1B/PRKAR1B/TAF7/GNAQ/AKT1/DAB2IP/H2AFY/IRS2/DVL1/LIMK1/FBXO7/GSK3A/TP53/CHP1/PPP2CA/DUSP3/PDPK1/LRP5/PRKAG2/SH3BP5/PDCD4/PRKAR2B/DUSP8/RGS4	34
GO:0046486	BP	GO:0046486	glycerolipid metabolic process	51/1341	459/18493	0.00154045	0.0145334	0.0114094	SERINC1/ARF3/ETNPPL/FYN/SLC44A2/AGAP2/PIP4K2B/PAFAH1B1/MGLL/SBF1/INPPL1/PLCB1/PI4KA/STARD7/GAB2/EFR3B/ABHD4/SERINC3/AGPAT5/GAB1/IRS2/PIP5K1C/DGKZ/RAB14/DGKB/INPP5F/IP6K1/MFSD2A/EFR3A/SYNJ1/GPD1L/DAGLA/MBOAT7/GDE1/ACSL4/CRLS1/SELENOI/DDHD2/CAT/GPAT4/INPP4A/PIGY/PI4KB/PTEN/PTDSS1/PLD2/MTMR4/LPGAT1/MTMR9/PITPNM1/PLCH2	51
GO:0090150	BP	GO:0090150	establishment of protein localization to membrane	38/1341	317/18493	0.00155587	0.0146044	0.0114652	CALM1/HSP90AA1/CALM3/SNAP25/CLSTN1/GDI1/VAMP2/PRNP/YWHAZ/ARL6IP1/FYN/YWHAG/ATP1B1/YWHAB/YWHAH/SEC61A1/CDK5R1/STX1B/SCRIB/ANK3/NSF/OPTN/AKT2/CPLX1/NSG1/MOAP1/NMT1/GOLGA7B/DMTN/SSR1/PAK1/REEP1/TP53/CHP1/GRIPAP1/EXOC4/TAOK2/HPCA	38
GO:0021952	BP	GO:0021952	central nervous system projection neuron axonogenesis	7/1341	25/18493	0.00156141	0.0146044	0.0114652	DCLK1/PAFAH1B1/MYCBP2/EPHA4/CHRNB2/SPTBN4/SCN1B	7
GO:0045956	BP	GO:0045956	positive regulation of calcium ion-dependent exocytosis	7/1341	25/18493	0.00156141	0.0146044	0.0114652	SCAMP5/STXBP1/SYT1/SYT4/DNM1L/CDK5R2/SYT7	7
GO:2000311	BP	GO:2000311	regulation of AMPA receptor activity	7/1341	25/18493	0.00156141	0.0146044	0.0114652	MAPK8IP2/MINK1/MEF2C/SHANK3/SHANK2/CNIH2/SHANK1	7
GO:0005513	BP	GO:0005513	detection of calcium ion	5/1341	13/18493	0.00156429	0.0146044	0.0114652	CALM1/CALM3/CALM2/SYT1/STIM1	5
GO:0090179	BP	GO:0090179	planar cell polarity pathway involved in neural tube closure	5/1341	13/18493	0.00156429	0.0146044	0.0114652	VANGL2/DVL3/DVL1/WNT5A/PTK7	5
GO:0072595	BP	GO:0072595	maintenance of protein localization in organelle	9/1341	39/18493	0.00156666	0.0146044	0.0114652	PINK1/SKP1/SYNE1/HNRNPU/HK1/RANGAP1/KDELR1/AKT1/ARL2BP	9
GO:0046785	BP	GO:0046785	microtubule polymerization	13/1341	71/18493	0.00160822	0.0149156	0.0117094	MAP2/CLIP3/STMN1/DCTN1/STMN2/CDK5R1/MAPRE1/PAK1/CAMSAP1/TUBG2/SNCA/HDGFL3/NAV3	13
GO:0061180	BP	GO:0061180	mammary gland epithelium development	13/1341	71/18493	0.00160822	0.0149156	0.0117094	DDR1/RTN4/HIF1A/MAPK1/ID2/NTN1/SCRIB/AKT2/AKT1/LRP5/BTRC/WNT5A/SMO	13
GO:1903312	BP	GO:1903312	negative regulation of mRNA metabolic process	13/1341	71/18493	0.00160822	0.0149156	0.0117094	HNRNPA2B1/HNRNPC/HNRNPK/HNRNPU/SUPT5H/LARP1/HNRNPL/RBMX/HNRNPD/PTBP1/RNF40/CELF4/SRSF9	13
GO:0007616	BP	GO:0007616	long-term memory	8/1341	32/18493	0.00163543	0.0150912	0.0118473	PRNP/PJA2/SLC17A7/GRIN1/ADCY1/RASGRF1/PRKCZ/SHANK1	8
GO:0032228	BP	GO:0032228	regulation of synaptic transmission, GABAergic	8/1341	32/18493	0.00163543	0.0150912	0.0118473	SLC6A1/STXBP1/BAIAP3/NISCH/USP46/PRKCE/PTEN/PHF24	8
GO:0032594	BP	GO:0032594	protein transport within lipid bilayer	8/1341	32/18493	0.00163543	0.0150912	0.0118473	SNAP25/CLSTN1/ATP1B1/STX1B/SCRIB/CPLX1/NSG1/GRIPAP1	8
GO:0046686	BP	GO:0046686	response to cadmium ion	12/1341	63/18493	0.00168876	0.0155309	0.0121925	SPARC/PRNP/MAPK1/GPI/AKT1/MAPK3/AKR1C3/PPP5C/GOT1/CAT/MAPK9/PCNA	12
GO:1901016	BP	GO:1901016	regulation of potassium ion transmembrane transporter activity	12/1341	63/18493	0.00168876	0.0155309	0.0121925	FHL1/ANK2/VAMP2/ATP1B1/AKAP6/ANK3/DNM2/ACTN2/CAB39/KCNC1/NEDD4L/PTEN	12
GO:0097720	BP	GO:0097720	calcineurin-mediated signaling	10/1341	47/18493	0.00169508	0.0155629	0.0122176	PRNP/AKAP6/ADGRB2/PPP3CA/PTBP1/CHP1/PPP3CB/RCAN2/PPP3R1/CAMTA1	10
GO:0051209	BP	GO:0051209	release of sequestered calcium ion into cytosol	18/1341	116/18493	0.00170719	0.0156478	0.0122843	CALM1/CALM3/CALM2/THY1/ANK2/JPH4/MYO5A/AKAP6/CX3CL1/JPH3/F2R/HTT/PRKCE/PRKACA/PDPK1/SNCA/PTK2B/ITPR1	18
GO:0046324	BP	GO:0046324	regulation of glucose import	11/1341	55/18493	0.00172573	0.0157797	0.0123879	SLC1A2/ARPP19/AKT2/AKT1/NFE2L2/IRS2/GSK3A/GRB10/MEF2A/PRKAG2/SLC25A27	11
GO:1903532	BP	GO:1903532	positive regulation of secretion by cell	43/1341	373/18493	0.00172735	0.0157797	0.0123879	SCAMP5/PINK1/HIF1A/NMB/STXBP1/NCS1/APBB1/GPI/HMGB1/UNC13A/SYT1/SYBU/BAIAP3/HSPD1/SYTL4/STX1B/HK1/ATP6AP1/GAB2/SOX11/F2R/ATP13A2/SERP1/IRS2/VSNL1/MAPK3/MAVS/CHRNB2/GRK2/OXCT1/PRKCZ/PPP3CB/SYT4/PRKCE/RAB3A/SNCA/DNM1L/CDK5R2/SYT7/RAB15/PPARD/WNT5A/RASGRP1	43
GO:0048015	BP	GO:0048015	phosphatidylinositol-mediated signaling	23/1341	164/18493	0.00173597	0.015832	0.0124289	RHOA/FYN/MAPK1/NCS1/PIP4K2B/TYRO3/PI4KA/PPP1R16B/GAB2/F2R/AKT1/DAB2IP/IRS2/MAPK3/PIP5K1C/INPP5F/RGL2/CAT/PPARD/PI4KB/PTEN/NYAP1/RASGRP1	23
GO:0006644	BP	GO:0006644	phospholipid metabolic process	52/1341	473/18493	0.00175451	0.0159745	0.0125408	SERINC1/ARF3/ETNPPL/FYN/SLC44A2/AGAP2/PIP4K2B/PAFAH1B1/SBF1/INPPL1/PLCB1/PI4KA/STARD7/GAB2/EFR3B/ABHD4/SERINC3/AGPAT5/GAB1/DAB2IP/IRS2/IDH1/PIP5K1C/DGKZ/RAB14/PLPPR4/INPP5F/IP6K1/MFSD2A/EFR3A/SYNJ1/GPD1L/SNCA/MBOAT7/GDE1/PTK2B/CRLS1/SELENOI/GPAT4/PPARD/VAV2/INPP4A/PIGY/PI4KB/PTEN/PTDSS1/PLD2/MTMR4/LPGAT1/MTMR9/PITPNM1/PLCH2	52
GO:0030641	BP	GO:0030641	regulation of cellular pH	13/1341	72/18493	0.00183485	0.0166782	0.0130932	ATP5F1B/MAPK1/ATP6V0A1/ATP6V0E1/SLC9A6/ATP6V0D1/MAPK3/DMXL2/SLC4A8/CHP1/SLC4A3/ATP6V1H/SLC4A10	13
GO:0008380	BP	GO:0008380	RNA splicing	51/1341	463/18493	0.00185368	0.0168215	0.0132057	HSPA8/TMBIM6/HNRNPA2B1/DDX5/SNRPN/PPP2R1A/NONO/HNRNPC/PCBP2/HNRNPK/HNRNPU/CELF2/HNRNPH1/SFPQ/IVNS1ABP/HTATSF1/CELF3/RBFOX2/PPP1R9B/HNRNPL/RBMX/SF3B3/HNRNPD/KHSRP/PCBP1/SRSF3/NUDT21/SCAF1/PTBP1/SRPK2/SRSF1/SRSF2/CELF5/PRPF19/EFTUD2/NCBP2/DDX23/HNRNPH2/HABP4/HNRNPF/PPP2CA/RBM17/CELF4/LUC7L2/SRSF9/RBM15B/DHX38/SREK1/SF3B4/TRA2B/GTF2F2	51
GO:0030835	BP	GO:0030835	negative regulation of actin filament depolymerization	9/1341	40/18493	0.00189343	0.0171537	0.0134665	SPTAN1/TMOD2/SPTBN2/RDX/TMOD1/DMTN/ADD2/TWF1/SPTBN4	9
GO:0007015	BP	GO:0007015	actin filament organization	45/1341	397/18493	0.00191576	0.0173273	0.0136028	DPYSL3/SPTAN1/PFN2/STMN1/TMOD2/GAS7/RHOA/CDC42EP4/SPTBN2/RDX/INPPL1/CX3CL1/SYNPO/DSTN/CIT/PPP1R9B/WASF1/TMOD1/CD47/ARAP1/BAIAP2/DMTN/SHANK3/PACSIN1/PDXP/LIMK1/PAK1/PXN/ADD2/PPFIA1/RHOBTB2/PPP1R9A/PRKCE/TWF1/CAP2/ACTN2/PTK2B/CORO1B/SPTBN4/SHROOM2/PLEKHG2/SHANK1/RGS4/MYADM/RND1	45
GO:0008645	BP	GO:0008645	hexose transmembrane transport	17/1341	108/18493	0.00193473	0.0174701	0.0137149	SLC1A2/CLIP3/ARPP19/PRKCB/AKT2/AKT1/NFE2L2/IRS2/SLC2A13/YES1/GSK3A/GRB10/MEF2A/PRKAG2/PPARD/SLC2A3/SLC25A27	17
GO:0043122	BP	GO:0043122	regulation of I-kappaB kinase/NF-kappaB signaling	29/1341	226/18493	0.00194599	0.0175427	0.0137719	PINK1/SIRPA/RHOA/FYN/SLC44A2/NDFIP1/CX3CL1/TERF2IP/PRKCB/OPTN/IRAK1/AKAP13/F2R/AKT1/DAB2IP/MAVS/PPP5C/PRKCE/PDPK1/NDFIP2/PPM1A/SLC35B2/RELA/TSPAN6/BTRC/TRIM25/UBE2N/TNFRSF10B/WNT5A	29
GO:0003254	BP	GO:0003254	regulation of membrane depolarization	10/1341	48/18493	0.00200438	0.0178209	0.0139903	FHL1/SCN3B/MLLT11/ANK3/GOT1/GPD1L/FGF12/SCN2B/NEDD4L/SCN1B	10
GO:0021695	BP	GO:0021695	cerebellar cortex development	10/1341	48/18493	0.00200438	0.0178209	0.0139903	FAIM2/SPTBN2/CEND1/HERC1/KNDC1/MDK/MAP2K1/COQ8B/SMO/ZNF365	10
GO:0070849	BP	GO:0070849	response to epidermal growth factor	10/1341	48/18493	0.00200438	0.0178209	0.0139903	NCL/MAPK1/ZFP36L2/AKT1/DAB2IP/BAIAP2/MAPK3/DUSP3/PDPK1/CAD	10
GO:0072698	BP	GO:0072698	protein localization to microtubule cytoskeleton	10/1341	48/18493	0.00200438	0.0178209	0.0139903	MAP1A/HNRNPU/MAPRE1/MAPRE2/NUDCD3/DVL1/MAPRE3/DCTN2/SNX10/MARK4	10
GO:0060314	BP	GO:0060314	regulation of ryanodine-sensitive calcium-release channel activity	7/1341	26/18493	0.00200451	0.0178209	0.0139903	CALM1/CALM3/CALM2/JPH4/AKAP6/JPH3/PRKACA	7
GO:0070528	BP	GO:0070528	protein kinase C signaling	7/1341	26/18493	0.00200451	0.0178209	0.0139903	ADGRG1/FIBIN/AKAP12/PRKCZ/GPD1L/WNT5A/MYADM	7
GO:1903959	BP	GO:1903959	regulation of anion transmembrane transport	7/1341	26/18493	0.00200451	0.0178209	0.0139903	PRNP/ARL6IP1/AKT2/AKT1/IRS2/GRM5/RGS4	7
GO:0048016	BP	GO:0048016	inositol phosphate-mediated signaling	11/1341	56/18493	0.00200941	0.0178209	0.0139903	PRNP/AKAP6/ADGRB2/PPP3CA/PTBP1/CHP1/PPP3CB/RCAN2/PPP3R1/CAMTA1/ITPR1	11
GO:0086065	BP	GO:0086065	cell communication involved in cardiac conduction	11/1341	56/18493	0.00200941	0.0178209	0.0139903	CALM1/CALM3/ATP1A3/CALM2/ATP1A1/ANK2/ATP1B1/SCN3B/SCN4B/PRKACA/SCN1B	11
GO:1903749	BP	GO:1903749	positive regulation of establishment of protein localization to mitochondrion	11/1341	56/18493	0.00200941	0.0178209	0.0139903	YWHAZ/PINK1/SREBF2/YWHAG/YWHAB/YWHAH/BAP1/NMT1/GSK3A/TP53/SAE1	11
GO:0008154	BP	GO:0008154	actin polymerization or depolymerization	27/1341	206/18493	0.00201369	0.01783	0.0139974	SPTAN1/PFN2/TMOD2/GAS7/RHOA/CDC42EP4/SPTBN2/RDX/DSTN/CIT/WASF1/TMOD1/BAIAP2/DMTN/PDXP/ADD2/RHOBTB2/PPP1R9A/PRKCE/TWF1/CAP2/ACTN2/PTK2B/CORO1B/SPTBN4/PLEKHG2/MYADM	27
GO:0016601	BP	GO:0016601	Rac protein signal transduction	8/1341	33/18493	0.00202347	0.0178876	0.0140426	STMN3/ELMO1/NISCH/WASF1/RASGRF1/CDH13/DNM2/TIAM1	8
GO:0030111	BP	GO:0030111	regulation of Wnt signaling pathway	37/1341	311/18493	0.00203216	0.0179355	0.0140802	APP/DKK3/SOX2/AES/PPP2R1A/ATP6V0C/VANGL2/MDFI/WNK2/ATP6AP2/DVL3/SPIN1/CSNK1A1/GNAQ/TLE3/DAB2IP/DVL1/CDK14/JADE1/GSK3A/GRB10/TIAM1/PPP2CA/DACT3/CCNY/PPM1A/G3BP1/PIN1/TCF7L1/BTRC/CTNNBIP1/FZD7/LIMD1/WNT5A/PTK7/PTPRO/AMER3	37
GO:0005977	BP	GO:0005977	glycogen metabolic process	13/1341	73/18493	0.00208719	0.0183619	0.014415	HMGB1/AKT2/AKT1/GAA/PGM2L1/IRS2/PPP1CC/RB1CC1/UGP2/GSK3A/NR1D1/PRKAG2/EPM2AIP1	13
GO:0006081	BP	GO:0006081	cellular aldehyde metabolic process	13/1341	73/18493	0.00208719	0.0183619	0.014415	DKK3/GPI/PDXK/PGAM1/ALDH9A1/ALDH3A2/IDH1/PDXP/AKR1C3/ADH5/GOT2/RELA/HAGH	13
GO:0035690	BP	GO:0035690	cellular response to drug	41/1341	355/18493	0.0021083	0.0185178	0.0145374	GNAI2/PRNP/PINK1/SIRPA/FYN/AGRN/MAPK1/CDK5R1/PDE2A/PLCB1/PPP1R9B/LARP1/HNRNPD/MEF2C/PPP3CA/GNAQ/ADCY1/NFE2L2/BAIAP2/MAPK3/EFTUD2/PDXP/CHRNB2/BNIP3/DNM2/TP53/GRK2/PPP5C/PPP3CB/PRKCE/LY6H/LDOC1/OPA1/MAP1LC3A/KCNC1/RELA/CAD/PDE4A/PTEN/CASP9/PCNA	41
GO:0000375	BP	GO:0000375	RNA splicing, via transesterification reactions	43/1341	377/18493	0.00211862	0.0185786	0.0145852	HSPA8/HNRNPA2B1/DDX5/SNRPN/HNRNPC/PCBP2/HNRNPK/HNRNPU/CELF2/HNRNPH1/SFPQ/HTATSF1/CELF3/RBFOX2/HNRNPL/RBMX/SF3B3/HNRNPD/KHSRP/PCBP1/SRSF3/NUDT21/PTBP1/SRPK2/SRSF1/SRSF2/CELF5/PRPF19/EFTUD2/NCBP2/DDX23/HNRNPH2/HNRNPF/RBM17/CELF4/LUC7L2/SRSF9/RBM15B/DHX38/SREK1/SF3B4/TRA2B/GTF2F2	43
GO:0071902	BP	GO:0071902	positive regulation of protein serine/threonine kinase activity	38/1341	323/18493	0.00217496	0.0190422	0.014949	CALM1/CALM3/CALM2/CCND2/RHOA/DAZAP2/MAPK1/CDK5R1/MAPK8IP3/VANGL2/MADD/HIGD1A/IRAK1/AKAP13/F2R/DVL3/RAPGEF2/EPHA4/DAB2IP/MAPK10/MAPK3/PAK1/MAPRE3/TIAM1/RAF1/PPP2CA/MAP2K1/SNCA/CCNY/TAOK2/CDK5R2/CAB39/PTK2B/GNG3/UBE2N/WNT5A/TPD52L1/RASGRP1	38
GO:0038093	BP	GO:0038093	Fc receptor signaling pathway	25/1341	187/18493	0.00220646	0.0192871	0.0151414	ACTG1/CALM1/HSP90AA1/FYN/CYFIP2/MAPK1/ELMO1/GAB2/PPP3CA/CD47/MAPK10/BAIAP2/MAPK3/LIMK1/YES1/PAK1/PPP3CB/PRKCE/PPP3R1/PDPK1/RELA/VAV2/MAPK9/PLD2/NCKIPSD	25
GO:0021575	BP	GO:0021575	hindbrain morphogenesis	9/1341	41/18493	0.00227239	0.0198187	0.0155587	FAIM2/SPTBN2/CEND1/HERC1/KNDC1/MAP2K1/COQ8B/SMO/ZNF365	9
GO:0021692	BP	GO:0021692	cerebellar Purkinje cell layer morphogenesis	5/1341	14/18493	0.002289	0.0198187	0.0155587	FAIM2/SPTBN2/CEND1/HERC1/COQ8B	5
GO:0070571	BP	GO:0070571	negative regulation of neuron projection regeneration	5/1341	14/18493	0.002289	0.0198187	0.0155587	RGMA/THY1/EPHA4/INPP5F/PTEN	5
GO:0090178	BP	GO:0090178	regulation of establishment of planar polarity involved in neural tube closure	5/1341	14/18493	0.002289	0.0198187	0.0155587	VANGL2/DVL3/DVL1/WNT5A/PTK7	5
GO:0099150	BP	GO:0099150	regulation of postsynaptic specialization assembly	5/1341	14/18493	0.002289	0.0198187	0.0155587	NRXN1/PTPRD/LRRC4B/ARHGEF9/LRRTM2	5
GO:0150052	BP	GO:0150052	regulation of postsynapse assembly	5/1341	14/18493	0.002289	0.0198187	0.0155587	NRXN1/PTPRD/LRRC4B/ARHGEF9/LRRTM2	5
GO:1902473	BP	GO:1902473	regulation of protein localization to synapse	6/1341	20/18493	0.00229907	0.0198744	0.0156024	CLSTN3/DVL1/IQSEC2/PRKCZ/GRIPAP1/WNT5A	6
GO:0030837	BP	GO:0030837	negative regulation of actin filament polymerization	11/1341	57/18493	0.00232985	0.0201087	0.0157863	SPTAN1/PFN2/TMOD2/SPTBN2/RDX/TMOD1/DMTN/ADD2/TWF1/SPTBN4/MYADM	11
GO:0042982	BP	GO:0042982	amyloid precursor protein metabolic process	10/1341	49/18493	0.00235758	0.0203048	0.0159402	APP/PRNP/UNC13A/EPHA4/NSG1/TMCC2/APH1A/GSK3A/NCSTN/NECAB1	10
GO:0015749	BP	GO:0015749	monosaccharide transmembrane transport	17/1341	110/18493	0.00236517	0.0203048	0.0159402	SLC1A2/CLIP3/ARPP19/PRKCB/AKT2/AKT1/NFE2L2/IRS2/SLC2A13/YES1/GSK3A/GRB10/MEF2A/PRKAG2/PPARD/SLC2A3/SLC25A27	17
GO:0006073	BP	GO:0006073	cellular glucan metabolic process	13/1341	74/18493	0.0023674	0.0203048	0.0159402	HMGB1/AKT2/AKT1/GAA/PGM2L1/IRS2/PPP1CC/RB1CC1/UGP2/GSK3A/NR1D1/PRKAG2/EPM2AIP1	13
GO:0044042	BP	GO:0044042	glucan metabolic process	13/1341	74/18493	0.0023674	0.0203048	0.0159402	HMGB1/AKT2/AKT1/GAA/PGM2L1/IRS2/PPP1CC/RB1CC1/UGP2/GSK3A/NR1D1/PRKAG2/EPM2AIP1	13
GO:0007009	BP	GO:0007009	plasma membrane organization	14/1341	83/18493	0.00243643	0.0208641	0.0163793	ANK2/ATP2A2/SH3GL2/EPB41L3/PLEKHM2/ANK3/AKT2/AKT1/SERP1/BAIAP2/PACSIN1/DNM2/SYT7/PTEN	14
GO:1903050	BP	GO:1903050	regulation of proteolysis involved in cellular protein catabolic process	27/1341	209/18493	0.00247986	0.0211744	0.016623	MAP1A/PINK1/PKD1/GNA12/CSNK1A1/AKT1/EPHA4/DAB2IP/NFE2L2/RNF40/UBQLN1/DVL1/GSK3A/BRSK2/PSMC4/PRKACA/UBQLN2/PSMF1/PTK2B/USP7/BTRC/MAPK9/PTEN/UBE2K/UBE2J1/NUB1/RNF180	27
GO:0010922	BP	GO:0010922	positive regulation of phosphatase activity	8/1341	34/18493	0.00248041	0.0211744	0.016623	CALM1/CALM3/CALM2/AKAP6/PTPA/MEF2C/SLC39A10/MTMR9	8
GO:0031667	BP	GO:0031667	response to nutrient levels	52/1341	481/18493	0.00250421	0.0213443	0.0167563	SPARC/HSPA8/PKM/TMBIM6/GNAI2/SREBF2/FYN/MAPK1/ABCA1/GRIN1/HSPD1/SLC16A1/HIGD1A/GABARAPL1/BCHE/LARP1/HNRNPL/ATP2B1/MAP1LC3B/EIF2AK1/AKT1/ENSA/NFE2L2/BAIAP2/MAPK3/PDXP/GDAP1/AKR1C3/SESN1/RRAGA/TP53/OXCT1/ULK2/OPA1/DNM1L/PDK2/ACSL4/RIPOR1/MAP1LC3A/RELA/POR/CAD/ULK1/CAT/PPARD/TRIM25/HPCA/CDKN2B/PTEN/ASNS/PCNA/STK24	52
GO:0001764	BP	GO:0001764	neuron migration	21/1341	149/18493	0.00253157	0.0215439	0.0169131	ADGRG1/MAP1B/SPOCK1/NSMF/FYN/CHL1/DCLK1/ASTN1/PAFAH1B1/CDK5R1/CX3CL1/NTN1/PLXNB2/CAMK2A/CAMK2B/MEF2C/RAPGEF2/DAB2IP/CDK5R2/FBXO31/FLRT2	21
GO:0010882	BP	GO:0010882	regulation of cardiac muscle contraction by calcium ion signaling	7/1341	27/18493	0.00253893	0.021573	0.0169359	CALM1/CALM3/CALM2/ANK2/ATP2A2/ATP1B1/PRKACA	7
GO:0061136	BP	GO:0061136	regulation of proteasomal protein catabolic process	24/1341	179/18493	0.00257173	0.0218179	0.0171281	MAP1A/PINK1/PKD1/GNA12/CSNK1A1/AKT1/DAB2IP/NFE2L2/RNF40/UBQLN1/DVL1/GSK3A/BRSK2/PSMC4/PRKACA/UBQLN2/PSMF1/USP7/BTRC/MAPK9/UBE2K/UBE2J1/NUB1/RNF180	24
GO:0035305	BP	GO:0035305	negative regulation of dephosphorylation	17/1341	111/18493	0.00260869	0.0220971	0.0173473	GNAI2/YWHAB/ARPP19/PPP1R1B/PPP1R16B/PPP1R9B/PTPA/CABIN1/DLG2/ENSA/MARF1/PPP1R10/CHP1/LMTK3/DLG3/PPME1/SYTL2	17
GO:0006091	BP	GO:0006091	generation of precursor metabolites and energy	51/1341	471/18493	0.00265096	0.0224205	0.0176012	PKM/GNAS/ENO2/ATP5F1B/PINK1/ACO2/RHOA/ATP5F1A/HIF1A/SLC25A23/GPI/HMGB1/PFKP/ACADVL/PGAM1/NDUFA4/PGK1/CYCS/HK1/MDH1/UQCRC2/AKT2/AKT1/GAA/PGM2L1/GFPT2/IRS2/IDH1/NDUFA5/BNIP3/PPP1CC/RB1CC1/UGP2/GSK3A/SLC25A22/SLC25A4/OXCT1/ADH5/NDUFB8/ACOX1/IDH3A/SNCA/NR1D1/PRKAG2/POR/CAT/EPM2AIP1/PPARD/PDHA1/NDUFA10/OXA1L	51
GO:0045017	BP	GO:0045017	glycerolipid biosynthetic process	33/1341	273/18493	0.00267284	0.0225706	0.0177191	ARF3/ETNPPL/SLC44A2/AGAP2/PIP4K2B/SBF1/INPPL1/PI4KA/STARD7/GAB2/AGPAT5/GAB1/IRS2/PIP5K1C/DGKZ/RAB14/INPP5F/MFSD2A/SYNJ1/GPD1L/ACSL4/CRLS1/SELENOI/GPAT4/INPP4A/PIGY/PI4KB/PTEN/PTDSS1/PLD2/MTMR4/MTMR9/PITPNM1	33
GO:1903313	BP	GO:1903313	positive regulation of mRNA metabolic process	13/1341	75/18493	0.00267774	0.0225772	0.0177242	HSPA8/ZFP36L2/CELF3/RBMX/HNRNPD/KHSRP/NUDT21/PRPF19/NCBP2/CELF4/UPF1/SF3B4/TRA2B	13
GO:0042551	BP	GO:0042551	neuron maturation	9/1341	42/18493	0.00270924	0.0228077	0.0179051	APP/AGRN/MTCH1/CX3CL1/CNTNAP2/ADGRB3/OPA1/SPTBN4/RND1	9
GO:0042147	BP	GO:0042147	retrograde transport, endosome to Golgi	14/1341	84/18493	0.00273293	0.0229717	0.0180339	RAB6B/DCTN1/ANKFY1/BAIAP3/SGSM2/RAB6A/EHD3/YKT6/SNX5/VPS26B/TMEM87A/AP1S1/UBE2O/PQLC1	14
GO:0050708	BP	GO:0050708	regulation of protein secretion	48/1341	438/18493	0.00274647	0.0230501	0.0180955	TMBIM6/SNAP25/SCAMP5/HIF1A/TNFRSF21/APBB1/GPI/HMGB1/MIDN/SYBU/RAPGEF4/CHGA/BAIAP3/CX3CL1/HSPD1/SYTL4/HK1/SLC16A1/F2R/PPP3CA/ATP13A2/ENSA/SERP1/IRS2/VSNL1/MAPK3/MAVS/CDK16/SLC25A4/BRSK2/TIAM1/OXCT1/PRKCZ/PPP3CB/SYT4/PRKCE/ARL2BP/NR1D1/RAB11FIP3/DNM1L/SYT7/LRP5/PPARD/ITPR1/CACNA1E/WNT5A/CD200/RASGRP1	48
GO:0008637	BP	GO:0008637	apoptotic mitochondrial changes	18/1341	121/18493	0.00275286	0.0230684	0.0181098	YWHAZ/PINK1/YWHAG/YWHAB/YWHAH/MLLT11/HSPD1/CAMK2A/HIGD1A/AKT1/MOAP1/NMT1/BNIP3/GSK3A/SLC25A4/TP53/OPA1/DNM1L	18
GO:1903307	BP	GO:1903307	positive regulation of regulated secretory pathway	10/1341	50/18493	0.00275902	0.0230847	0.0181226	SCAMP5/STXBP1/SYT1/GAB2/SYT4/RAB3A/DNM1L/CDK5R2/SYT7/RAB15	10
GO:1902749	BP	GO:1902749	regulation of cell cycle G2/M phase transition	23/1341	170/18493	0.00278035	0.0232276	0.0182348	TUBA1A/APP/HSP90AA1/DYNC1H1/FHL1/YWHAG/PPP2R1A/DCTN1/SKP1/PAFAH1B1/MAPRE1/ACTR1A/H2AFY/BRSK1/TUBA4A/DCTN2/TP53/PRKACA/TAOK2/MTA3/NBN/PRKAR2B/PCNT	23
GO:0071496	BP	GO:0071496	cellular response to external stimulus	38/1341	328/18493	0.00284362	0.0237199	0.0186213	SLC1A2/HSPA8/ATP1A1/AES/SREBF2/FYN/MAPK1/PDE2A/HIGD1A/GABARAPL1/PPP1R9B/HNRNPL/ATP2B1/MAP1LC3B/AKT1/NFE2L2/BAIAP2/MAPK3/PDXP/PIEZO1/GDAP1/AKR1C3/BNIP3/SESN1/RRAGA/HABP4/TP53/GOT1/OPA1/DNM1L/PDK2/RIPOR1/MAP1LC3A/ULK1/CDKN2B/ASNS/TNFRSF10B/STK24	38
GO:0051480	BP	GO:0051480	regulation of cytosolic calcium ion concentration	40/1341	350/18493	0.00286225	0.023839	0.0187148	CALM1/CALM3/TMBIM6/CALM2/THY1/ANK2/PRNP/FYN/NMB/JPH4/NCS1/HMGB1/MYO5A/PKD1/AKAP6/TSPOAP1/GRIN1/CX3CL1/ATP2B2/SYNPO/JPH3/DLG4/GNA13/ATP2B1/F2R/HTT/NPTN/GOT1/PRKCE/PRKACA/PDPK1/SNCA/PTK2B/GRIN2C/TMEM178A/GRIN2A/GRM5/GNG3/ITPR1/WNT5A	40
GO:0034219	BP	GO:0034219	carbohydrate transmembrane transport	17/1341	112/18493	0.00287273	0.0238899	0.0187548	SLC1A2/CLIP3/ARPP19/PRKCB/AKT2/AKT1/NFE2L2/IRS2/SLC2A13/YES1/GSK3A/GRB10/MEF2A/PRKAG2/PPARD/SLC2A3/SLC25A27	17
GO:0032516	BP	GO:0032516	positive regulation of phosphoprotein phosphatase activity	6/1341	21/18493	0.00302349	0.0251055	0.0197091	CALM1/CALM3/CALM2/AKAP6/PTPA/SLC39A10	6
GO:0051952	BP	GO:0051952	regulation of amine transport	15/1341	94/18493	0.00303667	0.0251767	0.019765	SLC6A1/PINK1/ARL6IP1/STXBP1/SV2A/SYT1/CHGA/CHRNB2/GRK2/SYT4/SNCA/SYT7/SYT13/RGS4/SNCG	15
GO:0042593	BP	GO:0042593	glucose homeostasis	29/1341	233/18493	0.00306737	0.0253928	0.0199346	HIF1A/NMB/GPI/PTPRN2/PTPRN/PRCP/SYBU/BAIAP3/HK1/SLC16A1/HECTD4/PPP3CA/AKT1/IRS2/VSNL1/CDK16/BRSK2/TIAM1/OXCT1/RAF1/PPP3CB/PRKCE/OPA1/PRKACA/NR1D1/PDK2/CSMD1/LRP5/TRA2B	29
GO:0046847	BP	GO:0046847	filopodium assembly	11/1341	59/18493	0.00309469	0.0255803	0.0200818	DPYSL3/AGRN/ARHGEF4/PALM/PPP1R16B/PPP1R9B/DNM3/ARAP1/DMTN/PPP1R9A/RALA	11
GO:0006865	BP	GO:0006865	amino acid transport	19/1341	132/18493	0.00311944	0.025724	0.0201946	SLC1A2/SLC38A1/SLC6A1/VAMP2/ARL6IP1/STXBP1/SV2A/SLC17A7/SYT1/SERINC3/SLC25A22/SLC38A10/SYT4/RAB3A/GLS/SNCA/APBA1/SLC6A17/RGS4	19
GO:0031647	BP	GO:0031647	regulation of protein stability	32/1341	265/18493	0.00312148	0.025724	0.0201946	CRYAB/HSPA8/HSP90AA1/PFN2/ANK2/RTN4/PRNP/PINK1/ATP1B1/STXBP1/MAPK1/CRTAP/HSPD1/DVL3/GNAQ/EPHA4/DVL1/HTT/FBXO7/CHP1/SNCA/TRIM44/PIN1/USP7/NEDD4L/WIZ/BTRC/AAK1/TBRG1/PTEN/SMO/MTMR9	32
GO:0000377	BP	GO:0000377	RNA splicing, via transesterification reactions with bulged adenosine as nucleophile	42/1341	374/18493	0.00315171	0.0258951	0.020329	HSPA8/HNRNPA2B1/DDX5/SNRPN/HNRNPC/PCBP2/HNRNPK/HNRNPU/CELF2/HNRNPH1/SFPQ/HTATSF1/CELF3/RBFOX2/HNRNPL/RBMX/SF3B3/HNRNPD/PCBP1/SRSF3/NUDT21/PTBP1/SRPK2/SRSF1/SRSF2/CELF5/PRPF19/EFTUD2/NCBP2/DDX23/HNRNPH2/HNRNPF/RBM17/CELF4/LUC7L2/SRSF9/RBM15B/DHX38/SREK1/SF3B4/TRA2B/GTF2F2	42
GO:0000398	BP	GO:0000398	mRNA splicing, via spliceosome	42/1341	374/18493	0.00315171	0.0258951	0.020329	HSPA8/HNRNPA2B1/DDX5/SNRPN/HNRNPC/PCBP2/HNRNPK/HNRNPU/CELF2/HNRNPH1/SFPQ/HTATSF1/CELF3/RBFOX2/HNRNPL/RBMX/SF3B3/HNRNPD/PCBP1/SRSF3/NUDT21/PTBP1/SRPK2/SRSF1/SRSF2/CELF5/PRPF19/EFTUD2/NCBP2/DDX23/HNRNPH2/HNRNPF/RBM17/CELF4/LUC7L2/SRSF9/RBM15B/DHX38/SREK1/SF3B4/TRA2B/GTF2F2	42
GO:0033673	BP	GO:0033673	negative regulation of kinase activity	30/1341	244/18493	0.00316058	0.0259035	0.0203356	THY1/UCHL1/YWHAG/PPP2R1A/CAMK2N1/PRKAR1A/HNRNPU/MIDN/PTPRT/PPP1R1B/PRKAR1B/TAF7/GNAQ/AKT1/DAB2IP/H2AFY/IRS2/DVL1/FBXO7/CHP1/PPP2CA/DUSP3/PDPK1/LRP5/PRKAG2/SH3BP5/PDCD4/PRKAR2B/DUSP8/RGS4	30
GO:0001844	BP	GO:0001844	protein insertion into mitochondrial membrane involved in apoptotic signaling pathway	7/1341	28/18493	0.0031764	0.0259035	0.0203356	YWHAZ/YWHAG/YWHAB/YWHAH/MOAP1/NMT1/TP53	7
GO:0006884	BP	GO:0006884	cell volume homeostasis	7/1341	28/18493	0.0031764	0.0259035	0.0203356	SLC12A4/KCNMA1/SHANK3/SLC12A9/LRRC8B/CLCN6/SLC12A5	7
GO:0009065	BP	GO:0009065	glutamine family amino acid catabolic process	7/1341	28/18493	0.0031764	0.0259035	0.0203356	GAD1/OAT/ASRGL1/GOT1/GOT2/GLS/PRODH	7
GO:0055075	BP	GO:0055075	potassium ion homeostasis	7/1341	28/18493	0.0031764	0.0259035	0.0203356	ATP1A3/ATP1A1/ATP1B1/SLC12A4/KCNMA1/SLC12A9/SLC12A5	7
GO:0021795	BP	GO:0021795	cerebral cortex cell migration	9/1341	43/18493	0.00320993	0.0259939	0.0204065	ADGRG1/RTN4/RHOA/PAFAH1B1/CDK5R1/C16orf45/DAB2IP/MBOAT7/CDK5R2	9
GO:0051489	BP	GO:0051489	regulation of filopodium assembly	9/1341	43/18493	0.00320993	0.0259939	0.0204065	DPYSL3/AGRN/PALM/PPP1R16B/DNM3/ARAP1/DMTN/PPP1R9A/RALA	9
GO:0097193	BP	GO:0097193	intrinsic apoptotic signaling pathway	34/1341	287/18493	0.00322618	0.0259939	0.0204065	PTTG1IP/TMBIM6/PINK1/DDX5/NONO/HIF1A/HNRNPK/MLLT11/CDIP1/SFPQ/CYCS/IVNS1ABP/AKT1/SERINC3/DAB2IP/MOAP1/NFE2L2/UBQLN1/BCL2L2/BNIP3/SCN2A/BRSK2/TP53/GSDME/OPA1/DNM1L/PDK2/PRODH/NBN/ITPR1/CASP9/TNFRSF10B/UBE2K/STK24	34
GO:0042762	BP	GO:0042762	regulation of sulfur metabolic process	5/1341	15/18493	0.00323024	0.0259939	0.0204065	NFE2L2/SNCA/PDK2/SP1/PDP1	5
GO:0060026	BP	GO:0060026	convergent extension	5/1341	15/18493	0.00323024	0.0259939	0.0204065	TRIM28/VANGL2/DVL1/WNT5A/PTK7	5
GO:0060134	BP	GO:0060134	prepulse inhibition	5/1341	15/18493	0.00323024	0.0259939	0.0204065	NRXN1/CTNNA2/GRIN1/DVL1/PTEN	5
GO:0090177	BP	GO:0090177	establishment of planar polarity involved in neural tube closure	5/1341	15/18493	0.00323024	0.0259939	0.0204065	VANGL2/DVL3/DVL1/WNT5A/PTK7	5
GO:0097091	BP	GO:0097091	synaptic vesicle clustering	5/1341	15/18493	0.00323024	0.0259939	0.0204065	SYN1/SYN2/BRSK1/BRSK2/PTEN	5
GO:1903358	BP	GO:1903358	regulation of Golgi organization	5/1341	15/18493	0.00323024	0.0259939	0.0204065	MAPK1/EHD3/MAPK3/DNM2/MAP2K1	5
GO:0033500	BP	GO:0033500	carbohydrate homeostasis	29/1341	234/18493	0.00326549	0.026239	0.0205989	HIF1A/NMB/GPI/PTPRN2/PTPRN/PRCP/SYBU/BAIAP3/HK1/SLC16A1/HECTD4/PPP3CA/AKT1/IRS2/VSNL1/CDK16/BRSK2/TIAM1/OXCT1/RAF1/PPP3CB/PRKCE/OPA1/PRKACA/NR1D1/PDK2/CSMD1/LRP5/TRA2B	29
GO:0040013	BP	GO:0040013	negative regulation of locomotion	43/1341	386/18493	0.00329	0.0263972	0.0207231	DPYSL3/ADGRG1/NDRG4/PFN2/THY1/ABR/RHOA/TRIM28/HMGB1/PTPRT/CX3CL1/VASH1/SEMA4B/PLCB1/SEMA6B/NBL1/NISCH/C16orf45/MEF2C/AKT1/SRGAP3/DAB2IP/NFE2L2/DUSP3/PTPRK/CHMP3/PLXNA3/PIN1/ARRDC3/CORO1B/SRGAP1/PPARD/TRIM25/NAV3/PTEN/RNF41/SEMA7A/ADAMTS9/WNT5A/PTPRM/CD200/PTPRO/STK24	43
GO:0050805	BP	GO:0050805	negative regulation of synaptic transmission	12/1341	68/18493	0.00329944	0.0264342	0.0207521	SLC6A1/GNAI2/STXBP1/BCHE/SHANK3/SHANK2/PPP1R9A/SYT4/CELF4/SNCA/PTK2B/PTEN	12
GO:0044282	BP	GO:0044282	small molecule catabolic process	47/1341	431/18493	0.00332386	0.0265909	0.0208751	PKM/ENO2/GPI/PFKP/HADHB/ACADVL/PGAM1/PGK1/GAD1/HK1/FUT9/OAT/ALDH3A2/AKT2/AKT1/HNMT/PGM2L1/ENTPD6/IRS2/PDXP/AKR1C3/AASS/GSK3A/ASRGL1/OXCT1/ADH5/CHP1/GOT1/GOT2/SYNJ1/PPM1K/ACOX1/IVD/GLS/ACOT7/PRODH/LRP5/CPT1C/PPARD/DECR1/HIBADH/PTEN/MCCC2/ECI2/CYP46A1/HAGH/ACADSB	47
GO:0097711	BP	GO:0097711	ciliary basal body-plasma membrane docking	15/1341	95/18493	0.00337003	0.0269209	0.0211343	TUBA1A/HSP90AA1/DYNC1H1/YWHAG/PPP2R1A/DCTN1/PAFAH1B1/MAPRE1/ACTR1A/TUBA4A/DCTN2/PRKACA/MARK4/PRKAR2B/PCNT	15
GO:0032872	BP	GO:0032872	regulation of stress-activated MAPK cascade	29/1341	235/18493	0.00347438	0.027714	0.0217569	APP/PINK1/SIRPA/PJA2/MAPK1/HMGB1/PAFAH1B1/MAPK8IP3/MAPK8IP2/MINK1/VANGL2/PLCB1/DVL3/AKT1/EPHA4/DAB2IP/MAPK3/PAK1/RB1CC1/TIAM1/DUSP3/MAP2K1/TAOK2/PTK2B/PDCD4/FZD7/WNT5A/TPD52L1/RASGRP1	29
GO:0010389	BP	GO:0010389	regulation of G2/M transition of mitotic cell cycle	21/1341	153/18493	0.00349112	0.027807	0.0218299	TUBA1A/APP/HSP90AA1/DYNC1H1/FHL1/YWHAG/PPP2R1A/DCTN1/SKP1/PAFAH1B1/MAPRE1/ACTR1A/BRSK1/TUBA4A/DCTN2/PRKACA/TAOK2/MTA3/NBN/PRKAR2B/PCNT	21
GO:0034763	BP	GO:0034763	negative regulation of transmembrane transport	18/1341	124/18493	0.00360474	0.0286703	0.0225076	CALM1/CALM3/CALM2/ANK3/PRKCB/AKT2/AKT1/IRS2/UBQLN1/GSK3A/GRB10/PRKCE/FGF12/ACTN2/CAB39/NEDD4L/PTEN/RGS4	18
GO:0001667	BP	GO:0001667	ameboidal-type cell migration	49/1341	456/18493	0.00369136	0.0293166	0.023015	SPARC/PFN2/RTN4/ATP5F1B/MEGF8/RHOA/ATP5F1A/HIF1A/GPI/HMGB1/ANXA6/PRCP/PAFAH1B1/GNA12/IQSEC1/VASH1/SEMA4B/MAPRE2/SEMA6B/MEF2C/LAMA5/AKT1/AKT3/DAB2IP/NFE2L2/GLIPR2/DMTN/PRKX/PAK1/CDH13/PXN/JCAD/SGPL1/PRKCE/MTA2/NUP188/PDPK1/EGR3/PTK2B/SP1/CORO1B/PPARD/PTEN/SEMA7A/ADAMTS9/WNT5A/SMO/PTPRM/ACVR1B	49
GO:0098656	BP	GO:0098656	anion transmembrane transport	32/1341	268/18493	0.00371186	0.0294367	0.0231092	SLC1A2/SLC38A1/PRNP/ARL6IP1/ABCA1/SLC17A7/GABRB3/SLC16A1/SLC12A4/AKT2/VDAC1/AKT1/GABRG1/IRS2/ANKH/CLCN4/GABRG2/SLC25A22/SLC38A10/SLC4A8/SLC12A9/LRRC8B/CLCN6/SLC4A3/GABRD/SLC35B2/VDAC3/GRM5/GLRB/SLC12A5/SLC4A10/RGS4	32
GO:0042220	BP	GO:0042220	response to cocaine	10/1341	52/18493	0.00372502	0.0294983	0.0231576	SLC6A1/HSPD1/PPP1R1B/EFTUD2/CHRNB2/DNM2/TIAM1/SNCA/PTK2B/RGS4	10
GO:0050850	BP	GO:0050850	positive regulation of calcium-mediated signaling	9/1341	44/18493	0.00378064	0.0298955	0.0234694	CALM1/CALM3/CALM2/AKAP6/PPP3CA/PTBP1/HTT/CDH13/CAMTA1	9
GO:0021766	BP	GO:0021766	hippocampus development	13/1341	78/18493	0.00381348	0.0300683	0.0236051	ID4/DCLK2/PAFAH1B1/CDK5R1/NEFL/MFSD2A/MDK/PLXNA3/CDK5R2/EZH1/PTEN/XRN2/SMO	13
GO:0043462	BP	GO:0043462	regulation of ATPase activity	13/1341	78/18493	0.00381348	0.0300683	0.0236051	PFN2/ATP1B1/HNRNPU/NAPA/DYNLL2/DNM2/VMA21/BRSK2/RAB3A/AHSA1/UHRF1/CHTOP/OXA1L	13
GO:0032069	BP	GO:0032069	regulation of nuclease activity	6/1341	22/18493	0.00390558	0.030627	0.0240437	TMBIM6/HMGB1/AKT1/HMGB2/TCEA1/PCNA	6
GO:0032469	BP	GO:0032469	endoplasmic reticulum calcium ion homeostasis	6/1341	22/18493	0.00390558	0.030627	0.0240437	APP/TMBIM6/ATP2A2/RAP1GDS1/TMCO1/ITPR1	6
GO:1905809	BP	GO:1905809	negative regulation of synapse organization	6/1341	22/18493	0.00390558	0.030627	0.0240437	PRNP/FYN/DNM3/NGEF/PTEN/WNT5A	6
GO:0070302	BP	GO:0070302	regulation of stress-activated protein kinase signaling cascade	29/1341	237/18493	0.00392626	0.030627	0.0240437	APP/PINK1/SIRPA/PJA2/MAPK1/HMGB1/PAFAH1B1/MAPK8IP3/MAPK8IP2/MINK1/VANGL2/PLCB1/DVL3/AKT1/EPHA4/DAB2IP/MAPK3/PAK1/RB1CC1/TIAM1/DUSP3/MAP2K1/TAOK2/PTK2B/PDCD4/FZD7/WNT5A/TPD52L1/RASGRP1	29
GO:0034504	BP	GO:0034504	protein localization to nucleus	32/1341	269/18493	0.00392862	0.030627	0.0240437	PTTG1IP/DCLK2/TXNIP/FYN/DCLK1/MAPK1/TRIM28/SKP1/SYNE1/HNRNPU/NFKBIA/BCL6/PDE2A/AGAP3/TNPO2/RANGAP1/PPP3CA/AKT1/PPP1R10/DVL1/MAVS/AKR1C3/GLIS2/CHP1/ARL2BP/NOLC1/NUP188/PIN1/TBRG1/ZIC1/SMO/NCKIPSD	32
GO:0019098	BP	GO:0019098	reproductive behavior	7/1341	29/18493	0.00392912	0.030627	0.0240437	APP/MAPK8IP2/GRIN1/BRINP1/PPP1R1B/KALRN/PTEN	7
GO:1902175	BP	GO:1902175	regulation of oxidative stress-induced intrinsic apoptotic signaling pathway	7/1341	29/18493	0.00392912	0.030627	0.0240437	PINK1/NONO/HIF1A/SFPQ/AKT1/NFE2L2/UBQLN1	7
GO:1905606	BP	GO:1905606	regulation of presynapse assembly	7/1341	29/18493	0.00392912	0.030627	0.0240437	APP/NRXN1/PTPRD/LRRC4B/CLSTN3/SLITRK1/SNCA	7
GO:0019882	BP	GO:0019882	antigen processing and presentation	23/1341	175/18493	0.00401635	0.0312341	0.0245203	DYNC1H1/KIF5A/KIF3C/AP2M1/DCTN1/SPTBN2/KLC1/SH3GL2/RAB6A/AP2A1/OSBPL1A/KIF3A/ACTR1A/DYNLL2/KIF3B/AP2A2/DCTN2/DNM2/KIFAP3/AP1S1/KLC2/ACTR1B/DYNC1I1	23
GO:0030258	BP	GO:0030258	lipid modification	34/1341	291/18493	0.00401842	0.0312341	0.0245203	FYN/HADHB/PIP4K2B/ACADVL/INPPL1/PI4KA/EFR3B/ALDH3A2/AKT2/AKT1/GAB1/IRS2/PIP5K1C/DGKZ/PLPPR4/DGKB/INPP5F/IP6K1/EFR3A/SYNJ1/ACOX1/IVD/PRKAG2/POR/CPT1C/PPARD/DECR1/PI4KB/PTEN/CERK/MTMR4/ECI2/B4GALNT1/MTMR9	34
GO:0021548	BP	GO:0021548	pons development	4/1341	10/18493	0.00405362	0.0312414	0.024526	CDK5R1/GRIN1/SCRIB/CDK5R2	4
GO:0045792	BP	GO:0045792	negative regulation of cell size	4/1341	10/18493	0.00405362	0.0312414	0.024526	RHOA/RDX/AKT1/PTEN	4
GO:0098598	BP	GO:0098598	learned vocalization behavior or vocal learning	4/1341	10/18493	0.00405362	0.0312414	0.024526	NRXN1/CNTNAP2/HTT/SHANK3	4
GO:0098917	BP	GO:0098917	retrograde trans-synaptic signaling	4/1341	10/18493	0.00405362	0.0312414	0.024526	PLCB1/GUCY1A1/SYT4/DAGLA	4
GO:1900272	BP	GO:1900272	negative regulation of long-term synaptic potentiation	4/1341	10/18493	0.00405362	0.0312414	0.024526	APP/PRNP/EPHA4/PPP1R9A	4
GO:1904526	BP	GO:1904526	regulation of microtubule binding	4/1341	10/18493	0.00405362	0.0312414	0.024526	MAP2/MAPRE1/MAPRE3/PPP2CA	4
GO:0032231	BP	GO:0032231	regulation of actin filament bundle assembly	15/1341	97/18493	0.00412698	0.0317175	0.0248998	PFN2/STMN1/RHOA/RDX/CX3CL1/SYNPO/CD47/ARAP1/SHANK3/LIMK1/PAK1/PXN/PPFIA1/PPP1R9A/SHANK1	15
GO:0042752	BP	GO:0042752	regulation of circadian rhythm	15/1341	97/18493	0.00412698	0.0317175	0.0248998	NONO/ID2/SFPQ/HNRNPD/GNAQ/CRTC1/MAPK10/ADCY1/NR1D2/CHRNB2/PPP1CC/TP53/NR1D1/BTRC/MAPK9	15
GO:0032410	BP	GO:0032410	negative regulation of transporter activity	14/1341	88/18493	0.00423001	0.0324637	0.0254856	CALM1/CALM3/CALM2/NDFIP1/ANK3/UBQLN1/PRKCE/SNCA/NDFIP2/FGF12/ACTN2/CAB39/NEDD4L/PTEN	14
GO:0019933	BP	GO:0019933	cAMP-mediated signaling	24/1341	186/18493	0.00423839	0.0324825	0.0255003	CALM1/ADGRG1/GNAS/CALM3/CALM2/GNAI2/ADGRL1/ABCA1/AKAP6/ADGRB2/GNG2/RAPGEF4/CHGA/PDE2A/GNA13/AKAP13/GNAQ/ADGRB3/RAPGEF2/ADCY1/GSK3A/MGRN1/ARRDC3/PDE4A	24
GO:0009435	BP	GO:0009435	NAD biosynthetic process	10/1341	53/18493	0.00429924	0.0328567	0.0257941	PKM/ENO2/GPI/PFKP/NMNAT2/PGAM1/PGK1/HK1/PGM2L1/NAXD	10
GO:0044380	BP	GO:0044380	protein localization to cytoskeleton	10/1341	53/18493	0.00429924	0.0328567	0.0257941	MAP1A/HNRNPU/MAPRE1/MAPRE2/NUDCD3/DVL1/MAPRE3/DCTN2/SNX10/MARK4	10
GO:0006661	BP	GO:0006661	phosphatidylinositol biosynthetic process	20/1341	146/18493	0.00439628	0.0333733	0.0261997	ARF3/AGAP2/PIP4K2B/SBF1/INPPL1/PI4KA/GAB2/GAB1/IRS2/PIP5K1C/RAB14/INPP5F/SYNJ1/INPP4A/PIGY/PI4KB/PTEN/MTMR4/MTMR9/PITPNM1	20
GO:0007158	BP	GO:0007158	neuron cell-cell adhesion	5/1341	16/18493	0.00442095	0.0333733	0.0261997	NRXN1/ASTN1/CDK5R1/NCAM2/NRXN3	5
GO:0010801	BP	GO:0010801	negative regulation of peptidyl-threonine phosphorylation	5/1341	16/18493	0.00442095	0.0333733	0.0261997	CALM1/CALM3/CALM2/DMTN/PPP2R5D	5
GO:0030252	BP	GO:0030252	growth hormone secretion	5/1341	16/18493	0.00442095	0.0333733	0.0261997	LTBP4/SERP1/CDK16/KALRN/RAB1A	5
GO:0071786	BP	GO:0071786	endoplasmic reticulum tubular network organization	5/1341	16/18493	0.00442095	0.0333733	0.0261997	RTN3/RTN4/ARL6IP1/REEP1/ATL1	5
GO:2000651	BP	GO:2000651	positive regulation of sodium ion transmembrane transporter activity	5/1341	16/18493	0.00442095	0.0333733	0.0261997	ATP1B1/ANK3/WNK2/DNM2/CHP1	5
GO:0008631	BP	GO:0008631	intrinsic apoptotic signaling pathway in response to oxidative stress	9/1341	45/18493	0.00442782	0.0333733	0.0261997	PINK1/NONO/HIF1A/SFPQ/AKT1/NFE2L2/UBQLN1/PRODH/STK24	9
GO:0010107	BP	GO:0010107	potassium ion import	9/1341	45/18493	0.00442782	0.0333733	0.0261997	ATP1A3/ATP1A1/ATP1B1/SLC12A4/WNK2/HCN2/SLC12A9/KCNJ9/SLC12A5	9
GO:0014075	BP	GO:0014075	response to amine	9/1341	45/18493	0.00442782	0.0333733	0.0261997	CALM1/CALM3/GRIN1/PPP1R1B/PPP3CA/KCNC1/CAD/GRIN2A/RGS4	9
GO:0016574	BP	GO:0016574	histone ubiquitination	9/1341	45/18493	0.00442782	0.0333733	0.0261997	SKP1/USP22/RNF40/UBE2E1/OTUB1/TRIM37/UHRF1/UBE2N/ATXN7L3	9
GO:1902115	BP	GO:1902115	regulation of organelle assembly	24/1341	187/18493	0.00453758	0.0341535	0.0268122	DYNC1H1/PINK1/NRXN1/RHOA/RDX/HNRNPU/PTPRD/PIP4K2B/LRRC4B/ARHGEF9/AKAP13/MEF2C/HTT/GPSM2/LRRTM2/DNM2/TRIM37/UBQLN2/CCSAP/VDAC3/ULK1/MAPK9/MARK4/IFT140	24
GO:0019674	BP	GO:0019674	NAD metabolic process	12/1341	71/18493	0.0047496	0.0357003	0.0280265	PKM/ENO2/GPI/PFKP/NMNAT2/PGAM1/PGK1/HK1/MDH1/PGM2L1/GPD1L/NAXD	12
GO:0099174	BP	GO:0099174	regulation of presynapse organization	7/1341	30/18493	0.00480962	0.0361019	0.0283417	APP/NRXN1/PTPRD/LRRC4B/CLSTN3/SLITRK1/SNCA	7
GO:0019320	BP	GO:0019320	hexose catabolic process	10/1341	54/18493	0.00494097	0.0369358	0.0289964	PKM/ENO2/GPI/PFKP/PGAM1/PGK1/HK1/FUT9/PGM2L1/LRP5	10
GO:0043949	BP	GO:0043949	regulation of cAMP-mediated signaling	10/1341	54/18493	0.00494097	0.0369358	0.0289964	CALM1/CALM3/CALM2/GNAI2/PDE2A/RAPGEF2/GSK3A/MGRN1/ARRDC3/PDE4A	10
GO:0051438	BP	GO:0051438	regulation of ubiquitin-protein transferase activity	10/1341	54/18493	0.00494097	0.0369358	0.0289964	PINK1/LIMK1/ZER1/ZYG11B/ARRDC4/RAB1A/PIN1/ARRDC3/PTEN/UBE2N	10
GO:0007413	BP	GO:0007413	axonal fasciculation	6/1341	23/18493	0.0049646	0.036961	0.0290162	RTN4/MEGF8/TNFRSF21/CDK5R1/NCAM2/EPHA4	6
GO:0106030	BP	GO:0106030	neuron projection fasciculation	6/1341	23/18493	0.0049646	0.036961	0.0290162	RTN4/MEGF8/TNFRSF21/CDK5R1/NCAM2/EPHA4	6
GO:1903649	BP	GO:1903649	regulation of cytoplasmic transport	6/1341	23/18493	0.0049646	0.036961	0.0290162	MAP2/MAPK1/RDX/MAPK3/CHMP3/MAP2K1	6
GO:0006941	BP	GO:0006941	striated muscle contraction	22/1341	168/18493	0.00504126	0.0374807	0.0294242	CALM1/CALM3/CALM2/ATP1A1/ANK2/ATP2A2/ATP1B1/SCN3B/CHGA/SCN4B/EHD3/GAA/SRSF1/GRK2/SCN1A/ARHGEF11/PRKACA/GPD1L/FGF12/SCN2B/NEDD4L/SCN1B	22
GO:0051495	BP	GO:0051495	positive regulation of cytoskeleton organization	27/1341	220/18493	0.00505332	0.0375194	0.0294545	NES/DYNC1H1/PFN2/RHOA/CDC42EP4/DCTN1/STMN2/CDK5R1/CX3CL1/SYNPO/MAPRE1/DSTN/WASF1/CD47/BAIAP2/PDXP/LIMK1/GPSM2/PAK1/PXN/RHOBTB2/PRKCE/PLXNA3/ACTN2/PTK2B/CORO1B/NAV3	27
GO:0030833	BP	GO:0030833	regulation of actin filament polymerization	21/1341	158/18493	0.00510055	0.0378187	0.0296895	SPTAN1/PFN2/TMOD2/RHOA/CDC42EP4/SPTBN2/RDX/WASF1/TMOD1/BAIAP2/DMTN/ADD2/RHOBTB2/PPP1R9A/PRKCE/TWF1/PTK2B/CORO1B/SPTBN4/PLEKHG2/MYADM	21
GO:0090102	BP	GO:0090102	cochlea development	9/1341	46/18493	0.0051581	0.0381224	0.0299279	GABRB3/PAFAH1B1/VANGL2/DVL1/OPA1/HEY2/SOBP/WNT5A/PTK7	9
GO:0000060	BP	GO:0000060	protein import into nucleus, translocation	8/1341	38/18493	0.00516241	0.0381224	0.0299279	MAPK1/NFKBIA/BCL6/PDE2A/AGAP3/AKT1/MAVS/AKR1C3	8
GO:0045197	BP	GO:0045197	establishment or maintenance of epithelial cell apical/basal polarity	8/1341	38/18493	0.00516241	0.0381224	0.0299279	RHOA/VANGL2/SCRIB/DLG2/ARF4/DLG3/WNT5A/PTK7	8
GO:0097305	BP	GO:0097305	response to alcohol	28/1341	231/18493	0.00517636	0.0381739	0.0299684	SPARC/CALM1/CALM3/RHOA/FYN/ABCA1/GRIN1/GNG2/LARP1/ATP2B1/HNRNPD/SDF4/USP46/AKT1/ADCY1/NEFL/AKR1C3/CHRNB2/OXCT1/GOT2/PRKCE/PTK2B/CAD/CAT/GRIN2A/PTEN/SMO/RGS4	28
GO:0046323	BP	GO:0046323	glucose import	11/1341	63/18493	0.00522467	0.0383273	0.0300888	SLC1A2/ARPP19/AKT2/AKT1/NFE2L2/IRS2/GSK3A/GRB10/MEF2A/PRKAG2/SLC25A27	11
GO:0050432	BP	GO:0050432	catecholamine secretion	11/1341	63/18493	0.00522467	0.0383273	0.0300888	PINK1/SYT1/CHGA/NISCH/CHRNB2/GRK2/SYT4/SNCA/SYT7/SYT13/SNCG	11
GO:0043583	BP	GO:0043583	ear development	26/1341	210/18493	0.00522518	0.0383273	0.0300888	SPARC/DDR1/SOX2/ABR/MAPK1/GABRB3/PAFAH1B1/VANGL2/NTN1/SCRIB/PRRX1/ANP32B/MAPK3/DVL1/PLPPR4/GSDME/OPA1/HEY2/CXCL14/HPCA/SHROOM2/SOBP/ZIC1/WNT5A/PTK7/SLC25A27	26
GO:0048762	BP	GO:0048762	mesenchymal cell differentiation	26/1341	210/18493	0.00522518	0.0383273	0.0300888	RTN4/OLFM1/DDX5/HIF1A/MAPK1/TRIM28/ANXA6/SEMA4B/SEMA6B/SOX11/MEF2C/LAMA5/DAB2IP/GLIPR2/MAPK3/HNRNPAB/TIAM1/PPP2CA/NOLC1/DACT3/HEY2/PDCD4/PTEN/SEMA7A/WNT5A/SMO	26
GO:0051271	BP	GO:0051271	negative regulation of cellular component movement	41/1341	374/18493	0.00532698	0.0390217	0.030634	DPYSL3/ADGRG1/NDRG4/PFN2/THY1/ABR/RHOA/CD9/HMGB1/PTPRT/CX3CL1/VASH1/SEMA4B/PLCB1/SEMA6B/NBL1/NISCH/C16orf45/MEF2C/AKT1/SRGAP3/DAB2IP/NFE2L2/DUSP3/PTPRK/PLXNA3/PIN1/CORO1B/SRGAP1/PPARD/CNIH2/NAV3/PTEN/RNF41/SEMA7A/ADAMTS9/WNT5A/PTPRM/CD200/PTPRO/STK24	41
GO:0002791	BP	GO:0002791	regulation of peptide secretion	49/1341	465/18493	0.00537461	0.0392985	0.0308513	TMBIM6/SNAP25/SCAMP5/HIF1A/TNFRSF21/APBB1/GPI/HMGB1/MIDN/SYBU/RAPGEF4/CHGA/BAIAP3/CX3CL1/HSPD1/SYTL4/HK1/SLC16A1/F2R/PPP3CA/ATP13A2/ENSA/SERP1/IRS2/VSNL1/MAPK3/MAVS/CDK16/SLC25A4/BRSK2/TIAM1/OXCT1/PRKCZ/PPP3CB/SYT4/KALRN/PRKCE/ARL2BP/NR1D1/RAB11FIP3/DNM1L/SYT7/LRP5/PPARD/ITPR1/CACNA1E/WNT5A/CD200/RASGRP1	49
GO:0009150	BP	GO:0009150	purine ribonucleotide metabolic process	51/1341	488/18493	0.00537913	0.0392985	0.0308513	HSPA8/PKM/TJP2/ENO2/ATP5F1B/PINK1/RHOA/ATP1B1/ATP5F1A/HIF1A/SLC25A23/GPI/PFKP/ATP6V1B2/PGAM1/NDUFA4/PGK1/PDE2A/CYCS/HK1/ATP6V1A/PAICS/DCAKD/UQCRC2/ACSBG1/DLG2/PGM2L1/ADCY1/AK5/NDUFA5/AASS/ACSL6/GUCY1A1/AMPD2/NDUFB8/OPA1/ACOT7/SNCA/DNM1L/PDK2/ACSL4/SLC35B2/PRKAG2/GPAT4/PDE4A/SULT4A1/PDHA1/NDUFA10/OLA1/PDP1/MCCC2	51
GO:0009167	BP	GO:0009167	purine ribonucleoside monophosphate metabolic process	33/1341	286/18493	0.00549716	0.0401073	0.0314862	HSPA8/PKM/TJP2/ENO2/ATP5F1B/PINK1/RHOA/ATP1B1/ATP5F1A/HIF1A/SLC25A23/GPI/PFKP/ATP6V1B2/PGAM1/NDUFA4/PGK1/CYCS/HK1/ATP6V1A/PAICS/UQCRC2/DLG2/PGM2L1/AK5/NDUFA5/AMPD2/NDUFB8/SNCA/DNM1L/PRKAG2/NDUFA10/OLA1	33
GO:0034332	BP	GO:0034332	adherens junction organization	19/1341	139/18493	0.00554065	0.0403707	0.031693	THY1/CADM3/RHOA/RDX/IQSEC1/NECTIN1/MAPRE2/LAMA5/DMTN/PIP5K1C/CDH13/DUSP3/PTPRK/NUMBL/PDPK1/TAOK2/ACTN2/PTK2B/PTEN	19
GO:0032781	BP	GO:0032781	positive regulation of ATPase activity	10/1341	55/18493	0.00565547	0.0411526	0.0323068	PFN2/ATP1B1/HNRNPU/NAPA/DYNLL2/DNM2/RAB3A/AHSA1/UHRF1/CHTOP	10
GO:0006469	BP	GO:0006469	negative regulation of protein kinase activity	27/1341	222/18493	0.00570429	0.0414527	0.0325424	THY1/UCHL1/YWHAG/PPP2R1A/CAMK2N1/PRKAR1A/PTPRT/PPP1R1B/PRKAR1B/TAF7/GNAQ/AKT1/DAB2IP/H2AFY/DVL1/FBXO7/CHP1/PPP2CA/DUSP3/PDPK1/LRP5/PRKAG2/SH3BP5/PDCD4/PRKAR2B/DUSP8/RGS4	27
GO:0010508	BP	GO:0010508	positive regulation of autophagy	16/1341	110/18493	0.00574376	0.0416842	0.0327241	PINK1/HIF1A/HMGB1/PIP4K2B/SUPT5H/OPTN/LARP1/MAPK3/CALCOCO2/HTT/FBXO7/BNIP3/SESN1/SCOC/CAMKK2/ULK1	16
GO:0048511	BP	GO:0048511	rhythmic process	32/1341	276/18493	0.00576714	0.0417984	0.0328138	ID4/ID3/DDX5/NONO/ID2/HNRNPU/PTPRN/CDK5R1/TIMP4/TYRO3/SFPQ/TEF/HNRNPL/HNRNPD/GNAQ/CBX3/CRTC1/MAPK10/ADCY1/NR1D2/CHRNB2/PPP1CC/HLF/TP53/SGPL1/NR1D1/EGR3/SP1/BTRC/MAPK9/PTEN/PCNA	32
GO:0009126	BP	GO:0009126	purine nucleoside monophosphate metabolic process	33/1341	287/18493	0.00579221	0.0418692	0.0328694	HSPA8/PKM/TJP2/ENO2/ATP5F1B/PINK1/RHOA/ATP1B1/ATP5F1A/HIF1A/SLC25A23/GPI/PFKP/ATP6V1B2/PGAM1/NDUFA4/PGK1/CYCS/HK1/ATP6V1A/PAICS/UQCRC2/DLG2/PGM2L1/AK5/NDUFA5/AMPD2/NDUFB8/SNCA/DNM1L/PRKAG2/NDUFA10/OLA1	33
GO:0009895	BP	GO:0009895	negative regulation of catabolic process	33/1341	287/18493	0.00579221	0.0418692	0.0328694	TIMP3/MAP1A/TIMP2/PINK1/FYN/HNRNPC/HNRNPU/AGAP2/TIMP4/MYCBP2/BSCL2/LARP1/SF3B3/HNRNPD/LRPPRC/HERC1/AKT1/ATP13A2/EPHA4/DAB2IP/RRAGA/GSK3A/SNCA/ATRAID/PIN1/PSMF1/USP7/RELA/GRIN2C/GRIN2A/RNF41/UBE2J1/MTMR9	33
GO:2001235	BP	GO:2001235	positive regulation of apoptotic signaling pathway	22/1341	170/18493	0.00580107	0.0418711	0.0328709	TIMP3/YWHAZ/PINK1/YWHAG/PPP2R1A/YWHAB/YWHAH/MLLT11/SFPQ/SRPX/SERINC3/DAB2IP/MOAP1/NMT1/BNIP3/GSK3A/TP53/GSDME/DNM1L/MAPK9/PTEN/TPD52L1	22
GO:0033363	BP	GO:0033363	secretory granule organization	7/1341	31/18493	0.00583073	0.0418711	0.0328709	PTPRN/ABCA1/PAFAH1B1/BAIAP3/F2R/SYT4/CCDC136	7
GO:0045761	BP	GO:0045761	regulation of adenylate cyclase activity	7/1341	31/18493	0.00583073	0.0418711	0.0328709	TIMP2/GNAI2/GABBR2/PALM/CAP2/GRM3/HPCA	7
GO:0051204	BP	GO:0051204	protein insertion into mitochondrial membrane	7/1341	31/18493	0.00583073	0.0418711	0.0328709	YWHAZ/YWHAG/YWHAB/YWHAH/MOAP1/NMT1/TP53	7
GO:1904645	BP	GO:1904645	response to amyloid-beta	7/1341	31/18493	0.00583073	0.0418711	0.0328709	APP/ATP1A3/PRNP/FYN/DNM1/EPHA4/GRM5	7
GO:0060644	BP	GO:0060644	mammary gland epithelial cell differentiation	5/1341	17/18493	0.00589376	0.0421577	0.0330959	HIF1A/ID2/AKT2/AKT1/SMO	5
GO:0099170	BP	GO:0099170	postsynaptic modulation of chemical synaptic transmission	5/1341	17/18493	0.00589376	0.0421577	0.0330959	NRGN/SYNPO/PLCB1/PPP3CA/GRM5	5
GO:2000641	BP	GO:2000641	regulation of early endosome to late endosome transport	5/1341	17/18493	0.00589376	0.0421577	0.0330959	MAPK1/RDX/MAPK3/CHMP3/MAP2K1	5
GO:0090199	BP	GO:0090199	regulation of release of cytochrome c from mitochondria	9/1341	47/18493	0.00597829	0.0426902	0.0335139	PINK1/MLLT11/HIGD1A/AKT1/MOAP1/BNIP3/TP53/OPA1/DNM1L	9
GO:0046330	BP	GO:0046330	positive regulation of JNK cascade	19/1341	140/18493	0.00598718	0.0426902	0.0335139	APP/PJA2/HMGB1/MAPK8IP3/MINK1/VANGL2/PLCB1/DVL3/EPHA4/DAB2IP/PAK1/RB1CC1/TIAM1/TAOK2/PTK2B/FZD7/WNT5A/TPD52L1/RASGRP1	19
GO:0016322	BP	GO:0016322	neuron remodeling	4/1341	11/18493	0.00600721	0.0426902	0.0335139	APP/CX3CL1/ADGRB3/RND1	4
GO:0046185	BP	GO:0046185	aldehyde catabolic process	4/1341	11/18493	0.00600721	0.0426902	0.0335139	GPI/PDXP/ADH5/HAGH	4
GO:1902805	BP	GO:1902805	positive regulation of synaptic vesicle transport	4/1341	11/18493	0.00600721	0.0426902	0.0335139	MAP2/SYT1/DNM1L/SYT7	4
GO:0010923	BP	GO:0010923	negative regulation of phosphatase activity	15/1341	101/18493	0.00605672	0.042875	0.033659	GNAI2/ARPP19/PPP1R1B/PPP1R9B/PTPA/CABIN1/DLG2/ENSA/MARF1/PPP1R10/CHP1/LMTK3/DLG3/PPME1/SYTL2	15
GO:0015837	BP	GO:0015837	amine transport	15/1341	101/18493	0.00605672	0.042875	0.033659	SLC6A1/PINK1/ARL6IP1/STXBP1/SV2A/SYT1/CHGA/CHRNB2/GRK2/SYT4/SNCA/SYT7/SYT13/RGS4/SNCG	15
GO:0034766	BP	GO:0034766	negative regulation of ion transmembrane transport	15/1341	101/18493	0.00605672	0.042875	0.033659	CALM1/CALM3/CALM2/ANK3/AKT2/AKT1/IRS2/UBQLN1/PRKCE/FGF12/ACTN2/CAB39/NEDD4L/PTEN/RGS4	15
GO:0043123	BP	GO:0043123	positive regulation of I-kappaB kinase/NF-kappaB signaling	23/1341	181/18493	0.0060749	0.0429481	0.0337164	PINK1/RHOA/FYN/SLC44A2/NDFIP1/CX3CL1/TERF2IP/PRKCB/IRAK1/AKAP13/F2R/AKT1/MAVS/PPP5C/PRKCE/NDFIP2/PPM1A/SLC35B2/RELA/TSPAN6/TRIM25/UBE2N/TNFRSF10B	23
GO:0045773	BP	GO:0045773	positive regulation of axon extension	8/1341	39/18493	0.00609034	0.0430017	0.0337585	MAP1B/GDI1/MEGF8/PAFAH1B1/NTN1/LIMK1/PAK1/SEMA7A	8
GO:0035640	BP	GO:0035640	exploration behavior	6/1341	24/18493	0.00621999	0.0436356	0.0342561	CHL1/GAD1/JPH3/BRINP1/PRKCE/SLC4A10	6
GO:0048679	BP	GO:0048679	regulation of axon regeneration	6/1341	24/18493	0.00621999	0.0436356	0.0342561	RGMA/EPHA4/INPP5F/MAP2K1/PTEN/STK24	6
GO:1900739	BP	GO:1900739	regulation of protein insertion into mitochondrial membrane involved in apoptotic signaling pathway	6/1341	24/18493	0.00621999	0.0436356	0.0342561	YWHAZ/YWHAG/YWHAB/YWHAH/NMT1/TP53	6
GO:1900740	BP	GO:1900740	positive regulation of protein insertion into mitochondrial membrane involved in apoptotic signaling pathway	6/1341	24/18493	0.00621999	0.0436356	0.0342561	YWHAZ/YWHAG/YWHAB/YWHAH/NMT1/TP53	6
GO:1901018	BP	GO:1901018	positive regulation of potassium ion transmembrane transporter activity	6/1341	24/18493	0.00621999	0.0436356	0.0342561	ANK2/ATP1B1/AKAP6/DNM2/ACTN2/KCNC1	6
GO:0009161	BP	GO:0009161	ribonucleoside monophosphate metabolic process	34/1341	300/18493	0.00642066	0.0449857	0.035316	HSPA8/PKM/TJP2/ENO2/ATP5F1B/PINK1/RHOA/ATP1B1/ATP5F1A/HIF1A/SLC25A23/GPI/PFKP/ATP6V1B2/PGAM1/NDUFA4/PGK1/CYCS/HK1/ATP6V1A/PAICS/UQCRC2/DLG2/PGM2L1/AK5/NDUFA5/AMPD2/NDUFB8/SNCA/DNM1L/PRKAG2/CAD/NDUFA10/OLA1	34
GO:0032890	BP	GO:0032890	regulation of organic acid transport	10/1341	56/18493	0.0064481	0.0450626	0.0353763	SLC6A1/ARL6IP1/STXBP1/SV2A/AKT2/AKT1/IRS2/SYT4/SNCA/RGS4	10
GO:0086002	BP	GO:0086002	cardiac muscle cell action potential involved in contraction	10/1341	56/18493	0.0064481	0.0450626	0.0353763	ATP1A1/ANK2/SCN3B/SCN4B/SCN1A/GPD1L/FGF12/SCN2B/NEDD4L/SCN1B	10
GO:0007006	BP	GO:0007006	mitochondrial membrane organization	18/1341	131/18493	0.00646159	0.0450993	0.0354051	CALM1/HSP90AA1/CALM3/ATP5F1B/YWHAZ/PINK1/YWHAG/ATP5F1A/YWHAB/YWHAH/CAMK2A/MOAP1/NMT1/BNIP3/GSK3A/TP53/OPA1/SNCA	18
GO:0035308	BP	GO:0035308	negative regulation of protein dephosphorylation	11/1341	65/18493	0.00665435	0.0463855	0.0364149	GNAI2/YWHAB/ARPP19/PPP1R1B/PPP1R16B/PPP1R9B/PTPA/CABIN1/ENSA/PPP1R10/PPME1	11
GO:0001649	BP	GO:0001649	osteoblast differentiation	26/1341	214/18493	0.00667547	0.0464735	0.036484	GNAS/ID4/H3F3B/SOX2/ID3/ATP5F1B/DDX5/HNRNPC/ID2/HNRNPU/ATP6AP1/SND1/RBMX/SOX11/MEF2C/AKT1/PRKACA/SMAD1/ATRAID/MEF2D/LRP5/CAT/CTNNBIP1/LIMD1/SEMA7A/SMO	26
GO:0051972	BP	GO:0051972	regulation of telomerase activity	9/1341	48/18493	0.00689534	0.0479432	0.0376378	HSP90AA1/HNRNPA2B1/MAPK1/HNRNPD/MAPK3/TP53/SMG6/PARM1/PARP4	9
GO:0042594	BP	GO:0042594	response to starvation	23/1341	183/18493	0.00692939	0.0481188	0.0377757	HSPA8/SREBF2/MAPK1/HIGD1A/GABARAPL1/LARP1/HNRNPL/MAP1LC3B/EIF2AK1/NFE2L2/MAPK3/AKR1C3/SESN1/RRAGA/TP53/OXCT1/ULK2/RIPOR1/MAP1LC3A/CAD/ULK1/ASNS/STK24	23
GO:0051101	BP	GO:0051101	regulation of DNA binding	17/1341	122/18493	0.00695032	0.048203	0.0378417	ID4/CALM3/ID3/CALM2/TRIM28/HMGB1/ID2/NFKBIA/MDFI/SOX11/HABP4/SUMO3/HMGB2/HEY2/MAU2/CTNNBIP1/SMO	17
GO:1901030	BP	GO:1901030	positive regulation of mitochondrial outer membrane permeabilization involved in apoptotic signaling pathway	7/1341	32/18493	0.00700542	0.0485236	0.0380934	YWHAZ/YWHAG/YWHAB/YWHAH/NMT1/GSK3A/TP53	7
GO:0007249	BP	GO:0007249	I-kappaB kinase/NF-kappaB signaling	30/1341	258/18493	0.00705582	0.0487493	0.0382706	PINK1/SIRPA/RHOA/FYN/SLC44A2/NDFIP1/NFKBIA/CX3CL1/TERF2IP/PRKCB/OPTN/IRAK1/AKAP13/F2R/AKT1/DAB2IP/MAVS/PPP5C/PRKCE/PDPK1/NDFIP2/PPM1A/SLC35B2/RELA/TSPAN6/BTRC/TRIM25/UBE2N/TNFRSF10B/WNT5A	30
GO:0031668	BP	GO:0031668	cellular response to extracellular stimulus	30/1341	258/18493	0.00705582	0.0487493	0.0382706	SLC1A2/HSPA8/AES/SREBF2/FYN/MAPK1/HIGD1A/GABARAPL1/PPP1R9B/HNRNPL/ATP2B1/MAP1LC3B/NFE2L2/BAIAP2/MAPK3/PDXP/GDAP1/AKR1C3/SESN1/RRAGA/TP53/OPA1/DNM1L/PDK2/RIPOR1/MAP1LC3A/ULK1/CDKN2B/ASNS/STK24	30
GO:0010828	BP	GO:0010828	positive regulation of glucose transmembrane transport	8/1341	40/18493	0.00713957	0.04908	0.0385302	SLC1A2/CLIP3/ARPP19/AKT2/AKT1/NFE2L2/IRS2/MEF2A	8
GO:0014046	BP	GO:0014046	dopamine secretion	8/1341	40/18493	0.00713957	0.04908	0.0385302	PINK1/SYT1/CHRNB2/SYT4/SNCA/SYT7/SYT13/SNCG	8
GO:0014059	BP	GO:0014059	regulation of dopamine secretion	8/1341	40/18493	0.00713957	0.04908	0.0385302	PINK1/SYT1/CHRNB2/SYT4/SNCA/SYT7/SYT13/SNCG	8
GO:1990573	BP	GO:1990573	potassium ion import across plasma membrane	8/1341	40/18493	0.00713957	0.04908	0.0385302	ATP1A3/ATP1A1/ATP1B1/SLC12A4/HCN2/SLC12A9/KCNJ9/SLC12A5	8
GO:0051168	BP	GO:0051168	nuclear export	24/1341	194/18493	0.00716347	0.0491826	0.0386108	HNRNPA2B1/PKD1/AKAP13/ANP32B/SRSF3/RANGAP1/SRSF1/SRSF2/NCBP2/TP53/CHP1/PRKACA/NUP188/SRSF9/PPM1A/UPF1/NXF1/ATXN1/RBM15B/DHX38/SSB/ALKBH5/SMG6/CHTOP	24
GO:0000910	BP	GO:0000910	cytokinesis	21/1341	163/18493	0.00727889	0.0499124	0.0391837	CALM1/SEPT2/CALM3/SEPT3/CALM2/STMN1/RHOA/SEPT5/RAB11FIP4/GIT1/ANK3/CIT/KIF3B/PDXP/IST1/ANXA11/PRKCE/CHMP3/RAB11FIP3/PIN1/SNX18	21
GO:0033267	CC	GO:0033267	axon part	108/1389	373/19659	2.21e-38	1.39e-35	8.45e-36	SLC1A2/ACTG1/APP/MAP2/DPYSL3/KIF1A/CALM1/HSPA8/HSP90AA1/MAP1A/CALM3/TIMP2/SNAP25/CPLX2/KIF5C/THY1/ANK2/TMOD2/SPOCK1/OLFM1/PINK1/UCHL1/NPTXR/STMN3/KIF5A/HIF1A/SYP/NCS1/APBB1/STMN2/UNC13A/PTPRN2/MYO5A/PTPRN/ADGRL1/PAFAH1B1/CDK5R1/MAPK8IP3/BASP1/TSPOAP1/DNM1/SYBU/GRIN1/KLC1/GAD1/DLG4/GIT1/EPB41L3/NECTIN1/ANK3/PCDH9/PRKCB/NRSN1/CNTNAP2/KIF3A/RANGAP1/CNTNAP1/CPLX1/DLG2/AP3B2/EPHA4/KIF3B/NEFL/RNF40/RAS…	108
GO:0098793	CC	GO:0098793	presynapse	121/1389	482/19659	4.19e-36	1.15e-33	6.97e-34	SLC1A2/ACTG1/APP/KIF1A/CALM1/HSPA8/CALM3/SEPT3/SNAP25/CPLX2/PFN2/SCAMP5/SLC6A1/RAB6B/VAMP2/CADM3/NRXN1/YWHAG/SYP/STXBP1/SEPT5/SV2A/SYN1/YWHAH/NCS1/APBB1/UNC13A/PTPRN2/SPTBN2/PTPRN/ADGRL1/SLC17A7/CDK5R1/SYT1/CTNNA2/TSPOAP1/DNM1/APBA2/GRIN1/PDE2A/BAIAP3/SH3GL2/ATP2B2/GAD1/STX1B/DLG4/SYNGR1/SCRIB/GIT1/DNAJC6/LRRC4B/NAPA/RPH3A/NECTIN1/BSN/SNCB/PRKCB/DNM3/ATP2B1/RIMS4/CADPS/CNTNAP1/CPLX1/DNAJC5/SYN2/E…	121
GO:0098984	CC	GO:0098984	neuron to neuron synapse	100/1389	342/19659	5.46e-36	1.15e-33	6.97e-34	CRYAB/MAP2/MAP1B/CLSTN1/ATP1A1/RTN4/SPOCK1/PRNP/YWHAZ/NSMF/FYN/DCLK1/PJA2/CAMK2N1/MAPK1/SYN1/PSD/NCS1/ADGRL1/CDK5R1/SYT1/CTNNA2/DNM1/MAPK8IP2/GRIN1/NRGN/RAPGEF4/MINK1/SH3GL2/ATP2B2/SYNPO/PALM/PSD3/DLG4/SCRIB/ARHGAP32/CAMK2A/EPB41L3/DNAJC6/LRRC4B/NECTIN1/BSN/ARHGEF9/NSF/PPP1R9B/LZTS3/PRKAR1B/DNM3/DYNLL2/DLG2/CRTC1/SYN2/EPHA4/CLSTN3/ADCY1/DLGAP1/BAIAP2/SYNGAP1/DMTN/DVL1/SHANK3/ANKS1B/SHANK2/PRRT2/B…	100
GO:0098978	CC	GO:0098978	glutamatergic synapse	101/1389	350/19659	8.51e-36	1.34e-33	8.15e-34	SPARC/SLC1A2/HSPA8/SNAP25/CLSTN1/CPLX2/PFN2/ABR/YWHAZ/NRXN1/NPTXR/RHOA/FYN/PPP2R1A/STXBP1/SV2A/YWHAH/NCS1/UNC13A/MYO5A/SPTBN2/PRKAR1A/PTPRD/SYT1/TSPOAP1/DNM1/GRIN1/NRGN/SH3GL2/ATP2B2/SYNPO/EPS15/SCRIB/PLCB1/LRRC4B/NAPA/BSN/PPP1R1B/PRKAR1B/DNM3/ATP2B1/NPTX1/PPP3CA/USP46/CPLX1/DYNLL2/DLG2/CRTC1/SYN2/EPHA4/NSG1/CLSTN3/ADCY1/DLGAP4/BAIAP2/SYNGAP1/DVL1/PPP1CC/YES1/DGKZ/LRRTM2/DNM2/GUCY1A1/PLPPR4/DGKB/…	101
GO:0032279	CC	GO:0032279	asymmetric synapse	93/1389	320/19659	2.72e-33	3.43e-31	2.08e-31	CRYAB/MAP2/MAP1B/CLSTN1/ATP1A1/RTN4/SPOCK1/PRNP/NSMF/FYN/DCLK1/PJA2/CAMK2N1/MAPK1/SYN1/PSD/NCS1/ADGRL1/CDK5R1/CTNNA2/DNM1/MAPK8IP2/GRIN1/NRGN/MINK1/ATP2B2/SYNPO/PALM/PSD3/DLG4/SCRIB/ARHGAP32/CAMK2A/EPB41L3/DNAJC6/LRRC4B/BSN/ARHGEF9/NSF/PPP1R9B/LZTS3/DNM3/DYNLL2/DLG2/CRTC1/SYN2/EPHA4/CLSTN3/ADCY1/DLGAP1/BAIAP2/SYNGAP1/DMTN/DVL1/SHANK3/ANKS1B/SHANK2/PRRT2/BNIP3/DGKZ/HNRNPH2/LRRTM2/TANC1/DNM2/ADD2/P…	93
GO:0099572	CC	GO:0099572	postsynaptic specialization	96/1389	340/19659	3.27e-33	3.45e-31	2.09e-31	CRYAB/MAP2/HSPA8/MAP1B/CLSTN1/ATP1A1/RTN4/SPOCK1/PRNP/NSMF/FYN/DCLK1/PJA2/CAMK2N1/MAPK1/SYN1/PSD/NCS1/ADGRL1/CDK5R1/CTNNA2/DNM1/MAPK8IP2/GRIN1/NRGN/MINK1/ATP2B2/SYNPO/PALM/PSD3/DLG4/SCRIB/ARHGAP32/CAMK2A/EPB41L3/DNAJC6/LRRC4B/BSN/ARHGEF9/NSF/PPP1R9B/LZTS3/DNM3/DYNLL2/DLG2/CRTC1/SYN2/EPHA4/CLSTN3/ADCY1/DLGAP1/DLGAP4/BAIAP2/SYNGAP1/DMTN/DVL1/SHANK3/ANKS1B/SHANK2/PRRT2/CHRNB2/BNIP3/YES1/DGKZ/HNRNPH2…	96
GO:0014069	CC	GO:0014069	postsynaptic density	92/1389	316/19659	5.2e-33	4.69e-31	2.85e-31	CRYAB/MAP2/MAP1B/CLSTN1/ATP1A1/RTN4/SPOCK1/PRNP/NSMF/FYN/DCLK1/PJA2/CAMK2N1/MAPK1/SYN1/PSD/NCS1/ADGRL1/CDK5R1/CTNNA2/DNM1/MAPK8IP2/GRIN1/NRGN/MINK1/ATP2B2/SYNPO/PALM/PSD3/DLG4/SCRIB/ARHGAP32/CAMK2A/EPB41L3/DNAJC6/LRRC4B/BSN/ARHGEF9/NSF/PPP1R9B/LZTS3/DNM3/DYNLL2/DLG2/CRTC1/SYN2/EPHA4/CLSTN3/ADCY1/DLGAP1/BAIAP2/SYNGAP1/DMTN/DVL1/SHANK3/ANKS1B/SHANK2/PRRT2/BNIP3/DGKZ/HNRNPH2/LRRTM2/TANC1/DNM2/ADD2/P…	92
GO:0097060	CC	GO:0097060	synaptic membrane	103/1389	431/19659	6.52e-29	5.15e-27	3.12e-27	CRYAB/CPE/SLC1A2/HSPA8/FAIM2/SNAP25/CLSTN1/ANK2/SLC6A1/GRIA2/NSMF/CADM3/NRXN1/GABBR2/SYP/STXBP1/PJA2/CAMK2N1/NCS1/APBB1/UNC13A/SYNE1/ADGRL1/GABRB3/SYT1/CTNNA2/DNM1/GRIN1/NRGN/PDE2A/MINK1/ATP2B2/SYNPO/PALM/STX1B/PSD3/DLG4/SCRIB/ARHGAP32/CAMK2A/LRRC4B/NECTIN1/ANK3/ARHGEF9/LZTS3/DNM3/ATP2B1/RIMS4/CNTNAP1/F2R/KCNMA1/DLG2/GABRG1/EPHA4/NSG1/CLSTN3/ADCY1/DLGAP1/APH1A/BAIAP2/RIMS3/SHANK3/ANKS1B/SHANK2/PR…	103
GO:0150034	CC	GO:0150034	distal axon	80/1389	280/19659	3.23e-28	2.27e-26	1.38e-26	ACTG1/APP/MAP2/DPYSL3/CALM1/HSPA8/HSP90AA1/CALM3/TIMP2/SNAP25/CPLX2/KIF5C/THY1/TMOD2/OLFM1/PINK1/NPTXR/STMN3/SYP/NCS1/APBB1/STMN2/UNC13A/PTPRN2/MYO5A/PTPRN/ADGRL1/PAFAH1B1/CDK5R1/MAPK8IP3/BASP1/TSPOAP1/GRIN1/KLC1/GAD1/GIT1/NECTIN1/PCDH9/PRKCB/NRSN1/CPLX1/EPHA4/NEFL/RNF40/RASGRF1/SLC9A6/ATP6V0D1/BRSK1/DVL1/PACSIN1/SHANK2/PRRT2/DCTN2/TANC1/DNM2/BOC/BRSK2/TIAM1/TPRG1L/PPP1R9A/GOT1/CBX6/SYNJ1/NGEF/EX…	80
GO:0043025	CC	GO:0043025	neuronal cell body	104/1389	483/19659	2.85e-25	1.8e-23	1.09e-23	CRYAB/CPE/MAP2/KIF1A/HSP90AA1/MAP1B/MAP1A/TIMP2/ATP1A3/CPLX2/GDI1/KIF5C/THY1/RTN4/ENO2/NSMF/OLFM1/NRXN1/UCHL1/NPTXR/KIF5A/ASTN1/ENC1/EEF1A2/CAMK2N1/MAPK1/SV2A/DCTN1/APBB1/STMN2/MYO5A/SPTBN2/PTPRN/NCDN/PAFAH1B1/CDK5R1/MAPK8IP2/CPNE5/NRGN/KLC1/CX3CL1/SH3GL2/SYNPO/BRINP1/PPP1R1B/ASTN2/CIT/NRSN1/ATP2B1/PGRMC1/CNTNAP2/CPLX1/YKT6/ATP13A2/CRTC1/KNDC1/RAPGEF2/EPHA4/DAB2IP/BAIAP2/DVL1/PCSK2/NRSN2/SHANK2/S…	104
GO:0044309	CC	GO:0044309	neuron spine	57/1389	166/19659	6.93e-25	3.98e-23	2.41e-23	CRYAB/APP/MAP1B/CLSTN1/GRIA2/RHOA/PSD/APBB1/CDK5R1/DNM1/APBA2/GRIN1/NRGN/SYNPO/PALM/DLG4/ARHGAP32/CAMK2A/PPP1R1B/FBXO2/DOCK10/PPP1R9B/DNM3/ATP2B1/PPP3CA/EPHA4/STRN4/SLC9A6/BAIAP2/DVL1/SHANK3/ANKS1B/SHANK2/PRRT2/PPP1CC/DNM2/TIAM1/LRRC4/ARF4/PPP1R9A/MPP2/PRKACA/NR1D1/ACTN2/APBA1/PTK2B/GRM3/CNIH2/HPCA/SLC8A2/PTEN/ARFGEF2/PRKAR2B/SHANK1/DDN/FXR1/PTPRO	57
GO:0043197	CC	GO:0043197	dendritic spine	56/1389	164/19659	2.47e-24	1.3e-22	7.89e-23	CRYAB/APP/MAP1B/CLSTN1/GRIA2/RHOA/PSD/APBB1/CDK5R1/DNM1/APBA2/GRIN1/NRGN/SYNPO/PALM/DLG4/ARHGAP32/CAMK2A/PPP1R1B/FBXO2/DOCK10/PPP1R9B/DNM3/ATP2B1/PPP3CA/EPHA4/STRN4/BAIAP2/DVL1/SHANK3/ANKS1B/SHANK2/PRRT2/PPP1CC/DNM2/TIAM1/LRRC4/ARF4/PPP1R9A/MPP2/PRKACA/NR1D1/ACTN2/APBA1/PTK2B/GRM3/CNIH2/HPCA/SLC8A2/PTEN/ARFGEF2/PRKAR2B/SHANK1/DDN/FXR1/PTPRO	56
GO:0043209	CC	GO:0043209	myelin sheath	55/1389	162/19659	8.79e-24	4.27e-22	2.59e-22	CRYAB/TUBA1A/ACTG1/CALM1/HSPA8/HSP90AA1/PKM/CALM3/SNAP25/CALM2/ATP1A1/GDI1/THY1/ENO2/ATP5F1B/UCHL1/ACO2/YWHAG/ATP1B1/ATP5F1A/STXBP1/GNAO1/INA/EEF1A2/SYN1/GPI/RDX/ATP6V1B2/DNM1/HSPD1/GNB4/SCRIB/PLCB1/MDH1/NAPA/ATP6V1A/NSF/UQCRC2/TAGLN3/ACTR1A/CNTNAP1/EHD3/SYN2/NEFL/PITPNA/SLC25A4/PRKCZ/GOT2/EXOC4/IDH3A/PRXL2B/PDHA1/PTEN/NDUFA10/RALA	55
GO:0098685	CC	GO:0098685	Schaffer collateral - CA1 synapse	34/1389	82/19659	2.36e-18	1.06e-16	6.45e-17	ACTG1/PFN2/ABR/NRXN1/FYN/SYP/INA/SYN1/APBA2/SH3GL2/SYNPO/AKAP12/CAMK2A/BSN/PRKAR1B/PPP3CA/CPLX1/SYN2/EPHA4/ADCY1/NEFL/BAIAP2/DVL1/LRRTM2/IQSEC2/DGKB/LRRC4/NPTN/PRKCZ/APBA1/RNF216/GRM5/ITPR1/SHANK1	34
GO:0045211	CC	GO:0045211	postsynaptic membrane	71/1389	322/19659	3.45e-18	1.45e-16	8.81e-17	HSPA8/FAIM2/CLSTN1/ANK2/SLC6A1/GRIA2/NSMF/GABBR2/PJA2/CAMK2N1/NCS1/APBB1/SYNE1/GABRB3/CTNNA2/DNM1/GRIN1/NRGN/MINK1/ATP2B2/SYNPO/PSD3/DLG4/SCRIB/ARHGAP32/CAMK2A/LRRC4B/ANK3/ARHGEF9/LZTS3/DNM3/F2R/KCNMA1/DLG2/GABRG1/EPHA4/NSG1/CLSTN3/ADCY1/DLGAP1/SHANK3/ANKS1B/SHANK2/PRRT2/CHRNB2/GABRG2/LRRTM2/TANC1/DNM2/PLPPR4/EFNB3/TIAM1/LRRC4/NPTN/SLITRK1/DAGLA/ACTN2/GABRD/KCNC1/DLG3/GRM3/GRIN2C/CNIH2/GRIN2A/PRR…	71
GO:0030133	CC	GO:0030133	transport vesicle	78/1389	381/19659	7.37e-18	2.91e-16	1.76e-16	CPE/DPYSL3/KIF1A/CALM1/CALM3/SNAP25/SCAMP5/VAMP2/SREBF2/SYP/SEPT5/SV2A/SYN1/UNC13A/PTPRN2/PTPRN/SLC17A7/SYT1/DNM1/APBA2/GRIN1/NRGN/CHGA/SH3GL2/RAB6A/SYTL4/STX1B/DLG4/SYNGR1/RPH3A/NCALD/BSN/AP2A1/NRSN1/NPTX1/KDELR1/DNAJC5/YKT6/ATP13A2/SYN2/ATP6V0D1/BRSK1/SCAMP1/PCSK2/NRSN2/PRRT2/DMXL2/RAB14/CDK16/VMA21/TPRG1L/SVOP/CHP1/SYT4/TMED2/SLC40A1/RAB3A/AMPH/SNCA/AP1S1/RAB1A/DNM1L/MAP6/SYT7/SEC23B/APBA1/SLC…	78
GO:0030426	CC	GO:0030426	growth cone	48/1389	165/19659	8.75e-18	3.25e-16	1.97e-16	APP/MAP2/DPYSL3/CALM1/HSP90AA1/CALM3/TIMP2/SNAP25/KIF5C/THY1/TMOD2/OLFM1/PINK1/NPTXR/STMN3/APBB1/STMN2/MYO5A/ADGRL1/PAFAH1B1/CDK5R1/MAPK8IP3/BASP1/KLC1/NECTIN1/PCDH9/NRSN1/EPHA4/NEFL/RASGRF1/DVL1/SHANK2/DCTN2/DNM2/BOC/TIAM1/PPP1R9A/CBX6/NGEF/EXOC4/SNCA/TAOK2/CDK5R2/PTK2B/DLG3/CYTH2/LAMP5/PTPRO	48
GO:0030427	CC	GO:0030427	site of polarized growth	48/1389	167/19659	1.5e-17	5.28e-16	3.2e-16	APP/MAP2/DPYSL3/CALM1/HSP90AA1/CALM3/TIMP2/SNAP25/KIF5C/THY1/TMOD2/OLFM1/PINK1/NPTXR/STMN3/APBB1/STMN2/MYO5A/ADGRL1/PAFAH1B1/CDK5R1/MAPK8IP3/BASP1/KLC1/NECTIN1/PCDH9/NRSN1/EPHA4/NEFL/RASGRF1/DVL1/SHANK2/DCTN2/DNM2/BOC/TIAM1/PPP1R9A/CBX6/NGEF/EXOC4/SNCA/TAOK2/CDK5R2/PTK2B/DLG3/CYTH2/LAMP5/PTPRO	48
GO:0070382	CC	GO:0070382	exocytic vesicle	52/1389	197/19659	3.85e-17	1.28e-15	7.76e-16	DPYSL3/KIF1A/CALM1/CALM3/SNAP25/SCAMP5/VAMP2/SYP/SEPT5/SV2A/SYN1/UNC13A/PTPRN2/SLC17A7/SYT1/DNM1/APBA2/GRIN1/SH3GL2/RAB6A/SYTL4/STX1B/DLG4/SYNGR1/RPH3A/BSN/DNAJC5/SYN2/ATP6V0D1/BRSK1/SCAMP1/PRRT2/DMXL2/CDK16/TPRG1L/SVOP/SYT4/SLC40A1/RAB3A/AMPH/SNCA/DNM1L/SYT7/APBA1/SLC6A17/SYT13/STX7/RAB15/GRIN2A/WDR7/SYTL2/LAMP5	52
GO:0008021	CC	GO:0008021	synaptic vesicle	47/1389	180/19659	1.99e-15	6.3e-14	3.82e-14	KIF1A/CALM1/CALM3/SNAP25/SCAMP5/VAMP2/SYP/SEPT5/SV2A/SYN1/UNC13A/PTPRN2/SLC17A7/SYT1/DNM1/APBA2/GRIN1/SH3GL2/STX1B/DLG4/SYNGR1/RPH3A/BSN/DNAJC5/SYN2/ATP6V0D1/BRSK1/SCAMP1/PRRT2/DMXL2/CDK16/TPRG1L/SVOP/SYT4/SLC40A1/RAB3A/AMPH/SNCA/DNM1L/SYT7/APBA1/SLC6A17/STX7/RAB15/GRIN2A/WDR7/LAMP5	47
GO:0044306	CC	GO:0044306	neuron projection terminus	40/1389	138/19659	5.43e-15	1.63e-13	9.91e-14	ACTG1/HSPA8/CPLX2/VAMP2/UCHL1/SYP/NCS1/UNC13A/PTPRN2/PTPRN/SCRG1/SYT1/TSPOAP1/GRIN1/GAD1/DLG4/GIT1/BSN/PRKCB/CPLX1/EPHA4/RNF40/SLC9A6/BAIAP2/ATP6V0D1/PACSIN1/PRRT2/TANC1/TPRG1L/GOT1/SYT4/SYNJ1/RAB3A/SNCA/AP1S1/KCNAB2/SYT7/KCNC1/CAD/AAK1	40
GO:0099568	CC	GO:0099568	cytoplasmic region	79/1389	479/19659	1.1e-12	3.16e-11	1.91e-11	MAP2/KIF1A/SPTAN1/MAP1A/SEPT2/SEPT3/PDZD4/KIF5C/NSMF/UCHL1/NCL/RHOA/KIF5A/HIF1A/SEPT5/MAPK1/DCTN1/UNC13A/SPTBN2/PRKAR1A/RDX/HNRNPU/NDFIP1/PAFAH1B1/MAPK8IP3/CTNNA2/SYBU/GAD1/SFPQ/DLG4/CAPN2/AKAP12/MAPRE1/ARHGAP32/MYO9B/DSTN/BSN/ASTN2/GABARAPL1/WASF1/TMOD1/FLNB/RIMS4/AKAP13/KIF3A/MAP1LC3B/ACTR1A/AKT2/RANGAP1/DLG2/AP3B2/KIF3B/NEFL/BAIAP2/DMTN/RIMS3/GPSM2/PXN/STIM1/PRKCZ/PPP1R9A/KIFAP3/EXOC4/OPA1/PRK…	79
GO:0030658	CC	GO:0030658	transport vesicle membrane	45/1389	204/19659	5.02e-12	1.38e-10	8.37e-11	CPE/CALM1/CALM3/SCAMP5/VAMP2/SREBF2/SYP/SV2A/SYN1/UNC13A/PTPRN2/PTPRN/SLC17A7/SYT1/NRGN/CHGA/SH3GL2/SYTL4/SYNGR1/RPH3A/NCALD/AP2A1/DNAJC5/SYN2/SCAMP1/PRRT2/DMXL2/VMA21/TPRG1L/SVOP/SYT4/TMED2/RAB3A/AMPH/SNCA/AP1S1/RAB1A/DNM1L/MAP6/SYT7/SEC23B/SLC6A17/CNIH2/ITPR1/LAMP5	45
GO:0005874	CC	GO:0005874	microtubule	70/1389	414/19659	6.73e-12	1.77e-10	1.07e-10	TUBA1A/MAP2/KIF1A/CALM1/MAP1B/MAP1A/DYNC1H1/TUBB2A/CALM3/CALM2/DCLK2/KIF5C/STMN1/CLIP2/KIF5A/KIF3C/TUBB3/DCTN1/MYO5A/HNRNPU/PAFAH1B1/CDK5R1/DNM1/SYBU/KLC1/MAPRE1/MAPRE2/KIF21A/GABARAPL1/BEX4/DNM3/HSPH1/LRPPRC/KIF3A/MAP1LC3B/DYNLL2/KIF3B/SERP1/BAIAP2/DVL1/TUBA4A/KIFC2/MAPRE3/DCTN2/DNM2/CAMSAP1/TIAM1/STIM1/TUBG2/WDR47/SYNJ1/KIFAP3/SNPH/EML3/SKA2/CCSAP/DNM1L/CEP170B/MAP6/KCNAB2/MAP1LC3A/MAP1S/HID1/K…	70
GO:0031252	CC	GO:0031252	cell leading edge	67/1389	390/19659	9.19e-12	2.32e-10	1.41e-10	SLC1A2/APP/DPYSL3/THY1/RHOA/ARHGEF6/ANTXR1/ENAH/PSD/APBB1/STMN2/ARHGEF4/MYO5A/RDX/ATP6V1B2/PAFAH1B1/CTNNA2/INPPL1/PALM/CDC42BPB/PSD3/SCRIB/EPB41L3/LMO4/GABARAPL1/PPP1R9B/WASF1/TLN2/ATP2B1/CNTNAP2/AKT2/GABRG1/ARHGEF26/BAIAP2/PACSIN1/PDXP/LIMK1/PIEZO1/PIP5K1C/SNX5/PAK1/DGKZ/GABRG2/DNM2/PXN/JCAD/TIAM1/ARF4/PRKCZ/UNC5A/PPP1R9A/PTPRK/MPP2/TWF1/AMPH/PTK2B/KCNC1/CORO1B/PDE4A/AAK1/HPCA/PTPRM/DDN/LAMP5/PT…	67
GO:0120111	CC	GO:0120111	neuron projection cytoplasm	26/1389	81/19659	2.43e-11	5.92e-10	3.59e-10	MAP2/KIF1A/MAP1A/KIF5C/UCHL1/KIF5A/HIF1A/MAPK1/HNRNPU/PAFAH1B1/MAPK8IP3/SYBU/SFPQ/DLG4/GABARAPL1/WASF1/KIF3A/RANGAP1/DLG2/AP3B2/KIF3B/NEFL/BAIAP2/OPA1/BLOC1S6/HPCA	26
GO:0042734	CC	GO:0042734	presynaptic membrane	38/1389	161/19659	2.69e-11	6.3e-10	3.82e-10	SLC1A2/SNAP25/SLC6A1/CADM3/NRXN1/SYP/STXBP1/APBB1/UNC13A/ADGRL1/SYT1/CTNNA2/DNM1/PDE2A/STX1B/SCRIB/LRRC4B/NECTIN1/ATP2B1/RIMS4/CNTNAP1/EPHA4/APH1A/RIMS3/PRRT2/CHRNB2/SCN2A/EFNB3/NPTN/NCSTN/SNPH/KCNJ9/DNM1L/SYT7/APBA1/KCNC1/GRM3/GRIN2A	38
GO:0043679	CC	GO:0043679	axon terminus	32/1389	120/19659	3.27e-11	7.39e-10	4.48e-10	ACTG1/HSPA8/CPLX2/SYP/NCS1/UNC13A/PTPRN2/PTPRN/TSPOAP1/GRIN1/GAD1/GIT1/PRKCB/CPLX1/EPHA4/RNF40/SLC9A6/ATP6V0D1/PACSIN1/PRRT2/TANC1/TPRG1L/GOT1/SYNJ1/RAB3A/SNCA/AP1S1/KCNAB2/SYT7/KCNC1/CAD/AAK1	32
GO:0030672	CC	GO:0030672	synaptic vesicle membrane	29/1389	102/19659	4.99e-11	1.05e-09	6.37e-10	CALM1/CALM3/SCAMP5/VAMP2/SYP/SV2A/SYN1/UNC13A/PTPRN2/SLC17A7/SYT1/SH3GL2/SYNGR1/RPH3A/DNAJC5/SYN2/SCAMP1/PRRT2/DMXL2/TPRG1L/SVOP/SYT4/RAB3A/AMPH/SNCA/DNM1L/SYT7/SLC6A17/LAMP5	29
GO:0099501	CC	GO:0099501	exocytic vesicle membrane	29/1389	102/19659	4.99e-11	1.05e-09	6.37e-10	CALM1/CALM3/SCAMP5/VAMP2/SYP/SV2A/SYN1/UNC13A/PTPRN2/SLC17A7/SYT1/SH3GL2/SYNGR1/RPH3A/DNAJC5/SYN2/SCAMP1/PRRT2/DMXL2/TPRG1L/SVOP/SYT4/RAB3A/AMPH/SNCA/DNM1L/SYT7/SLC6A17/LAMP5	29
GO:0044304	CC	GO:0044304	main axon	23/1389	68/19659	1.03e-10	2.11e-09	1.28e-09	SLC1A2/APP/MAP2/MAP1A/THY1/ANK2/SPOCK1/APBB1/DNM1/DLG4/EPB41L3/ANK3/CNTNAP2/CNTNAP1/DLG2/SCN2A/TIAM1/SCN1A/DAGLA/KCNAB2/KCNC1/SPTBN4/SCN1B	23
GO:0098839	CC	GO:0098839	postsynaptic density membrane	23/1389	75/19659	9.49e-10	1.78e-08	1.08e-08	CLSTN1/GRIN1/ATP2B2/DLG4/SCRIB/LRRC4B/DLG2/CLSTN3/ADCY1/LRRTM2/PLPPR4/EFNB3/TIAM1/LRRC4/NPTN/SLITRK1/ACTN2/DLG3/GRIN2C/CNIH2/GRIN2A/GRM5/PTPRO	23
GO:0098982	CC	GO:0098982	GABA-ergic synapse	23/1389	75/19659	9.49e-10	1.78e-08	1.08e-08	CLSTN1/SLC6A1/NRXN1/SV2A/GABRB3/ATP2B2/PLCB1/BSN/ARHGEF9/ATP2B1/CLSTN3/CDH13/GABRG2/LRRTM2/GUCY1A1/NPTN/SLITRK1/GABRD/SYT7/SLC6A17/GLRB/IQSEC3/PTPRO	23
GO:0048786	CC	GO:0048786	presynaptic active zone	22/1389	69/19659	9.56e-10	1.78e-08	1.08e-08	APP/NRXN1/SYP/STXBP1/SV2A/SYN1/UNC13A/SLC17A7/CTNNA2/GAD1/STX1B/NECTIN1/BSN/ATP2B1/RIMS4/CNTNAP1/BRSK1/RIMS3/PPFIA1/NPTN/APBA1/PPFIA3	22
GO:0031256	CC	GO:0031256	leading edge membrane	35/1389	167/19659	4.83e-09	8.72e-08	5.29e-08	SLC1A2/THY1/RHOA/ANTXR1/PSD/ARHGEF4/PALM/PSD3/EPB41L3/GABARAPL1/PPP1R9B/ATP2B1/CNTNAP2/AKT2/GABRG1/PACSIN1/PDXP/PIEZO1/PIP5K1C/PAK1/GABRG2/DNM2/JCAD/TIAM1/ARF4/UNC5A/PTPRK/MPP2/TWF1/AMPH/KCNC1/PDE4A/HPCA/DDN/LAMP5	35
GO:0031594	CC	GO:0031594	neuromuscular junction	22/1389	76/19659	7.3e-09	1.28e-07	7.77e-08	TUBA1A/APP/SPOCK1/SYP/SV2A/UNC13A/PRKAR1A/CDK5R1/STX1B/DLG4/SYNGR1/ANK3/F2R/DNAJC5/LAMA5/DLG2/EPHA4/NEFL/DLGAP4/PPP1R9A/PRKACA/DLG3	22
GO:0005925	CC	GO:0005925	focal adhesion	60/1389	402/19659	2.82e-08	4.81e-07	2.92e-07	ACTG1/HSPA8/PLEC/CD99/FHL1/THY1/YWHAZ/RHOA/YWHAG/CD9/PCBP2/MAPK1/YWHAB/ENAH/HNRNPK/RDX/ATP6V0C/ANXA6/CSRP2/GNA12/CD99L2/CAPN2/AKAP12/MAPRE1/GIT1/PI4KA/MAPRE2/GNA13/WASF1/TLN2/MPRIP/FLNB/MPZL1/EHD3/MAPK3/LIMK1/PIP5K1C/PPP1CC/YES1/PAK1/CDH13/DNM2/PXN/PPFIA1/CHP1/NCSTN/ARHGAP26/TWF1/MAP2K1/PDPK1/ACTN2/G3BP1/PTK2B/RSU1/CORO1B/CAT/LIMD1/RALA/PTK7/FLRT2	60
GO:0099634	CC	GO:0099634	postsynaptic specialization membrane	25/1389	102/19659	2.92e-08	4.86e-07	2.95e-07	HSPA8/CLSTN1/GRIN1/ATP2B2/DLG4/SCRIB/LRRC4B/DLG2/CLSTN3/ADCY1/CHRNB2/LRRTM2/PLPPR4/EFNB3/TIAM1/LRRC4/NPTN/SLITRK1/ACTN2/DLG3/GRIN2C/CNIH2/GRIN2A/GRM5/PTPRO	25
GO:0005938	CC	GO:0005938	cell cortex	48/1389	292/19659	3.45e-08	5.59e-07	3.39e-07	SPTAN1/SEPT2/SEPT3/PDZD4/NSMF/NCL/RHOA/SEPT5/DCTN1/UNC13A/SPTBN2/RDX/NDFIP1/PAFAH1B1/CTNNA2/GAD1/DLG4/CAPN2/AKAP12/MAPRE1/ARHGAP32/MYO9B/DSTN/BSN/ASTN2/TMOD1/FLNB/RIMS4/AKAP13/ACTR1A/AKT2/DMTN/RIMS3/GPSM2/PXN/STIM1/PRKCZ/PPP1R9A/EXOC4/SNCA/CAP2/ACTN2/PTK2B/SPTBN4/SHROOM2/PPFIA3/MYADM/RND1	48
GO:0031234	CC	GO:0031234	extrinsic component of cytoplasmic side of plasma membrane	23/1389	89/19659	3.58e-08	5.66e-07	3.43e-07	GNAS/SNAP25/ATP2A2/GNAI2/RHOA/FYN/GNAO1/GNG2/GNA12/DLG4/GNA13/GNAQ/SHANK3/SNX5/YES1/CDK16/GNAZ/TIAM1/KCNAB2/PTK2B/SNX18/GRAMD1A/GNG3	23
GO:0005924	CC	GO:0005924	cell-substrate adherens junction	60/1389	405/19659	3.71e-08	5.71e-07	3.46e-07	ACTG1/HSPA8/PLEC/CD99/FHL1/THY1/YWHAZ/RHOA/YWHAG/CD9/PCBP2/MAPK1/YWHAB/ENAH/HNRNPK/RDX/ATP6V0C/ANXA6/CSRP2/GNA12/CD99L2/CAPN2/AKAP12/MAPRE1/GIT1/PI4KA/MAPRE2/GNA13/WASF1/TLN2/MPRIP/FLNB/MPZL1/EHD3/MAPK3/LIMK1/PIP5K1C/PPP1CC/YES1/PAK1/CDH13/DNM2/PXN/PPFIA1/CHP1/NCSTN/ARHGAP26/TWF1/MAP2K1/PDPK1/ACTN2/G3BP1/PTK2B/RSU1/CORO1B/CAT/LIMD1/RALA/PTK7/FLRT2	60
GO:0030055	CC	GO:0030055	cell-substrate junction	60/1389	409/19659	5.31e-08	7.99e-07	4.84e-07	ACTG1/HSPA8/PLEC/CD99/FHL1/THY1/YWHAZ/RHOA/YWHAG/CD9/PCBP2/MAPK1/YWHAB/ENAH/HNRNPK/RDX/ATP6V0C/ANXA6/CSRP2/GNA12/CD99L2/CAPN2/AKAP12/MAPRE1/GIT1/PI4KA/MAPRE2/GNA13/WASF1/TLN2/MPRIP/FLNB/MPZL1/EHD3/MAPK3/LIMK1/PIP5K1C/PPP1CC/YES1/PAK1/CDH13/DNM2/PXN/PPFIA1/CHP1/NCSTN/ARHGAP26/TWF1/MAP2K1/PDPK1/ACTN2/G3BP1/PTK2B/RSU1/CORO1B/CAT/LIMD1/RALA/PTK7/FLRT2	60
GO:1904115	CC	GO:1904115	axon cytoplasm	17/1389	53/19659	6.95e-08	1.02e-06	6.19e-07	KIF1A/MAP1A/KIF5C/UCHL1/KIF5A/HIF1A/PAFAH1B1/MAPK8IP3/SYBU/KIF3A/RANGAP1/DLG2/AP3B2/KIF3B/NEFL/OPA1/BLOC1S6	17
GO:0008287	CC	GO:0008287	protein serine/threonine phosphatase complex	16/1389	48/19659	9.16e-08	1.29e-06	7.8e-07	PPP2R1A/PPP2R2C/CYCS/PPP1R9B/PTPA/PPP3CA/PPP1R10/PPP2R2B/STRN4/PPP1CC/PPP2CA/PPP3CB/PPP3R1/ITPR1/PPP4R1/PPP2R5D	16
GO:1903293	CC	GO:1903293	phosphatase complex	16/1389	48/19659	9.16e-08	1.29e-06	7.8e-07	PPP2R1A/PPP2R2C/CYCS/PPP1R9B/PTPA/PPP3CA/PPP1R10/PPP2R2B/STRN4/PPP1CC/PPP2CA/PPP3CB/PPP3R1/ITPR1/PPP4R1/PPP2R5D	16
GO:0099699	CC	GO:0099699	integral component of synaptic membrane	31/1389	154/19659	9.55e-08	1.31e-06	7.96e-07	SLC1A2/CLSTN1/SLC6A1/CADM3/NRXN1/GRIN1/LRRC4B/NECTIN1/ATP2B1/EPHA4/CLSTN3/ADCY1/APH1A/CHRNB2/LRRTM2/PLPPR4/SCN2A/EFNB3/LRRC4/NPTN/NCSTN/SLITRK1/KCNJ9/DAGLA/GABRD/SYT7/KCNC1/GRM3/CNIH2/GRIN2A/PTPRO	31
GO:0019898	CC	GO:0019898	extrinsic component of membrane	46/1389	287/19659	1.43e-07	1.92e-06	1.17e-06	GNAS/SNAP25/ATP2A2/GNAI2/PRNP/RHOA/FYN/GNAO1/SYN1/PSD/MGLL/CTNNA2/GNG2/GNA12/SYTL4/DLG4/SCRIB/RPH3A/GNA13/GNAQ/NMT1/RNF40/WDR45B/SHANK3/SNX5/YES1/RB1CC1/CDH13/CDK16/GNAZ/TIAM1/GRIPAP1/OPA1/KCNAB2/PTK2B/SNX18/GRAMD1A/ULK1/BLOC1S6/HID1/SNX10/AAK1/SYTL2/HPCA/GNG3/COQ8B	46
GO:0044448	CC	GO:0044448	cell cortex part	32/1389	168/19659	2.27e-07	2.99e-06	1.81e-06	SPTAN1/SEPT2/SEPT3/NSMF/SEPT5/DCTN1/UNC13A/SPTBN2/RDX/CTNNA2/DLG4/CAPN2/MAPRE1/DSTN/BSN/TMOD1/RIMS4/AKAP13/ACTR1A/DMTN/RIMS3/GPSM2/STIM1/PRKCZ/PPP1R9A/EXOC4/CAP2/ACTN2/SPTBN4/SHROOM2/PPFIA3/MYADM	32
GO:1902495	CC	GO:1902495	transmembrane transporter complex	49/1389	325/19659	3.83e-07	4.94e-06	2.99e-06	CALM1/CALM3/ATP1A3/SNAP25/CALM2/ATP1A1/GRIA2/VAMP2/ATP1B1/SCN3B/GABRB3/AKAP6/GRIN1/DLG4/SCRIB/CNTNAP2/PTPA/SCN4B/CNTNAP1/KCNMA1/DLG2/GABRG1/SHANK3/SHANK2/CHRNB2/GABRG2/HCN2/SCN2A/SCN1A/KCNF1/DPP10/LRRC8B/PRKACA/GABRD/KCNAB2/SCN2B/PTK2B/KCNC1/DLG3/CPT1C/GRIN2C/CNIH2/GRIN2A/GLRB/CACNA1E/SHANK1/ABCD4/SCN1B/KCNQ5	49
GO:0009898	CC	GO:0009898	cytoplasmic side of plasma membrane	29/1389	149/19659	5.17e-07	6.53e-06	3.96e-06	GNAS/SNAP25/ATP2A2/GNAI2/NPTXR/RHOA/FYN/GNAO1/GNG2/GNA12/PALM/DLG4/GNA13/ATP2B1/PPP3CA/GNAQ/SHANK3/SNX5/YES1/CDK16/GNAZ/TIAM1/CBX6/KCNAB2/PTK2B/SNX18/GRAMD1A/GNG3/PTEN	29
GO:0099240	CC	GO:0099240	intrinsic component of synaptic membrane	31/1389	166/19659	5.49e-07	6.81e-06	4.13e-06	SLC1A2/CLSTN1/SLC6A1/CADM3/NRXN1/GRIN1/LRRC4B/NECTIN1/ATP2B1/EPHA4/CLSTN3/ADCY1/APH1A/CHRNB2/LRRTM2/PLPPR4/SCN2A/EFNB3/LRRC4/NPTN/NCSTN/SLITRK1/KCNJ9/DAGLA/GABRD/SYT7/KCNC1/GRM3/CNIH2/GRIN2A/PTPRO	31
GO:0060076	CC	GO:0060076	excitatory synapse	15/1389	48/19659	5.99e-07	7.2e-06	4.37e-06	GRIA2/CADM3/SYP/SPTBN2/SLC17A7/SYT1/CTNNA2/GRIN1/DLG4/BSN/BAIAP2/LRRTM2/LRRC4/KCNJ9/SHANK1	15
GO:0033176	CC	GO:0033176	proton-transporting V-type ATPase complex	11/1389	26/19659	6.04e-07	7.2e-06	4.37e-06	ATP6V1G2/ATP6V0A1/ATP6V1B2/ATP6V0C/ATP6AP1/ATP6V1A/ATP6V0E1/ATP6V0D1/ATP6V1C1/ATP6V1D/ATP6V1H	11
GO:1990351	CC	GO:1990351	transporter complex	49/1389	333/19659	7.97e-07	9.33e-06	5.65e-06	CALM1/CALM3/ATP1A3/SNAP25/CALM2/ATP1A1/GRIA2/VAMP2/ATP1B1/SCN3B/GABRB3/AKAP6/GRIN1/DLG4/SCRIB/CNTNAP2/PTPA/SCN4B/CNTNAP1/KCNMA1/DLG2/GABRG1/SHANK3/SHANK2/CHRNB2/GABRG2/HCN2/SCN2A/SCN1A/KCNF1/DPP10/LRRC8B/PRKACA/GABRD/KCNAB2/SCN2B/PTK2B/KCNC1/DLG3/CPT1C/GRIN2C/CNIH2/GRIN2A/GLRB/CACNA1E/SHANK1/ABCD4/SCN1B/KCNQ5	49
GO:0032838	CC	GO:0032838	plasma membrane bounded cell projection cytoplasm	34/1389	196/19659	9.51e-07	1.09e-05	6.62e-06	MAP2/KIF1A/MAP1A/SEPT2/KIF5C/UCHL1/KIF5A/HIF1A/MAPK1/PRKAR1A/HNRNPU/PAFAH1B1/MAPK8IP3/SYBU/SFPQ/DLG4/GABARAPL1/WASF1/KIF3A/MAP1LC3B/RANGAP1/DLG2/AP3B2/KIF3B/NEFL/BAIAP2/KIFAP3/OPA1/PRKACA/CCSAP/BLOC1S6/HPCA/ARFGEF2/IFT140	34
GO:0030135	CC	GO:0030135	coated vesicle	43/1389	280/19659	1.18e-06	1.33e-05	8.09e-06	APP/HSPA8/VAMP2/SREBF2/ASTN1/CD9/AP2M1/SLC17A7/SYT1/SNAP91/NRGN/HSPD1/SH3GL2/VANGL2/EPS15/GAD1/NCALD/AP2A1/ASTN2/ACTR1A/KDELR1/DNAJC5/AP3B2/NECAP1/DVL1/SCAMP1/AP2A2/RAB14/DNM2/VMA21/INPP5F/TEX261/TMED2/RAB3A/AP1S1/SEC23B/SNX18/ECPAS/DDHD2/CNIH2/AAK1/WNT5A/SPG21	43
GO:0098562	CC	GO:0098562	cytoplasmic side of membrane	31/1389	172/19659	1.22e-06	1.35e-05	8.21e-06	GNAS/SNAP25/ATP2A2/GNAI2/NPTXR/RHOA/FYN/GNAO1/EEF1A2/GNG2/CDIP1/GNA12/PALM/DLG4/GNA13/ATP2B1/PPP3CA/GNAQ/SHANK3/SNX5/YES1/CDK16/GNAZ/TIAM1/CBX6/KCNAB2/PTK2B/SNX18/GRAMD1A/GNG3/PTEN	31
GO:0034702	CC	GO:0034702	ion channel complex	45/1389	301/19659	1.43e-06	1.56e-05	9.46e-06	CALM1/CALM3/SNAP25/CALM2/GRIA2/VAMP2/SCN3B/GABRB3/AKAP6/GRIN1/DLG4/SCRIB/CNTNAP2/PTPA/SCN4B/CNTNAP1/KCNMA1/DLG2/GABRG1/SHANK3/SHANK2/CHRNB2/GABRG2/HCN2/SCN2A/SCN1A/KCNF1/DPP10/LRRC8B/PRKACA/GABRD/KCNAB2/SCN2B/PTK2B/KCNC1/DLG3/CPT1C/GRIN2C/CNIH2/GRIN2A/GLRB/CACNA1E/SHANK1/SCN1B/KCNQ5	45
GO:0044305	CC	GO:0044305	calyx of Held	10/1389	23/19659	1.46e-06	1.57e-05	9.51e-06	ACTG1/CPLX2/NCS1/UNC13A/TSPOAP1/GIT1/PRKCB/CPLX1/TPRG1L/KCNC1	10
GO:0043198	CC	GO:0043198	dendritic shaft	12/1389	35/19659	2.67e-06	2.81e-05	1.71e-05	APP/MAP2/MAP1A/JPH4/NSF/EPHA4/BAIAP2/SYNGAP1/MPP2/DLG3/CNIH2/PRKAR2B	12
GO:0005875	CC	GO:0005875	microtubule associated complex	27/1389	147/19659	4.03e-06	4.17e-05	2.53e-05	MAP2/KIF1A/MAP1B/MAP1A/DYNC1H1/KIF5C/CLIP2/KIF5A/KIF3C/DCTN1/PAFAH1B1/KLC1/KIF21A/KIF3A/ACTR1A/DYNLL2/NUDCD3/KIF3B/KIFC2/DCTN2/PXN/KIFAP3/MAP1S/KLC2/ACTR1B/DYNC1I1/FNTA	27
GO:0034703	CC	GO:0034703	cation channel complex	35/1389	219/19659	4.6e-06	4.69e-05	2.85e-05	CALM1/CALM3/SNAP25/CALM2/GRIA2/VAMP2/SCN3B/AKAP6/GRIN1/DLG4/CNTNAP2/PTPA/SCN4B/CNTNAP1/KCNMA1/DLG2/HCN2/SCN2A/SCN1A/KCNF1/DPP10/PRKACA/KCNAB2/SCN2B/PTK2B/KCNC1/DLG3/CPT1C/GRIN2C/CNIH2/GRIN2A/CACNA1E/SHANK1/SCN1B/KCNQ5	35
GO:0060198	CC	GO:0060198	clathrin-sculpted vesicle	7/1389	12/19659	5e-06	5.02e-05	3.04e-05	HSPA8/VAMP2/SLC17A7/SYT1/GAD1/DNAJC5/RAB3A	7
GO:0032589	CC	GO:0032589	neuron projection membrane	15/1389	57/19659	6.6e-06	6.52e-05	3.95e-05	SLC1A2/THY1/PALM/EPB41L3/GABARAPL1/ATP2B1/CNTNAP2/GABRG1/GABRG2/UNC5A/MPP2/KCNC1/HPCA/DDN/LAMP5	15
GO:0098686	CC	GO:0098686	hippocampal mossy fiber to CA3 synapse	11/1389	32/19659	6.79e-06	6.6e-05	4e-05	YWHAZ/SYT1/CTNNA2/RAPGEF4/SH3GL2/NECTIN1/PRKAR1B/ADCY1/LRRTM2/EFNB3/SYT7	11
GO:0016469	CC	GO:0016469	proton-transporting two-sector ATPase complex	14/1389	51/19659	7.82e-06	7.38e-05	4.47e-05	ATP5F1B/ATP5F1A/ATP6V1G2/ATP6V0A1/ATP6V1B2/ATP6V0C/ATP6AP1/ATP6V1A/ATP6V1E1/ATP6V0E1/ATP6V0D1/ATP6V1C1/ATP6V1D/ATP6V1H	14
GO:0099061	CC	GO:0099061	integral component of postsynaptic density membrane	14/1389	51/19659	7.82e-06	7.38e-05	4.47e-05	CLSTN1/GRIN1/LRRC4B/CLSTN3/ADCY1/LRRTM2/PLPPR4/EFNB3/LRRC4/NPTN/SLITRK1/CNIH2/GRIN2A/PTPRO	14
GO:0019867	CC	GO:0019867	outer membrane	33/1389	206/19659	8.1e-06	7.39e-05	4.48e-05	SNN/PINK1/SYNE1/HADHB/VAT1/PDE2A/HK1/STARD7/WASF1/LRPPRC/VDAC1/AGPAT5/EPHA4/MOAP1/PPP2R2B/BCL2L2/MAVS/ANKH/GDAP1/BNIP3/PPP1CC/ACSL6/RAF1/OPA1/SNCA/DNM1L/ACSL4/TOMM70/VDAC3/CPT1C/ULK1/PI4KB/NAV3	33
GO:0016581	CC	GO:0016581	NuRD complex	8/1389	17/19659	8.31e-06	7.39e-05	4.48e-05	CHD4/CHD3/RBBP7/APPL2/MTA2/CHD5/MTA3/GATAD2A	8
GO:0033178	CC	GO:0033178	proton-transporting two-sector ATPase complex, catalytic domain	8/1389	17/19659	8.31e-06	7.39e-05	4.48e-05	ATP5F1B/ATP5F1A/ATP6V1B2/ATP6AP1/ATP6V1A/ATP6V1E1/ATP6V1C1/ATP6V1H	8
GO:0090545	CC	GO:0090545	CHD-type complex	8/1389	17/19659	8.31e-06	7.39e-05	4.48e-05	CHD4/CHD3/RBBP7/APPL2/MTA2/CHD5/MTA3/GATAD2A	8
GO:0019897	CC	GO:0019897	extrinsic component of plasma membrane	28/1389	162/19659	9.03e-06	7.93e-05	4.81e-05	GNAS/SNAP25/ATP2A2/GNAI2/RHOA/FYN/GNAO1/CTNNA2/GNG2/GNA12/DLG4/SCRIB/GNA13/GNAQ/SHANK3/SNX5/YES1/CDH13/CDK16/GNAZ/TIAM1/KCNAB2/PTK2B/SNX18/GRAMD1A/AAK1/SYTL2/GNG3	28
GO:0030136	CC	GO:0030136	clathrin-coated vesicle	30/1389	180/19659	9.28e-06	8.04e-05	4.87e-05	HSPA8/VAMP2/ASTN1/CD9/AP2M1/SLC17A7/SYT1/SNAP91/NRGN/SH3GL2/EPS15/GAD1/NCALD/AP2A1/ASTN2/DNAJC5/AP3B2/NECAP1/DVL1/SCAMP1/AP2A2/RAB14/DNM2/INPP5F/RAB3A/AP1S1/SNX18/AAK1/WNT5A/SPG21	30
GO:0008328	CC	GO:0008328	ionotropic glutamate receptor complex	14/1389	52/19659	1e-05	8.55e-05	5.18e-05	GRIA2/GRIN1/DLG4/SCRIB/DLG2/SHANK3/SHANK2/PTK2B/DLG3/CPT1C/GRIN2C/CNIH2/GRIN2A/SHANK1	14
GO:0005905	CC	GO:0005905	clathrin-coated pit	16/1389	66/19659	1.03e-05	8.61e-05	5.22e-05	APP/AP2M1/SNAP91/HSPD1/EPN1/EPS15/AP2A1/LRP3/NECAP1/AP2A2/DNM2/INPP5F/SYNJ1/AP1S1/DNM1L/AAK1	16
GO:0031253	CC	GO:0031253	cell projection membrane	46/1389	334/19659	1.04e-05	8.61e-05	5.22e-05	SLC1A2/NDRG4/SEPT2/THY1/RHOA/ANTXR1/PSD/ARHGEF4/GPI/PKD1/GNA12/PALM/EPS15/PSD3/MAPRE1/EPB41L3/GABARAPL1/GNA13/PPP1R9B/ATP2B1/CNTNAP2/AKT2/EHD3/GABRG1/DMTN/SHANK3/PACSIN1/PDXP/SHANK2/PIEZO1/PIP5K1C/PAK1/GABRG2/DNM2/JCAD/TIAM1/ARF4/UNC5A/MPP2/TWF1/KCNC1/PDE4A/HPCA/SMO/DDN/LAMP5	46
GO:0032839	CC	GO:0032839	dendrite cytoplasm	11/1389	34/19659	1.32e-05	0.000108401	6.57e-05	MAP2/KIF5C/KIF5A/MAPK1/HNRNPU/SFPQ/DLG4/GABARAPL1/WASF1/BAIAP2/HPCA	11
GO:0015629	CC	GO:0015629	actin cytoskeleton	60/1389	483/19659	1.39e-05	0.000110509	6.7e-05	CRYAB/ACTG1/DPYSL3/SPTAN1/TMOD2/GAS7/FYN/CDC42EP4/HNRNPC/DCTN1/HNRNPK/MYO5A/SPTBN2/RDX/CTNNA2/SYNPO/VANGL2/CDC42BPB/CAPN2/CORO2B/ARHGAP32/MYO9B/DSTN/IVNS1ABP/PPP1R9B/WASF1/TMOD1/TLN2/MPRIP/FLNB/AKAP13/ACTR1A/DYNLL2/SH3PXD2A/BAIAP2/DMTN/PDXP/YES1/PAK1/DCTN2/PXN/ADD2/STK17B/PRKCZ/PPP1R9A/KALRN/TWF1/AMPH/SNCA/TAOK2/CAP2/ACTN2/CORO1B/SPTBN4/SHROOM2/TARS/ACTR1B/MYADM/RND1/KLHL2	60
GO:0042470	CC	GO:0042470	melanosome	21/1389	106/19659	1.4e-05	0.000110509	6.7e-05	HSPA8/HSP90AA1/ATP1A1/YWHAZ/YWHAB/MYO5A/ATP6V1G2/GANAB/ATP6V0A1/ATP6V1B2/ANXA6/SGSM2/SYNGR1/GNA13/SND1/DNAJC5/RAB5C/NCSTN/ANXA11/RAB1A/SYTL2	21
GO:0048770	CC	GO:0048770	pigment granule	21/1389	106/19659	1.4e-05	0.000110509	6.7e-05	HSPA8/HSP90AA1/ATP1A1/YWHAZ/YWHAB/MYO5A/ATP6V1G2/GANAB/ATP6V0A1/ATP6V1B2/ANXA6/SGSM2/SYNGR1/GNA13/SND1/DNAJC5/RAB5C/NCSTN/ANXA11/RAB1A/SYTL2	21
GO:0099056	CC	GO:0099056	integral component of presynaptic membrane	17/1389	75/19659	1.44e-05	0.000112594	6.83e-05	SLC1A2/SLC6A1/CADM3/NRXN1/NECTIN1/ATP2B1/EPHA4/APH1A/CHRNB2/SCN2A/EFNB3/NPTN/NCSTN/KCNJ9/SYT7/KCNC1/GRM3	17
GO:0098878	CC	GO:0098878	neurotransmitter receptor complex	14/1389	54/19659	1.61e-05	0.000122215	7.41e-05	GRIA2/GRIN1/DLG4/SCRIB/DLG2/SHANK3/SHANK2/PTK2B/DLG3/CPT1C/GRIN2C/CNIH2/GRIN2A/SHANK1	14
GO:0099146	CC	GO:0099146	intrinsic component of postsynaptic density membrane	14/1389	54/19659	1.61e-05	0.000122215	7.41e-05	CLSTN1/GRIN1/LRRC4B/CLSTN3/ADCY1/LRRTM2/PLPPR4/EFNB3/LRRC4/NPTN/SLITRK1/CNIH2/GRIN2A/PTPRO	14
GO:0055037	CC	GO:0055037	recycling endosome	28/1389	167/19659	1.62e-05	0.000122215	7.41e-05	TUBA1A/ATP9A/CLIP3/ANK2/SCAMP5/MYO5A/BAIAP3/RAB11FIP4/RNF11/PLEKHB2/OPTN/NISCH/EHD3/NSG1/SLC9A6/SCAMP1/RAB14/SCAMP4/INPP5F/GRIPAP1/ATG9A/RAB11FIP3/STX7/ULK1/FZD7/ARFGEF2/DYNC1I1/LAMP5	28
GO:0031968	CC	GO:0031968	organelle outer membrane	32/1389	204/19659	1.71e-05	0.000127316	7.72e-05	SNN/PINK1/SYNE1/HADHB/VAT1/PDE2A/HK1/STARD7/WASF1/LRPPRC/VDAC1/AGPAT5/EPHA4/MOAP1/PPP2R2B/BCL2L2/MAVS/GDAP1/BNIP3/PPP1CC/ACSL6/RAF1/OPA1/SNCA/DNM1L/ACSL4/TOMM70/VDAC3/CPT1C/ULK1/PI4KB/NAV3	32
GO:0030175	CC	GO:0030175	filopodium	20/1389	100/19659	1.92e-05	0.000141249	8.56e-05	APP/MAP2/DYNC1H1/NPTXR/ANTXR1/ENAH/APBB1/MYO5A/RDX/INPPL1/PALM/AP2A1/PPP1R9B/EPHA4/BAIAP2/PPP1R9A/CBX6/TWF1/ACTN2/UBE2K	20
GO:0043204	CC	GO:0043204	perikaryon	23/1389	125/19659	1.98e-05	0.000143566	8.7e-05	CRYAB/ENO2/NSMF/OLFM1/ASTN1/MAPK1/PTPRN/CPNE5/SYNPO/ASTN2/CNTNAP2/KNDC1/EPHA4/PCSK2/SERPINI1/PPP5C/GOT2/PDPK1/G3BP1/DMWD/HPCA/SLC8A2/DDN	23
GO:0005741	CC	GO:0005741	mitochondrial outer membrane	29/1389	180/19659	2.51e-05	0.000180391	0.000109364	SNN/PINK1/HADHB/VAT1/PDE2A/HK1/STARD7/WASF1/VDAC1/AGPAT5/EPHA4/MOAP1/PPP2R2B/BCL2L2/MAVS/GDAP1/BNIP3/PPP1CC/ACSL6/RAF1/OPA1/SNCA/DNM1L/ACSL4/TOMM70/VDAC3/CPT1C/ULK1/PI4KB	29
GO:0030863	CC	GO:0030863	cortical cytoskeleton	20/1389	102/19659	2.6e-05	0.000184866	0.000112077	SPTAN1/NSMF/SPTBN2/RDX/DLG4/CAPN2/MAPRE1/DSTN/BSN/TMOD1/RIMS4/AKAP13/DMTN/RIMS3/PPP1R9A/CAP2/ACTN2/SPTBN4/SHROOM2/MYADM	20
GO:0044291	CC	GO:0044291	cell-cell contact zone	16/1389	71/19659	2.76e-05	0.000194158	0.000117711	ATP1A1/ANK2/ATP1B1/YWHAH/AKAP6/SCRIB/NECTIN1/ANK3/PCDH9/SCN4B/PAK1/SCN2A/TIAM1/SCN1A/SPTBN4/SCN1B	16
GO:0016234	CC	GO:0016234	inclusion body	17/1389	80/19659	3.53e-05	0.0002441	0.000147989	PRNP/PINK1/EPS15/SNCB/RANGAP1/CABIN1/UBQLN1/HTT/FBXO7/TRIM37/PSMC4/SNCA/NXF1/ATXN1/NEFM/NBN/XRN2	17
GO:0099091	CC	GO:0099091	postsynaptic specialization, intracellular component	8/1389	20/19659	3.55e-05	0.0002441	0.000147989	FYN/PSD/CTNNA2/BAIAP2/YES1/DNM2/ACTN2/DLG3	8
GO:0043195	CC	GO:0043195	terminal bouton	13/1389	51/19659	3.9e-05	0.00026531	0.000160847	HSPA8/CPLX2/SYP/UNC13A/PTPRN2/GRIN1/CPLX1/SYNJ1/RAB3A/SNCA/AP1S1/CAD/AAK1	13
GO:0030139	CC	GO:0030139	endocytic vesicle	40/1389	293/19659	4.67e-05	0.000313736	0.000190206	SPARC/ACTG1/HSP90AA1/GRIA2/CDC42EP4/STXBP1/CD9/AP2M1/CAMK2G/ATP6V0A1/ABCA1/ATP6V0C/SH3GL2/EPS15/DLG4/RAB11FIP4/CAMK2A/CAMK2B/AP2A1/FLNB/HSPH1/ATP6V0E1/EHD3/RAPGEF2/DAB2IP/RAB5C/ATP6V0D1/AP2A2/RAB14/VPS26B/DNM2/INPP5F/ANXA11/RAB11FIP3/SYT7/STX7/ECPAS/WNT5A/SMO/RALA	40
GO:0010008	CC	GO:0010008	endosome membrane	56/1389	462/19659	5.3e-05	0.000352263	0.000213564	ATP9A/CLIP3/SCAMP5/ANTXR1/AP2M1/PSD/ATP6V0A1/ATP6V0C/ANXA6/NDFIP1/ANKFY1/CDIP1/BAIAP3/EPS15/RAB11FIP4/ARHGAP32/PLEKHB2/ATP6AP1/PLEKHM2/AP2A1/OPTN/IRAK1/ATP6V0E1/EHD3/ARL8B/ATP13A2/EPHA4/NSG1/ARHGAP1/RAB5C/SLC9A6/APPL2/ATP6V0D1/SCAMP1/AP2A2/PIP5K1C/CLCN4/SNX5/RAB14/SCAMP4/INPP5F/GRIPAP1/CHMP3/ATG9A/CLCN6/RAB11FIP3/NDFIP2/SNX18/STX7/RAB15/SNX10/FZD7/PARM1/SPG21/MTMR4/LAMP5	56
GO:0097440	CC	GO:0097440	apical dendrite	7/1389	16/19659	5.61e-05	0.000369458	0.000223989	MAP2/MAP1B/NSMF/YKT6/GSK3A/PTK2B/SLC4A10	7
GO:0005911	CC	GO:0005911	cell-cell junction	54/1389	442/19659	5.79e-05	0.000377313	0.000228751	APP/TJP2/ATP1A1/ANK2/ATP2A2/CADM3/RHOA/CDC42EP4/ATP1B1/SV2A/YWHAH/RDX/AKAP6/CTNNA2/PDZD2/SYNPO/VANGL2/CDC42BPB/CD99L2/SCRIB/EPB41L3/NECTIN1/ANK3/PCDH9/CNTNAP2/SCN4B/CNTNAP1/PPP3CA/PCDH1/AKT1/RAPGEF2/BAIAP2/PDXP/PAK1/CDH13/JCAD/SCN2A/TIAM1/PRKCZ/SCN1A/JAM2/PTPRK/TWF1/MAGI1/DLG3/CYTH2/SPTBN4/SHROOM2/LIMD1/PTPRM/PTK7/FLRT2/SCN1B/MYADM	54
GO:0099055	CC	GO:0099055	integral component of postsynaptic membrane	21/1389	117/19659	6.52e-05	0.000420752	0.000255086	CLSTN1/SLC6A1/GRIN1/LRRC4B/EPHA4/CLSTN3/ADCY1/CHRNB2/LRRTM2/PLPPR4/EFNB3/LRRC4/NPTN/SLITRK1/DAGLA/GABRD/KCNC1/GRM3/CNIH2/GRIN2A/PTPRO	21
GO:0098889	CC	GO:0098889	intrinsic component of presynaptic membrane	17/1389	84/19659	6.78e-05	0.000432991	0.000262506	SLC1A2/SLC6A1/CADM3/NRXN1/NECTIN1/ATP2B1/EPHA4/APH1A/CHRNB2/SCN2A/EFNB3/NPTN/NCSTN/KCNJ9/SYT7/KCNC1/GRM3	17
GO:0032590	CC	GO:0032590	dendrite membrane	11/1389	40/19659	7.2e-05	0.000455049	0.000275879	THY1/PALM/GABARAPL1/ATP2B1/GABRG1/GABRG2/MPP2/KCNC1/HPCA/DDN/LAMP5	11
GO:0031201	CC	GO:0031201	SNARE complex	12/1389	47/19659	7.57e-05	0.000473787	0.000287239	SNAP25/CPLX2/VAMP2/SYT1/STX1B/NAPA/NAPB/CPLX1/YKT6/SYN2/STX7/BLOC1S6	12
GO:0055038	CC	GO:0055038	recycling endosome membrane	16/1389	77/19659	7.9e-05	0.000487157	0.000295345	CLIP3/SCAMP5/BAIAP3/RAB11FIP4/PLEKHB2/OPTN/EHD3/NSG1/SLC9A6/SCAMP1/RAB14/SCAMP4/GRIPAP1/RAB11FIP3/FZD7/LAMP5	16
GO:0000159	CC	GO:0000159	protein phosphatase type 2A complex	8/1389	22/19659	7.94e-05	0.000487157	0.000295345	PPP2R1A/PPP2R2C/CYCS/PTPA/PPP2R2B/STRN4/PPP2CA/PPP2R5D	8
GO:0090723	CC	GO:0090723	growth cone part	7/1389	17/19659	8.96e-05	0.000539241	0.000326921	APP/APBB1/PAFAH1B1/NECTIN1/PPP1R9A/EXOC4/LAMP5	7
GO:0099092	CC	GO:0099092	postsynaptic density, intracellular component	7/1389	17/19659	8.96e-05	0.000539241	0.000326921	FYN/PSD/CTNNA2/BAIAP2/DNM2/ACTN2/DLG3	7
GO:0005774	CC	GO:0005774	vacuolar membrane	49/1389	397/19659	9.74e-05	0.000580505	0.000351939	HSPA8/SLC22A17/SLC44A2/EEF1A2/AP2M1/ATP6V1G2/ATP6V0A1/ATP6V1B2/ATP6V0C/ANXA6/PRCP/ATP8A1/ANKFY1/CDIP1/SYNGR1/GNB4/NAPA/AP2A1/ATP6V1A/GABARAPL1/SLC12A4/NSF/ATP6V1E1/MAP1LC3B/NAPB/DNAJC5/ARL8B/GNAQ/ATP13A2/GAA/RAB5C/ATP6V0D1/CALCOCO2/AP2A2/RRAGA/RAB14/ATP6V1C1/NCSTN/CLCN6/ATP6V1D/AP1S1/ATRAID/SYT7/MAP1LC3A/ATP6V1H/STX7/ULK1/ABCD4/CKAP4	49
GO:0098936	CC	GO:0098936	intrinsic component of postsynaptic membrane	21/1389	122/19659	0.000121692	0.000718778	0.000435768	CLSTN1/SLC6A1/GRIN1/LRRC4B/EPHA4/CLSTN3/ADCY1/CHRNB2/LRRTM2/PLPPR4/EFNB3/LRRC4/NPTN/SLITRK1/DAGLA/GABRD/KCNC1/GRM3/CNIH2/GRIN2A/PTPRO	21
GO:0030027	CC	GO:0030027	lamellipodium	28/1389	188/19659	0.000141111	0.000825763	0.000500629	APP/DPYSL3/RHOA/ARHGEF6/ANTXR1/ENAH/APBB1/STMN2/RDX/CTNNA2/INPPL1/CDC42BPB/SCRIB/PPP1R9B/WASF1/PDXP/LIMK1/PIEZO1/PAK1/DGKZ/DNM2/PXN/PPP1R9A/PTK2B/CORO1B/PTPRM/PTPRO/KLHL2	28
GO:0005834	CC	GO:0005834	heterotrimeric G-protein complex	9/1389	30/19659	0.000157057	0.000902362	0.000547068	GNAS/GNAI2/GNAO1/GNG2/GNA12/GNA13/GNAQ/GNAZ/GNG3	9
GO:1905360	CC	GO:1905360	GTPase complex	9/1389	30/19659	0.000157057	0.000902362	0.000547068	GNAS/GNAI2/GNAO1/GNG2/GNA12/GNA13/GNAQ/GNAZ/GNG3	9
GO:0099522	CC	GO:0099522	region of cytosol	8/1389	24/19659	0.000160769	0.000915372	0.000554955	HSPA8/NCS1/SH3GL2/PRKCB/BAIAP2/HTT/PIN1/PTEN	8
GO:0030665	CC	GO:0030665	clathrin-coated vesicle membrane	19/1389	107/19659	0.000165385	0.000933246	0.000565792	HSPA8/VAMP2/CD9/AP2M1/SLC17A7/SYT1/NRGN/SH3GL2/EPS15/GAD1/NCALD/AP2A1/DNAJC5/AP3B2/NECAP1/AP2A2/RAB3A/AP1S1/WNT5A	19
GO:0099060	CC	GO:0099060	integral component of postsynaptic specialization membrane	15/1389	74/19659	0.000175345	0.000980279	0.000594307	CLSTN1/GRIN1/LRRC4B/CLSTN3/ADCY1/CHRNB2/LRRTM2/PLPPR4/EFNB3/LRRC4/NPTN/SLITRK1/CNIH2/GRIN2A/PTPRO	15
GO:0014704	CC	GO:0014704	intercalated disc	12/1389	51/19659	0.000176823	0.000980279	0.000594307	ATP1A1/ANK2/ATP1B1/YWHAH/AKAP6/ANK3/SCN4B/PAK1/SCN2A/SCN1A/SPTBN4/SCN1B	12
GO:0001518	CC	GO:0001518	voltage-gated sodium channel complex	6/1389	14/19659	0.000225381	0.00122794	0.000744453	SCN3B/SCN4B/SCN2A/SCN1A/SCN2B/SCN1B	6
GO:0099523	CC	GO:0099523	presynaptic cytosol	6/1389	14/19659	0.000225381	0.00122794	0.000744453	HSPA8/NCS1/SH3GL2/PRKCB/BAIAP2/HTT	6
GO:0098948	CC	GO:0098948	intrinsic component of postsynaptic specialization membrane	15/1389	77/19659	0.000277763	0.0015004	0.000909635	CLSTN1/GRIN1/LRRC4B/CLSTN3/ADCY1/CHRNB2/LRRTM2/PLPPR4/EFNB3/LRRC4/NPTN/SLITRK1/CNIH2/GRIN2A/PTPRO	15
GO:0098563	CC	GO:0098563	intrinsic component of synaptic vesicle membrane	11/1389	46/19659	0.000280729	0.00150356	0.000911554	SYP/SV2A/SYN1/PTPRN2/SLC17A7/SYT1/SYNGR1/DNAJC5/SYT4/RAB3A/SLC6A17	11
GO:0001726	CC	GO:0001726	ruffle	25/1389	167/19659	0.000289267	0.00153627	0.000931386	RHOA/PSD/ARHGEF4/MYO5A/RDX/ATP6V1B2/PSD3/PPP1R9B/TLN2/AKT2/ARHGEF26/BAIAP2/PACSIN1/PDXP/PIP5K1C/SNX5/PAK1/DNM2/JCAD/TIAM1/ARF4/TWF1/PDE4A/MYADM/KLHL2	25
GO:0032809	CC	GO:0032809	neuronal cell body membrane	8/1389	26/19659	0.000300739	0.0015708	0.000952317	ATP1A3/THY1/ATP2B1/DAB2IP/SLC4A8/UNC5A/KCNC1/HPCA	8
GO:0044298	CC	GO:0044298	cell body membrane	8/1389	26/19659	0.000300739	0.0015708	0.000952317	ATP1A3/THY1/ATP2B1/DAB2IP/SLC4A8/UNC5A/KCNC1/HPCA	8
GO:0005871	CC	GO:0005871	kinesin complex	12/1389	54/19659	0.000313746	0.00159909	0.00096947	KIF1A/KIF5C/KIF5A/KIF3C/PAFAH1B1/KLC1/KIF21A/KIF3A/KIF3B/KIFC2/KIFAP3/KLC2	12
GO:0005876	CC	GO:0005876	spindle microtubule	12/1389	54/19659	0.000313746	0.00159909	0.00096947	CALM1/CALM3/CALM2/HNRNPU/PAFAH1B1/KIF3A/KIF3B/TUBG2/KIFAP3/SKA2/CCSAP/PARP4	12
GO:0032154	CC	GO:0032154	cleavage furrow	12/1389	54/19659	0.000313746	0.00159909	0.00096947	SEPT2/RHOA/PSD/PLCD3/RDX/RAB11FIP4/CIT/PDXP/PPP1CC/RAB11FIP3/RALA/PITPNM1	12
GO:0044224	CC	GO:0044224	juxtaparanode region of axon	5/1389	10/19659	0.000326103	0.00164877	0.00099959	DLG4/EPB41L3/CNTNAP2/DLG2/KCNAB2	5
GO:0033268	CC	GO:0033268	node of Ranvier	6/1389	15/19659	0.000353222	0.00177172	0.00107413	SPOCK1/ANK3/SCN2A/SCN1A/SPTBN4/SCN1B	6
GO:0099738	CC	GO:0099738	cell cortex region	10/1389	40/19659	0.000358907	0.00178605	0.00108282	DCTN1/UNC13A/CTNNA2/BSN/RIMS4/ACTR1A/RIMS3/GPSM2/PRKCZ/PPFIA3	10
GO:0030496	CC	GO:0030496	midbody	25/1389	172/19659	0.000456204	0.00224116	0.00135873	SEPT2/GDI1/GNAI2/RHOA/RDX/HNRNPU/RAB11FIP4/CIT/ARL8B/KIF3B/PDXP/PPP1CC/MAPRE3/DNM2/IST1/ANXA11/EXOC4/ARL2BP/RAB11FIP3/PIN1/YPEL5/WIZ/MARK4/RALA/PITPNM1	25
GO:0005776	CC	GO:0005776	autophagosome	16/1389	89/19659	0.000457452	0.00224116	0.00135873	HSPA8/PEG3/PIP4K2B/GABARAPL1/OPTN/MAP1LC3B/SRPX/ATP13A2/UBQLN1/CALCOCO2/HTT/ATG9A/UBQLN2/C6orf106/MAP1LC3A/ULK1	16
GO:0030667	CC	GO:0030667	secretory granule membrane	37/1389	295/19659	0.000486706	0.00236614	0.0014345	SPARC/SNAP25/VAMP2/SIRPA/RHOA/SLC44A2/CD9/PTPRN2/ATP6V0A1/ATP6V0C/PRCP/ATP8A1/SYT1/RAB6A/SYTL4/SYNGR1/PGRMC1/ATP6AP2/CD47/DNAJC5/PCDH7/GAA/RAB5C/SCAMP1/AP2A2/RAB14/NCSTN/SYT4/TMED2/RAB3A/SNCA/ATP6V1D/KCNAB2/CCDC136/ITPR1/SLC2A3/CKAP4	37
GO:1990752	CC	GO:1990752	microtubule end	8/1389	28/19659	0.000527026	0.0025426	0.00154148	CLIP2/DCTN1/MYO5A/MAPRE1/MAPRE2/MAPRE3/CAMSAP1/NAV3	8
GO:0098831	CC	GO:0098831	presynaptic active zone cytoplasmic component	6/1389	16/19659	0.000531484	0.00254468	0.00154274	UNC13A/CTNNA2/BSN/RIMS4/RIMS3/PPFIA3	6
GO:0030662	CC	GO:0030662	coated vesicle membrane	25/1389	174/19659	0.000543652	0.00258337	0.0015662	HSPA8/VAMP2/SREBF2/CD9/AP2M1/SLC17A7/SYT1/NRGN/SH3GL2/EPS15/GAD1/NCALD/AP2A1/KDELR1/DNAJC5/AP3B2/NECAP1/AP2A2/VMA21/TMED2/RAB3A/AP1S1/SEC23B/CNIH2/WNT5A	25
GO:0017146	CC	GO:0017146	NMDA selective glutamate receptor complex	5/1389	11/19659	0.000563084	0.00265574	0.00161008	GRIN1/PTK2B/GRIN2C/GRIN2A/SHANK1	5
GO:0032587	CC	GO:0032587	ruffle membrane	16/1389	91/19659	0.000590846	0.00276604	0.00167694	RHOA/PSD/ARHGEF4/PSD3/PPP1R9B/AKT2/PACSIN1/PDXP/PIP5K1C/PAK1/DNM2/JCAD/TIAM1/ARF4/TWF1/PDE4A	16
GO:0099524	CC	GO:0099524	postsynaptic cytosol	6/1389	17/19659	0.000772517	0.00358993	0.00217644	HSPA8/NCS1/BAIAP2/HTT/PIN1/PTEN	6
GO:0005681	CC	GO:0005681	spliceosomal complex	25/1389	179/19659	0.000829165	0.00382505	0.00231898	HSPA8/HNRNPA2B1/DDX5/SNRPN/HNRNPC/HNRNPK/HNRNPU/HNRNPH1/IVNS1ABP/HTATSF1/RBMX/SF3B3/SRSF1/PRPF19/EFTUD2/DDX23/HNRNPF/RBM17/LUC7L2/UPF1/DHX38/SREK1/SF3B4/TRA2B/API5	25
GO:0032153	CC	GO:0032153	cell division site	13/1389	68/19659	0.000837221	0.00383423	0.00232455	SEPT2/RHOA/PSD/PLCD3/RDX/RAB11FIP4/CIT/PDXP/PPP1CC/RAB11FIP3/RALA/PITPNM1/RND1	13
GO:0045121	CC	GO:0045121	membrane raft	37/1389	304/19659	0.000858007	0.00390115	0.00236512	TUBA1A/APP/ADGRG1/FAIM2/ATP1A1/CLIP3/THY1/ANK2/GNAI2/PRNP/FYN/ATP1B1/MAPK1/PRKAR1A/ABCA1/AKAP6/PGK1/HSPD1/CAPN2/HK1/ATP2B1/F2R/KCNMA1/VDAC1/EFHD2/ADCY1/MAPK3/CHRNB2/CDH13/ADD2/PRKCZ/UNC5A/PRKACA/PTK2B/SMO/PRKAR2B/MYADM	37
GO:0090568	CC	GO:0090568	nuclear transcriptional repressor complex	8/1389	30/19659	0.000874433	0.00394744	0.00239318	CHD4/CHD3/RBBP7/APPL2/MTA2/CHD5/MTA3/GATAD2A	8
GO:0098857	CC	GO:0098857	membrane microdomain	37/1389	305/19659	0.000911721	0.00408658	0.00247754	TUBA1A/APP/ADGRG1/FAIM2/ATP1A1/CLIP3/THY1/ANK2/GNAI2/PRNP/FYN/ATP1B1/MAPK1/PRKAR1A/ABCA1/AKAP6/PGK1/HSPD1/CAPN2/HK1/ATP2B1/F2R/KCNMA1/VDAC1/EFHD2/ADCY1/MAPK3/CHRNB2/CDH13/ADD2/PRKCZ/UNC5A/PRKACA/PTK2B/SMO/PRKAR2B/MYADM	37
GO:0005770	CC	GO:0005770	late endosome	31/1389	243/19659	0.00101433	0.00451447	0.00273695	HSPA8/MAPK1/MYO5A/NMNAT2/ANXA6/CDIP1/BAIAP3/ASTN2/OSBPL1A/F2R/SDF4/ARL8B/ATP13A2/RAPGEF2/NSG1/SLC9A6/MAPK3/HTT/CLCN4/RAB14/VPS26B/CHMP3/ATG9A/MAP2K1/NDFIP2/MAP1LC3A/STX7/NEDD4L/ECPAS/PARM1/LAMP5	31
GO:0071013	CC	GO:0071013	catalytic step 2 spliceosome	15/1389	87/19659	0.00106721	0.00471662	0.00285951	HNRNPA2B1/DDX5/SNRPN/HNRNPC/HNRNPK/HNRNPU/HNRNPH1/RBMX/SF3B3/SRSF1/PRPF19/EFTUD2/DDX23/HNRNPF/DHX38	15
GO:0048787	CC	GO:0048787	presynaptic active zone membrane	8/1389	31/19659	0.0011064	0.00485339	0.00294243	NRXN1/STXBP1/STX1B/NECTIN1/ATP2B1/CNTNAP1/NPTN/APBA1	8
GO:0005769	CC	GO:0005769	early endosome	40/1389	341/19659	0.00111352	0.00485339	0.00294243	APP/ATP9A/CLIP3/ANK2/MAPK1/HMGB1/MYO5A/ANKFY1/HSPD1/SH3GL2/EPS15/RNF11/ASTN2/NISCH/CNTNAP2/AKT2/F2R/EPHA4/NSG1/RAB5C/SLC9A6/APPL2/ATP6V0D1/MAPK3/CLCN4/SNX5/RAB14/VPS26B/INPP5F/GRIPAP1/MGRN1/ARRDC4/MAP2K1/RAB1A/ARRDC3/STX7/ECPAS/PARM1/MTMR4/LAMP5	40
GO:0005765	CC	GO:0005765	lysosomal membrane	40/1389	344/19659	0.00131451	0.00569019	0.00344975	HSPA8/SLC44A2/EEF1A2/AP2M1/ATP6V0A1/ATP6V1B2/ATP6V0C/ANXA6/PRCP/ATP8A1/ANKFY1/CDIP1/SYNGR1/GNB4/AP2A1/ATP6V1A/SLC12A4/NSF/ATP6V1E1/DNAJC5/ARL8B/GNAQ/ATP13A2/GAA/RAB5C/ATP6V0D1/AP2A2/RRAGA/RAB14/ATP6V1C1/NCSTN/CLCN6/ATP6V1D/AP1S1/ATRAID/SYT7/ATP6V1H/STX7/ABCD4/CKAP4	40
GO:0032155	CC	GO:0032155	cell division site part	12/1389	63/19659	0.00135462	0.00582393	0.00353083	SEPT2/RHOA/PSD/PLCD3/RDX/RAB11FIP4/CIT/PDXP/PPP1CC/RAB11FIP3/RALA/PITPNM1	12
GO:0098852	CC	GO:0098852	lytic vacuole membrane	40/1389	345/19659	0.00138822	0.00592809	0.00359398	HSPA8/SLC44A2/EEF1A2/AP2M1/ATP6V0A1/ATP6V1B2/ATP6V0C/ANXA6/PRCP/ATP8A1/ANKFY1/CDIP1/SYNGR1/GNB4/AP2A1/ATP6V1A/SLC12A4/NSF/ATP6V1E1/DNAJC5/ARL8B/GNAQ/ATP13A2/GAA/RAB5C/ATP6V0D1/AP2A2/RRAGA/RAB14/ATP6V1C1/NCSTN/CLCN6/ATP6V1D/AP1S1/ATRAID/SYT7/ATP6V1H/STX7/ABCD4/CKAP4	40
GO:0043194	CC	GO:0043194	axon initial segment	6/1389	19/19659	0.0014985	0.00635605	0.00385343	MAP2/MAP1A/ANK2/ANK3/SCN1A/SPTBN4	6
GO:0008076	CC	GO:0008076	voltage-gated potassium channel complex	15/1389	90/19659	0.00152242	0.00641445	0.00388884	CALM3/SNAP25/CALM2/VAMP2/DLG4/CNTNAP2/CNTNAP1/KCNMA1/DLG2/HCN2/KCNF1/DPP10/KCNAB2/KCNC1/KCNQ5	15
GO:0030285	CC	GO:0030285	integral component of synaptic vesicle membrane	8/1389	33/19659	0.00171639	0.00713814	0.00432759	SYP/SV2A/PTPRN2/SLC17A7/SYT1/SYNGR1/SYT4/SLC6A17	8
GO:0044295	CC	GO:0044295	axonal growth cone	7/1389	26/19659	0.0017263	0.00713814	0.00432759	HSP90AA1/KIF5C/OLFM1/EPHA4/BOC/TIAM1/TAOK2	7
GO:0098589	CC	GO:0098589	membrane region	37/1389	316/19659	0.00172806	0.00713814	0.00432759	TUBA1A/APP/ADGRG1/FAIM2/ATP1A1/CLIP3/THY1/ANK2/GNAI2/PRNP/FYN/ATP1B1/MAPK1/PRKAR1A/ABCA1/AKAP6/PGK1/HSPD1/CAPN2/HK1/ATP2B1/F2R/KCNMA1/VDAC1/EFHD2/ADCY1/MAPK3/CHRNB2/CDH13/ADD2/PRKCZ/UNC5A/PRKACA/PTK2B/SMO/PRKAR2B/MYADM	37
GO:0035371	CC	GO:0035371	microtubule plus-end	6/1389	20/19659	0.00201393	0.00821162	0.0049784	CLIP2/DCTN1/MYO5A/MAPRE1/MAPRE2/MAPRE3	6
GO:0071782	CC	GO:0071782	endoplasmic reticulum tubular network	6/1389	20/19659	0.00201393	0.00821162	0.0049784	RTN4/REEP5/REEP1/STIM1/RNF41/ATL1	6
GO:0005881	CC	GO:0005881	cytoplasmic microtubule	12/1389	66/19659	0.00205523	0.0083263	0.00504792	TUBA1A/CLIP2/PAFAH1B1/MAPRE1/MAPRE2/SERP1/MAPRE3/TUBG2/SNPH/CCSAP/HID1/ARFGEF2	12
GO:1904949	CC	GO:1904949	ATPase complex	16/1389	102/19659	0.00207183	0.00834011	0.00505629	ATP1A3/ATP1A1/ATP1B1/CHD4/CHD3/SMARCA2/RBBP7/APPL2/SMARCD1/SMARCE1/MTA2/CHD5/MTA3/DPF2/GATAD2A/ABCD4	16
GO:0005819	CC	GO:0005819	spindle	38/1389	333/19659	0.002386	0.00954399	0.00578616	APP/CALM1/SEPT2/CALM3/CALM2/MAPK1/DCTN1/HNRNPU/PAFAH1B1/STX1B/RAB11FIP4/MAPRE1/MAPRE2/BEX4/KIF3A/RANGAP1/SPIN1/ARL8B/AKT1/SBDS/CBX3/KIF3B/PRPF19/GPSM2/MAPRE3/TUBG2/PPP2CA/ANXA11/KIFAP3/ARL2BP/KLHL42/SKA2/CCSAP/YPEL5/MAP1S/DYNC1I1/PARP4/SNCG	38
GO:0016528	CC	GO:0016528	sarcoplasm	13/1389	76/19659	0.00241238	0.00958882	0.00581334	PLEC/ATP2A2/SPOCK1/JPH4/CAMK2G/AKAP6/JPH3/CAMK2B/ANK3/MEF2C/HABP4/STIM1/ITPR1	13
GO:0030315	CC	GO:0030315	T-tubule	10/1389	51/19659	0.00266325	0.0104612	0.00634224	ATP1A1/ANK2/RDX/AKAP6/ANK3/SCN2A/SCN1A/PPP3CB/GOT2/SCN1B	10
GO:0031300	CC	GO:0031300	intrinsic component of organelle membrane	28/1389	226/19659	0.00266496	0.0104612	0.00634224	CLSTN1/SLC22A17/PINK1/SYP/SV2A/SYN1/PTPRN2/SLC17A7/SYT1/B4GAT1/SYNGR1/DNAJC5/ATP13A2/GDAP1/BNIP3/SLC25A4/TEX261/SYT4/RAB3A/SLC6A17/SLC35B2/TMEM43/LARGE1/SLC35A4/B4GALNT1/PEX10/CASD1/OXA1L	28
GO:0000790	CC	GO:0000790	nuclear chromatin	41/1389	369/19659	0.00269549	0.0105157	0.00637529	H3F3B/NSMF/HNRNPC/ENC1/CHD4/TRIM28/HNRNPK/HMGB1/CHD3/KLHDC3/SMARCA2/PLCB1/MORF4L1/NASP/CBX7/RBMX/MEF2C/TCF3/RBBP7/DVL3/CBX3/H2AFY/APPL2/SMARCD1/TP53/MEF2A/HMGB2/SMARCE1/MTA2/CHD5/SIN3B/NR1D1/MTA3/MEF2D/SP1/RELA/HEY2/DPF2/PPARD/GATAD2A/UHRF1	41
GO:0030125	CC	GO:0030125	clathrin vesicle coat	7/1389	28/19659	0.00274449	0.0106412	0.00645136	AP2M1/EPS15/NCALD/AP2A1/NECAP1/AP2A2/AP1S1	7
GO:0101002	CC	GO:0101002	ficolin-1-rich granule	24/1389	185/19659	0.00285492	0.0110019	0.00667002	HSPA8/HSP90AA1/PKM/TIMP2/SIRPA/RHOA/MAPK1/GPI/HMGB1/PTPRN2/ATP6V0A1/ATP6V0C/PRCP/PGAM1/ATP6AP2/GAA/IDH1/AP2A2/CAB39/YPEL5/CAT/PSMA2/SLC2A3/ACTR1B	24
GO:0030673	CC	GO:0030673	axolemma	5/1389	15/19659	0.0028834	0.0110443	0.00669574	SLC1A2/THY1/EPB41L3/CNTNAP2/KCNC1	5
GO:0000118	CC	GO:0000118	histone deacetylase complex	11/1389	60/19659	0.00290616	0.0110644	0.00670794	CHD4/CHD3/MORF4L1/RBBP7/APPL2/MTA2/CHD5/SIN3B/MTA3/HEY2/GATAD2A	11
GO:0016607	CC	GO:0016607	nuclear speck	42/1389	382/19659	0.00292503	0.0110696	0.00671107	NONO/DAZAP2/HIF1A/APBB1/USP22/HNRNPU/ATP6V0A1/BASP1/SFPQ/PLCB1/MORF4L1/PPP1R16B/PCBP1/MEF2C/TCF3/SRSF3/CSNK1A1/SRSF1/SRSF2/PRPF19/EFTUD2/LIMK1/JADE1/PPP1CC/DGKZ/HABP4/GLIS2/RAF1/LUC7L2/PRKACA/CHD5/NXF1/PIN1/RBM15B/GATAD2A/ZNF621/SREK1/ALKBH5/API5/CHTOP/UNC45A/CKAP4	42
GO:0098858	CC	GO:0098858	actin-based cell projection	25/1389	198/19659	0.00340519	0.01281	0.00776623	APP/MAP2/DYNC1H1/NPTXR/ANTXR1/ENAH/APBB1/MYO5A/RDX/ATP6V1B2/PAFAH1B1/INPPL1/PALM/AP2A1/ATP6V1A/PPP1R9B/ATP6V1E1/EPHA4/BAIAP2/PPP1R9A/CBX6/EXOC4/TWF1/ACTN2/UBE2K	25
GO:0031313	CC	GO:0031313	extrinsic component of endosome membrane	4/1389	10/19659	0.00368816	0.0136311	0.00826403	PSD/SNX5/GRIPAP1/SNX10	4
GO:0033179	CC	GO:0033179	proton-transporting V-type ATPase, V0 domain	4/1389	10/19659	0.00368816	0.0136311	0.00826403	ATP6V0A1/ATP6V0C/ATP6V0E1/ATP6V0D1	4
GO:0097470	CC	GO:0097470	ribbon synapse	4/1389	10/19659	0.00368816	0.0136311	0.00826403	HSPA8/ATP2A2/DNM1/SH3GL2	4
GO:0034705	CC	GO:0034705	potassium channel complex	15/1389	99/19659	0.00395309	0.0145253	0.00880615	CALM3/SNAP25/CALM2/VAMP2/DLG4/CNTNAP2/CNTNAP1/KCNMA1/DLG2/HCN2/KCNF1/DPP10/KCNAB2/KCNC1/KCNQ5	15
GO:0034706	CC	GO:0034706	sodium channel complex	6/1389	23/19659	0.00436983	0.0159638	0.00967825	SCN3B/SCN4B/SCN2A/SCN1A/SCN2B/SCN1B	6
GO:0005635	CC	GO:0005635	nuclear envelope	48/1389	461/19659	0.00453351	0.0164665	0.00998305	APP/RTN4/PRNP/CCND2/NSMF/NRXN1/MATR3/INA/DCTN1/SYNE1/AKAP6/PAFAH1B1/TYRO3/TERF2IP/PLCB1/TNPO2/BCHE/LRPPRC/RANGAP1/SPIN1/GNAQ/CBX3/AGPAT5/MAPK3/BNIP3/PAK1/RB1CC1/MYORG/GNAZ/PRKCZ/IST1/ANXA11/PRICKLE2/NUP188/SMAD1/SNCA/ATRAID/NXF1/RBM15B/TMEM43/LMNB2/LRRC59/NAV3/ITPR1/TRA2B/POLR2M/RAP1GAP2/RNF180	48
GO:0031301	CC	GO:0031301	integral component of organelle membrane	25/1389	204/19659	0.00503013	0.0181479	0.0110024	CLSTN1/SLC22A17/PINK1/SYP/SV2A/PTPRN2/SLC17A7/SYT1/B4GAT1/SYNGR1/ATP13A2/GDAP1/BNIP3/SLC25A4/TEX261/SYT4/SLC6A17/SLC35B2/TMEM43/LARGE1/SLC35A4/B4GALNT1/PEX10/CASD1/OXA1L	25
GO:0031312	CC	GO:0031312	extrinsic component of organelle membrane	9/1389	47/19659	0.00505385	0.0181479	0.0110024	SYN1/PSD/SNX5/GRIPAP1/OPA1/ULK1/HID1/SNX10/COQ8B	9
GO:0016471	CC	GO:0016471	vacuolar proton-transporting V-type ATPase complex	5/1389	17/19659	0.00527742	0.0186331	0.0112966	ATP6V1G2/ATP6V0A1/ATP6V0D1/ATP6V1C1/ATP6V1H	5
GO:0031092	CC	GO:0031092	platelet alpha granule membrane	5/1389	17/19659	0.00527742	0.0186331	0.0112966	SPARC/CD9/SYTL4/PCDH7/SNCA	5
GO:0031143	CC	GO:0031143	pseudopodium	5/1389	17/19659	0.00527742	0.0186331	0.0112966	MAPK1/CAPN2/MAPK3/RAF1/ACTN2	5
GO:0002116	CC	GO:0002116	semaphorin receptor complex	4/1389	11/19659	0.00547392	0.0191134	0.0115877	PLXNB2/PLXNA1/PLXNA2/PLXNA3	4
GO:0031094	CC	GO:0031094	platelet dense tubular network	4/1389	11/19659	0.00547392	0.0191134	0.0115877	ATP2A2/F2R/DMTN/ITPR1	4
GO:0005798	CC	GO:0005798	Golgi-associated vesicle	22/1389	175/19659	0.0060686	0.020999	0.0127309	APP/SREBF2/PKD1/NRGN/VANGL2/PI4KA/NCALD/AP2A1/ACTR1A/KDELR1/AP3B2/RAB14/VMA21/TEX261/TMED2/AP1S1/MAP6/SEC23B/ECPAS/DDHD2/CNIH2/SPG21	22
GO:0030864	CC	GO:0030864	cortical actin cytoskeleton	12/1389	75/19659	0.00608041	0.020999	0.0127309	SPTAN1/SPTBN2/RDX/CAPN2/DSTN/AKAP13/PPP1R9A/CAP2/ACTN2/SPTBN4/SHROOM2/MYADM	12
GO:0043292	CC	GO:0043292	contractile fiber	27/1389	229/19659	0.00616154	0.0211636	0.0128307	CRYAB/ACTG1/CALM1/PLEC/CALM3/CALM2/ANK2/TMOD2/SCN3B/SYNE1/CDK5R1/TIMP4/SYNPO/ANK3/TMOD1/FLNB/PPP3CA/PPP1R12B/PAK1/HABP4/SCN1A/PPP3CB/ARHGEF25/TWF1/DEK/ACTN2/FXR1	27
GO:0005777	CC	GO:0005777	peroxisome	18/1389	134/19659	0.00630098	0.0214098	0.0129799	MYO5A/AKAP11/HSPD1/ALDH3A2/MARF1/IDH1/MAVS/ACSL6/TRIM37/ACOX1/DNM1L/ACSL4/SYT7/TMEM35A/CAT/ECI2/ABCD4/PEX10	18
GO:0042579	CC	GO:0042579	microbody	18/1389	134/19659	0.00630098	0.0214098	0.0129799	MYO5A/AKAP11/HSPD1/ALDH3A2/MARF1/IDH1/MAVS/ACSL6/TRIM37/ACOX1/DNM1L/ACSL4/SYT7/TMEM35A/CAT/ECI2/ABCD4/PEX10	18
GO:0030118	CC	GO:0030118	clathrin coat	9/1389	49/19659	0.00671418	0.0226918	0.0137572	AP2M1/EPS15/NCALD/AP2A1/NECAP1/AP2A2/SYNJ1/AP1S1/KCNQ5	9
GO:0070603	CC	GO:0070603	SWI/SNF superfamily-type complex	12/1389	76/19659	0.00676817	0.0227526	0.013794	CHD4/CHD3/SMARCA2/RBBP7/APPL2/SMARCD1/SMARCE1/MTA2/CHD5/MTA3/DPF2/GATAD2A	12
GO:0030877	CC	GO:0030877	beta-catenin destruction complex	4/1389	12/19659	0.00775626	0.0256647	0.0155595	CSNK1A1/GSK3A/CACYBP/CTNNBIP1	4
GO:0033270	CC	GO:0033270	paranode region of axon	4/1389	12/19659	0.00775626	0.0256647	0.0155595	EPB41L3/CNTNAP1/SCN2A/SPTBN4	4
GO:0097449	CC	GO:0097449	astrocyte projection	4/1389	12/19659	0.00775626	0.0256647	0.0155595	APP/ADGRG1/PINK1/SYT4	4
GO:0005778	CC	GO:0005778	peroxisomal membrane	10/1389	60/19659	0.00884217	0.0289547	0.0175541	ALDH3A2/MAVS/ACSL6/ACOX1/ACSL4/SYT7/TMEM35A/CAT/ABCD4/PEX10	10
GO:0031903	CC	GO:0031903	microbody membrane	10/1389	60/19659	0.00884217	0.0289547	0.0175541	ALDH3A2/MAVS/ACSL6/ACOX1/ACSL4/SYT7/TMEM35A/CAT/ABCD4/PEX10	10
GO:0005884	CC	GO:0005884	actin filament	14/1389	99/19659	0.00966295	0.0314793	0.0190847	ACTG1/DPYSL3/GAS7/FYN/MYO5A/MYO9B/TMOD1/AKAP13/DMTN/YES1/PAK1/TWF1/ACTN2/CORO1B	14
GO:0101003	CC	GO:0101003	ficolin-1-rich granule membrane	10/1389	61/19659	0.0099242	0.0321646	0.0195002	SIRPA/RHOA/PTPRN2/ATP6V0A1/ATP6V0C/PRCP/ATP6AP2/GAA/AP2A2/SLC2A3	10
GO:0032591	CC	GO:0032591	dendritic spine membrane	4/1389	13/19659	0.0105848	0.0339575	0.0205871	PALM/ATP2B1/MPP2/DDN	4
GO:0098845	CC	GO:0098845	postsynaptic endosome	4/1389	13/19659	0.0105848	0.0339575	0.0205871	CLSTN1/PSD/NSG1/GRIPAP1	4
GO:0030132	CC	GO:0030132	clathrin coat of coated pit	5/1389	20/19659	0.0110791	0.0351859	0.0213319	AP2M1/EPS15/AP2A1/AP2A2/SYNJ1	5
GO:1902710	CC	GO:1902710	GABA receptor complex	5/1389	20/19659	0.0110791	0.0351859	0.0213319	GABBR2/GABRB3/GABRG1/GABRG2/GABRD	5
GO:0030016	CC	GO:0030016	myofibril	25/1389	218/19659	0.0114224	0.0360948	0.021883	CRYAB/ACTG1/CALM1/PLEC/CALM3/CALM2/ANK2/TMOD2/SCN3B/SYNE1/TIMP4/SYNPO/ANK3/TMOD1/FLNB/PPP3CA/PPP1R12B/PAK1/HABP4/SCN1A/PPP3CB/ARHGEF25/TWF1/ACTN2/FXR1	25
GO:0005793	CC	GO:0005793	endoplasmic reticulum-Golgi intermediate compartment	16/1389	123/19659	0.0129446	0.0407014	0.0246758	RAB6B/HMGB1/ATP6AP1/KDELR1/YKT6/ERGIC1/PIEZO1/VMA21/STK17B/CHP1/IST1/TMED2/ECPAS/DDHD2/CNIH2/LAMP5	16
GO:0034399	CC	GO:0034399	nuclear periphery	17/1389	134/19659	0.0134578	0.0421055	0.025527	SPARC/MAP2/HNRNPA2B1/NSMF/NONO/MATR3/ENC1/HNRNPU/SFPQ/TNPO2/TP53/PRKCZ/ATXN1/CAD/SPTBN4/LMNB2/UHRF1	17
GO:0012510	CC	GO:0012510	trans-Golgi network transport vesicle membrane	4/1389	14/19659	0.0140028	0.0433812	0.0263004	NRGN/NCALD/AP2A1/AP1S1	4
GO:0043083	CC	GO:0043083	synaptic cleft	4/1389	14/19659	0.0140028	0.0433812	0.0263004	GRIN1/DNM3/LAMA5/ADGRB3	4
GO:0017053	CC	GO:0017053	transcriptional repressor complex	12/1389	84/19659	0.0147177	0.0453736	0.0275083	CHD4/YWHAB/HMGB1/CHD3/RBBP7/APPL2/MTA2/CHD5/MTA3/SP1/HEY2/GATAD2A	12
GO:0016328	CC	GO:0016328	lateral plasma membrane	9/1389	56/19659	0.0159349	0.0486516	0.0294956	PPP2R1A/PKD1/GNA12/VANGL2/ANK3/NSG1/DVL1/GPSM2/PTPRO	9
GO:0019005	CC	GO:0019005	SCF ubiquitin ligase complex	9/1389	56/19659	0.0159349	0.0486516	0.0294956	SKP1/FBXL16/FBXO2/FBXO44/FBXO7/FBXO31/BTRC/FBXL17/SPSB1	9
GO:0015631	MF	GO:0015631	tubulin binding	62/1333	325/17632	8.99e-12	8.69e-09	7e-09	CRYAB/MAP2/KIF1A/MAP1B/MAP1A/CLIP3/KIF5C/STMN1/PRNP/FYN/STMN3/CLIP2/KIF5A/KIF3C/DCTN1/STMN2/PAFAH1B1/CDK5R1/DNM1/SYBU/KLC1/MAPRE1/NCALD/MAPRE2/KIF21A/GABARAPL1/BEX4/DNM3/HSPH1/LRPPRC/KIF3A/MAP1LC3B/ARL8B/SBDS/KIF3B/BRSK1/HTT/KIFC2/MAPRE3/DNM2/REEP1/CAMSAP1/TIAM1/STIM1/CHP1/PPP5C/OPA1/EML3/SNCA/SKA2/CCSAP/DNM1L/MAP6/MAP1LC3A/HDGFL3/CACYBP/MAP1S/NEFM/NAV3/MARK4/DYNC1I1/FNTA	62
GO:0005085	MF	GO:0005085	guanyl-nucleotide exchange factor activity	61/1333	327/17632	3.5e-11	1.69e-08	1.36e-08	CALM1/SPTAN1/ABR/FYN/ARHGEF6/CAMK2G/PSD/ARHGEF4/SPTBN2/ARHGEF17/ELMO1/SBF1/GRIN1/RAPGEF4/IQSEC1/MYCBP2/PSD3/DLG4/MADD/CAMK2A/CAMK2B/ARHGEF9/GNA13/DOCK10/RIN2/AKAP13/HERC1/ARHGEF40/DOCK9/KNDC1/RAPGEF2/MCF2L/ST5/ARHGEF26/NEFL/IRS2/RASGRF1/IQSEC2/TIAM1/RGL2/DOCK3/ARF4/ARHGEF11/DENND5B/KALRN/ARHGEF25/NGEF/ACTN2/CYTH2/GRIN2C/SPTBN4/VAV2/GRIN2A/ARHGEF3/DENND4B/PLEKHG2/RCBTB2/ARFGEF2/IQSEC3/RASGRP1/RAPG…	61
GO:0008017	MF	GO:0008017	microtubule binding	48/1333	240/17632	3.87e-10	1.25e-07	1e-07	CRYAB/MAP2/KIF1A/MAP1B/MAP1A/CLIP3/KIF5C/PRNP/CLIP2/KIF5A/KIF3C/DCTN1/PAFAH1B1/DNM1/SYBU/MAPRE1/MAPRE2/KIF21A/DNM3/LRPPRC/KIF3A/MAP1LC3B/SBDS/KIF3B/KIFC2/MAPRE3/DNM2/REEP1/CAMSAP1/TIAM1/STIM1/CHP1/PPP5C/OPA1/EML3/SNCA/SKA2/CCSAP/DNM1L/MAP6/MAP1LC3A/HDGFL3/MAP1S/NEFM/NAV3/MARK4/DYNC1I1/FNTA	48
GO:0017075	MF	GO:0017075	syntaxin-1 binding	13/1333	22/17632	6.5e-10	1.57e-07	1.26e-07	SNAP25/CPLX2/VAMP2/STXBP1/UNC13A/SYT1/SYBU/NSF/CPLX1/RNF40/PRRT2/SYT4/SNPH	13
GO:0035254	MF	GO:0035254	glutamate receptor binding	18/1333	48/17632	4.76e-09	9.1e-07	7.33e-07	CALM1/GNAS/CALM3/PRNP/FYN/CDK5R1/DLG4/SCRIB/CAMK2A/NSF/DNM3/DLG2/RASGRF1/SHANK3/SHANK2/DLG3/PTEN/SHANK1	18
GO:0019829	MF	GO:0019829	cation-transporting ATPase activity	21/1333	66/17632	7.9e-09	9.1e-07	7.33e-07	ATP1A3/ATP1A1/ATP2A2/ATP5F1B/ATP1B1/ATP5F1A/ATP6V0A1/ATP6V1B2/ATP6V0C/ATP8A1/ATP2B2/ATP6AP1/ATP6V1A/ATP6V1E1/ATP2B1/ATP6V0E1/ATP13A2/ATP6V0D1/ATP6V1C1/ATP6V1D/ATP6V1H	21
GO:0005088	MF	GO:0005088	Ras guanyl-nucleotide exchange factor activity	47/1333	254/17632	8.21e-09	9.1e-07	7.33e-07	CALM1/SPTAN1/ABR/FYN/ARHGEF6/CAMK2G/ARHGEF4/SPTBN2/ARHGEF17/SBF1/GRIN1/RAPGEF4/DLG4/MADD/CAMK2A/CAMK2B/ARHGEF9/GNA13/RIN2/AKAP13/ARHGEF40/KNDC1/RAPGEF2/MCF2L/ST5/ARHGEF26/NEFL/IRS2/RASGRF1/TIAM1/RGL2/DOCK3/ARHGEF11/DENND5B/KALRN/ARHGEF25/NGEF/ACTN2/GRIN2C/SPTBN4/VAV2/GRIN2A/ARHGEF3/DENND4B/PLEKHG2/RCBTB2/RASGRP1	47
GO:0045296	MF	GO:0045296	cadherin binding	55/1333	323/17632	9.94e-09	9.1e-07	7.33e-07	HSPA8/PKM/SPTAN1/PLEC/SEPT2/TJP2/RTN4/YWHAZ/YWHAB/HNRNPK/SPTBN2/RDX/PFKP/CDK5R1/CTNNA2/PTPRT/EPS15/MAPRE1/SCRIB/PI4KA/ANK3/PAICS/SND1/LARP1/MPRIP/FLNB/PCBP1/RANGAP1/EFHD2/YKT6/DOCK9/DAB2IP/ARHGAP1/SH3GLB2/IDH1/BAIAP2/BZW1/MRTFB/SNX5/EIF2S3/CDH13/PCMT1/IST1/TWF1/AHSA1/RAB1A/CORO1B/PPME1/KLC2/LRRC59/TRIM25/OLA1/PTPRM/UNC45A/STK24	55
GO:0044325	MF	GO:0044325	ion channel binding	30/1333	125/17632	1e-08	9.1e-07	7.33e-07	CALM1/CALM3/CALM2/FHL1/ANK2/PRNP/YWHAZ/FYN/AP2M1/YWHAH/SCN3B/ID2/PKD1/AKAP6/ANK3/RIMS4/SCN4B/VDAC1/HTT/RIMS3/YES1/NPTN/PPP1R9A/DPP10/GPD1L/FGF12/ACTN2/KCNC1/NEDD4L/SCN1B	30
GO:0022853	MF	GO:0022853	active ion transmembrane transporter activity	21/1333	67/17632	1.07e-08	9.1e-07	7.33e-07	ATP1A3/ATP1A1/ATP2A2/ATP5F1B/ATP1B1/ATP5F1A/ATP6V0A1/ATP6V1B2/ATP6V0C/ATP8A1/ATP2B2/ATP6AP1/ATP6V1A/ATP6V1E1/ATP2B1/ATP6V0E1/ATP13A2/ATP6V0D1/ATP6V1C1/ATP6V1D/ATP6V1H	21
GO:0042625	MF	GO:0042625	ATPase coupled ion transmembrane transporter activity	21/1333	67/17632	1.07e-08	9.1e-07	7.33e-07	ATP1A3/ATP1A1/ATP2A2/ATP5F1B/ATP1B1/ATP5F1A/ATP6V0A1/ATP6V1B2/ATP6V0C/ATP8A1/ATP2B2/ATP6AP1/ATP6V1A/ATP6V1E1/ATP2B1/ATP6V0E1/ATP13A2/ATP6V0D1/ATP6V1C1/ATP6V1D/ATP6V1H	21
GO:0050839	MF	GO:0050839	cell adhesion molecule binding	73/1333	486/17632	1.13e-08	9.1e-07	7.33e-07	CPE/HSPA8/PKM/SPTAN1/PLEC/SEPT2/TIMP2/TJP2/THY1/RTN4/YWHAZ/NRXN1/CD9/YWHAB/HNRNPK/HMGB1/SPTBN2/RDX/PFKP/PTPRD/ADGRL1/CDK5R1/CTNNA2/PTPRT/CX3CL1/EPS15/MAPRE1/SCRIB/LTBP4/PI4KA/NECTIN1/ANK3/PAICS/SND1/NISCH/LARP1/MPRIP/FLNB/PCBP1/RANGAP1/LAMA5/EFHD2/YKT6/DOCK9/DAB2IP/ARHGAP1/SH3GLB2/IDH1/BAIAP2/BZW1/MRTFB/SNX5/EIF2S3/CDH13/PXN/NPTN/PCMT1/IST1/TWF1/AHSA1/RAB1A/ACTN2/CORO1B/PPME1/KLC2/LRRC59/TRIM25/S…	73
GO:0046961	MF	GO:0046961	proton-transporting ATPase activity, rotational mechanism	12/1333	23/17632	2.05e-08	1.52e-06	1.23e-06	ATP5F1B/ATP6V0A1/ATP6V1B2/ATP6V0C/ATP6AP1/ATP6V1A/ATP6V1E1/ATP6V0E1/ATP6V0D1/ATP6V1C1/ATP6V1D/ATP6V1H	12
GO:0019905	MF	GO:0019905	syntaxin binding	21/1333	71/17632	3.36e-08	2.32e-06	1.87e-06	SNAP25/CPLX2/VAMP2/STXBP1/UNC13A/ABCA1/SYT1/SYBU/BAIAP3/NAPA/NSF/NAPB/CPLX1/RNF40/PRRT2/SYT4/SNPH/SYT7/SYT13/STX7/BLOC1S6	21
GO:0017048	MF	GO:0017048	Rho GTPase binding	36/1333	177/17632	3.79e-08	2.43e-06	1.96e-06	ABR/CDC42EP4/ARHGEF6/ARHGEF4/ARHGEF17/CDC42BPB/MYO9B/ARHGEF9/CIT/GNA13/WASF1/AKAP13/ARHGEF40/DVL3/SRGAP3/FMNL3/MCF2L/ARHGEF26/KIF3B/RASGRF1/DVL1/PAK1/CDC42SE1/TIAM1/RGL2/DOCK3/ARHGEF11/KALRN/PPP6R1/ARHGEF25/NGEF/CDC42SE2/SRGAP1/VAV2/ARHGEF3/PLEKHG2	36
GO:0005543	MF	GO:0005543	phospholipid binding	64/1333	417/17632	4.02e-08	2.43e-06	1.96e-06	HSPA8/PFN2/THY1/VAMP2/PSD/HMGB1/UNC13A/SPTBN2/ABCA1/ANXA6/SYT1/ANKFY1/SNAP91/CPNE5/NRGN/BAIAP3/SYTL4/CPNE2/ARHGAP32/PLCB1/PLEKHB2/RPH3A/NISCH/OSBPL1A/GAB2/AKT1/ATP13A2/RAPGEF2/DAB2IP/MCF2L/ARAP1/SH3PXD2A/PITPNA/WDR45B/PACSIN1/SNX5/RASA4/ANXA11/ADAP1/ARHGAP26/SYT4/GOT2/GSDME/PXDC1/CHMP3/OPA1/TWF1/AMPH/SNCA/ACTN2/SYT7/MAP1LC3A/SNX18/SYT13/SPTBN4/SNX10/SYTL2/FZD7/ITPR1/PLD2/WNT5A/PITPNM1/AMER3/RASGR…	64
GO:0036442	MF	GO:0036442	proton-exporting ATPase activity	13/1333	30/17632	8.81e-08	5.01e-06	4.04e-06	ATP2A2/ATP5F1B/ATP6V0A1/ATP6V1B2/ATP6V0C/ATP6AP1/ATP6V1A/ATP6V1E1/ATP6V0E1/ATP6V0D1/ATP6V1C1/ATP6V1D/ATP6V1H	13
GO:0004722	MF	GO:0004722	protein serine/threonine phosphatase activity	21/1333	76/17632	1.24e-07	6.66e-06	5.36e-06	PPP2R1A/CAMK2G/PPP2R2C/CTDSP2/CYCS/PPP3CA/PPP2R2B/CTDSP1/PPP1CC/PPP5C/PPP2CA/PPP3CB/PPM1K/PPP3R1/PPM1A/PTEN/PDP1/MTMR4/PPP4R1/PPM1H/PPP2R5D	21
GO:0051018	MF	GO:0051018	protein kinase A binding	16/1333	48/17632	2.31e-07	1.17e-05	9.46e-06	PJA2/PRKAR1A/PRKACB/RDX/AKAP6/AKAP11/AKAP12/WASF1/PRKAR1B/AKAP13/C2orf88/GSK3A/PRKACA/DACT3/ARFGEF2/PRKAR2B	16
GO:0005089	MF	GO:0005089	Rho guanyl-nucleotide exchange factor activity	21/1333	80/17632	3.21e-07	1.55e-05	1.25e-05	ABR/ARHGEF6/ARHGEF4/ARHGEF17/ARHGEF9/GNA13/AKAP13/ARHGEF40/MCF2L/ARHGEF26/RASGRF1/TIAM1/RGL2/DOCK3/ARHGEF11/KALRN/ARHGEF25/NGEF/VAV2/ARHGEF3/PLEKHG2	21
GO:0031625	MF	GO:0031625	ubiquitin protein ligase binding	47/1333	286/17632	3.44e-07	1.59e-05	1.28e-05	ACTG1/HSPA8/HSP90AA1/TMBIM6/TXNIP/RTN4/YWHAZ/PINK1/UCHL1/HIF1A/PCBP2/TRIM28/GPI/PRKAR1A/PRKACB/ATP6V0C/NFKBIA/HSPD1/GABARAPL1/TOLLIP/LRPPRC/MAP1LC3B/RANGAP1/MOAP1/RNF40/FBXO7/RRAGA/DIO2/PXN/OTUB1/TP53/TRIM37/PRKACA/DNM1L/PSMD1/MAP1LC3A/PTK2B/USP7/RELA/DLG3/CACYBP/UBE2N/PRKAR2B/RALA/UBE2K/UBE2J1/ACVR1B	47
GO:0003924	MF	GO:0003924	GTPase activity	48/1333	301/17632	6.43e-07	2.7e-05	2.18e-05	TUBA1A/GNAS/TUBB2A/SEPT2/SEPT3/ARF3/GNAI2/RAB6B/RHOA/GNAO1/EEF1A2/SEPT5/TUBB3/AGAP2/DNM1/GNG2/GNA12/EIF5B/AGAP3/RAB6A/MRAS/GNA13/RAP1GAP/DNM3/ARL8B/GNAQ/DIRAS1/RAB5C/TUBA4A/EFTUD2/EIF2S3/RRAGA/RAB14/DNM2/DIRAS2/GNAZ/RHOBTB2/ARF4/TUBG2/OPA1/RAB3A/RAB1A/DNM1L/RAB15/GNG3/RALA/ATL1/RND1	48
GO:0044389	MF	GO:0044389	ubiquitin-like protein ligase binding	48/1333	301/17632	6.43e-07	2.7e-05	2.18e-05	ACTG1/HSPA8/HSP90AA1/TMBIM6/TXNIP/RTN4/YWHAZ/PINK1/UCHL1/HIF1A/PCBP2/TRIM28/GPI/PRKAR1A/PRKACB/PTPRN/ATP6V0C/NFKBIA/HSPD1/GABARAPL1/TOLLIP/LRPPRC/MAP1LC3B/RANGAP1/MOAP1/RNF40/FBXO7/RRAGA/DIO2/PXN/OTUB1/TP53/TRIM37/PRKACA/DNM1L/PSMD1/MAP1LC3A/PTK2B/USP7/RELA/DLG3/CACYBP/UBE2N/PRKAR2B/RALA/UBE2K/UBE2J1/ACVR1B	48
GO:0044769	MF	GO:0044769	ATPase activity, coupled to transmembrane movement of ions, rotational mechanism	13/1333	35/17632	7.59e-07	3.06e-05	2.46e-05	ATP5F1B/ATP5F1A/ATP6V0A1/ATP6V1B2/ATP6V0C/ATP6AP1/ATP6V1A/ATP6V1E1/ATP6V0E1/ATP6V0D1/ATP6V1C1/ATP6V1D/ATP6V1H	13
GO:0050780	MF	GO:0050780	dopamine receptor binding	9/1333	17/17632	1.09e-06	4.23e-05	3.41e-05	GNAS/DNM1/GNA12/PALM/DLG4/PPP1R1B/GNA13/SNX5/DNM2	9
GO:0019902	MF	GO:0019902	phosphatase binding	33/1333	178/17632	1.28e-06	4.76e-05	3.83e-05	SIRPA/MAPK1/ARPP19/AKAP11/PTPRT/TERF2IP/DLG4/PPP1R9B/PTPA/KIF3A/AKT1/ENSA/DAB2IP/IRS2/STRN4/MAPK3/PPP1CC/PPP1R18/PXN/TP53/PPP1R9A/PPP3CB/PPP6R1/KIFAP3/PPP3R1/DLG3/SPTBN4/PPME1/DZIP3/SYTL2/PPP6R3/MTMR4/MTMR9	33
GO:0004674	MF	GO:0004674	protein serine/threonine kinase activity	63/1333	455/17632	2.05e-06	7.34e-05	5.91e-05	DCLK2/PINK1/DCLK1/MAPK1/CAMK2G/PRKACB/MINK1/CDC42BPB/CAMK2A/LTBP4/CAMK2B/PRKCB/CIT/WNK2/IRAK1/RPS6KA2/AKAP13/AKT2/EIF2AK1/CSNK1A1/AKT1/AKT3/SRPK2/MAPK10/MAST3/NEK9/BRSK1/MAPK3/CDK14/LIMK1/PRKX/PAK1/CDK16/GSK3A/BRSK2/GRK2/STK17B/PRKCZ/RAF1/KALRN/ULK2/PRKCE/PRKACA/MAP2K1/PDPK1/KSR2/TAOK2/CAMKK2/CAMKV/LMTK3/CAB39/PTK2B/GRK3/PRKAG2/PRKD3/NUAK1/DSTYK/ULK1/AAK1/MAPK9/MARK4/ACVR1B/STK24	63
GO:0005516	MF	GO:0005516	calmodulin binding	34/1333	192/17632	2.61e-06	9.02e-05	7.26e-05	MAP2/MARCKSL1/SPTAN1/VAMP2/DDX5/CAMK2G/UNC13A/MYO5A/SYT1/GRIN1/NRGN/ATP2B2/PLCB1/MYO9B/CAMK2A/EWSR1/CAMK2B/ATP2B1/PPP3CA/ADCY1/STRN4/ARPP21/ADD2/CAMSAP1/PPP3CB/PPP3R1/MAP6/CAMKK2/SYT7/CAMKV/SLC8A2/PCNT/RGS4/KCNQ5	34
GO:0005086	MF	GO:0005086	ARF guanyl-nucleotide exchange factor activity	9/1333	19/17632	3.62e-06	0.000120623	9.72e-05	PSD/IQSEC1/PSD3/HERC1/IQSEC2/ARF4/CYTH2/ARFGEF2/IQSEC3	9
GO:0042626	MF	GO:0042626	ATPase activity, coupled to transmembrane movement of substances	24/1333	116/17632	5e-06	0.000161159	0.000129818	ATP1A3/ATP1A1/ATP2A2/ATP5F1B/ATP1B1/ATP5F1A/ATP6V1G2/ATP6V0A1/ABCA1/ATP6V1B2/ATP6V0C/ATP8A1/ATP2B2/ATP6AP1/ATP6V1A/ATP6V1E1/ATP2B1/ATP6V0E1/ATP13A2/ATP6V0D1/ATP6V1C1/ATP6V1D/ATP6V1H/ABCD4	24
GO:0019208	MF	GO:0019208	phosphatase regulator activity	21/1333	94/17632	5.45e-06	0.000169878	0.000136842	CALM1/CALM3/CALM2/PPP2R1A/ARPP19/SBF1/PPP2R2C/PPP1R1B/PPP1R16B/PPP1R9B/PTPA/CABIN1/ENSA/PPP1R10/PPP2R2B/PPP1R12C/PPP1R12B/RCAN2/PPME1/PPP4R1/PPP2R5D	21
GO:0004721	MF	GO:0004721	phosphoprotein phosphatase activity	32/1333	182/17632	5.95e-06	0.000177364	0.000142872	PPP2R1A/CAMK2G/PTPRN2/PTPRD/SBF1/PTPRT/PPP2R2C/CTDSP2/CYCS/DNAJC6/PPP3CA/PPP2R2B/PDXP/CTDSP1/PPP1CC/PPP5C/PPP2CA/PPP3CB/DUSP3/PTPRK/PPM1K/PPP3R1/PPM1A/PTEN/PDP1/PTPRM/MTMR4/DUSP8/PTPRO/PPP4R1/PPM1H/PPP2R5D	32
GO:0003779	MF	GO:0003779	actin binding	58/1333	421/17632	6.05e-06	0.000177364	0.000142872	MARCKSL1/MAP1B/SPTAN1/PLEC/MAP1A/PFN2/TMOD2/GAS7/ENC1/ANTXR1/SYN1/ENAH/YWHAH/MYO5A/SPTBN2/RDX/SYNE1/HNRNPU/ANXA6/CDK5R1/EPB41L1/CTNNA2/INPPL1/SYNPO/VASH1/CORO2B/MYO9B/EPB41L3/DSTN/NCALD/CAMK2B/PPP1R9B/WASF1/TMOD1/TLN2/TAGLN3/MPRIP/FLNB/KCNMA1/FMNL3/DMTN/SHANK3/PPP1R18/ADD2/PPP1R9A/PRKCE/TWF1/SNCA/CAP2/ACTN2/CDK5R2/MAP1S/CORO1B/BLOC1S6/SPTBN4/HPCA/SHROOM2/KLHL2	58
GO:0000149	MF	GO:0000149	SNARE binding	22/1333	103/17632	7.14e-06	0.000203015	0.000163535	SNAP25/CPLX2/VAMP2/STXBP1/UNC13A/ABCA1/SYT1/SYBU/BAIAP3/STX1B/NAPA/NSF/NAPB/CPLX1/RNF40/PRRT2/SYT4/SNPH/SYT7/SYT13/STX7/BLOC1S6	22
GO:0017124	MF	GO:0017124	SH3 domain binding	25/1333	127/17632	8.12e-06	0.000224226	0.000180621	DPYSL3/SIRPA/ENAH/ELMO1/DNM1/INPPL1/EPS15/DNAJC6/SH3BP2/CIT/SH3BGRL/CNTNAP1/DAB2IP/ARHGAP1/SYNGAP1/SHANK3/SHANK2/DNM2/DOCK3/SYNJ1/SH3BP5/CASP9/SHANK1/NCKIPSD/CCDC6	25
GO:0035255	MF	GO:0035255	ionotropic glutamate receptor binding	11/1333	32/17632	1.29e-05	0.00034716	0.000279648	GNAS/CDK5R1/DLG4/SCRIB/NSF/DLG2/SHANK3/SHANK2/DLG3/PTEN/SHANK1	11
GO:0005525	MF	GO:0005525	GTP binding	52/1333	375/17632	1.51e-05	0.000393923	0.000317317	TUBA1A/GNAS/TUBB2A/SEPT2/SEPT3/ARF3/GNAI2/RAB6B/RHOA/GNAO1/EEF1A2/SEPT5/TUBB3/AGAP2/ANXA6/DNM1/SCG5/GNA12/EIF5B/AGAP3/RAB6A/MRAS/GNA13/DNM3/EHD3/ARL8B/GNAQ/DIRAS1/RAB5C/TUBA4A/EFTUD2/EIF2S3/RRAGA/RAB14/DNM2/DIRAS2/GUCY1A1/GNAZ/RHOBTB2/ARF4/TUBG2/OPA1/RAB3A/NOLC1/RAB1A/DNM1L/RAB15/IRGQ/OLA1/RALA/ATL1/RND1	52
GO:0008179	MF	GO:0008179	adenylate cyclase binding	7/1333	13/17632	1.59e-05	0.000398065	0.000320653	CALM1/CALM3/CALM2/AKAP6/AKAP12/RAF1/CAP2	7
GO:0043492	MF	GO:0043492	ATPase activity, coupled to movement of substances	25/1333	132/17632	1.64e-05	0.000398065	0.000320653	ATP9A/ATP1A3/ATP1A1/ATP2A2/ATP5F1B/ATP1B1/ATP5F1A/ATP6V1G2/ATP6V0A1/ABCA1/ATP6V1B2/ATP6V0C/ATP8A1/ATP2B2/ATP6AP1/ATP6V1A/ATP6V1E1/ATP2B1/ATP6V0E1/ATP13A2/ATP6V0D1/ATP6V1C1/ATP6V1D/ATP6V1H/ABCD4	25
GO:0015405	MF	GO:0015405	P-P-bond-hydrolysis-driven transmembrane transporter activity	24/1333	124/17632	1.65e-05	0.000398065	0.000320653	ATP1A3/ATP1A1/ATP2A2/ATP5F1B/ATP1B1/ATP5F1A/ATP6V1G2/ATP6V0A1/ABCA1/ATP6V1B2/ATP6V0C/ATP8A1/ATP2B2/ATP6AP1/ATP6V1A/ATP6V1E1/ATP2B1/ATP6V0E1/ATP13A2/ATP6V0D1/ATP6V1C1/ATP6V1D/ATP6V1H/ABCD4	24
GO:0016247	MF	GO:0016247	channel regulator activity	26/1333	141/17632	1.83e-05	0.000425952	0.000343117	CALM1/CALM2/NRXN1/ARPP19/YWHAH/SCN3B/LYNX1/HPCAL4/PRKCB/WNK2/SCN4B/ENSA/TSPAN13/STIM1/PRKCZ/CHP1/DPP10/GPD1L/FGF12/KCNAB2/SCN2B/STX7/NEDD4L/GRM3/ITPR1/SCN1B	26
GO:0019903	MF	GO:0019903	protein phosphatase binding	25/1333	133/17632	1.87e-05	0.000425952	0.000343117	SIRPA/ARPP19/AKAP11/PTPRT/DLG4/PPP1R9B/PTPA/KIF3A/AKT1/ENSA/DAB2IP/IRS2/STRN4/PPP1CC/PXN/TP53/PPP1R9A/PPP3CB/PPP6R1/KIFAP3/DLG3/PPME1/PPP6R3/MTMR4/MTMR9	25
GO:0015399	MF	GO:0015399	primary active transmembrane transporter activity	24/1333	125/17632	1.89e-05	0.000425952	0.000343117	ATP1A3/ATP1A1/ATP2A2/ATP5F1B/ATP1B1/ATP5F1A/ATP6V1G2/ATP6V0A1/ABCA1/ATP6V1B2/ATP6V0C/ATP8A1/ATP2B2/ATP6AP1/ATP6V1A/ATP6V1E1/ATP2B1/ATP6V0E1/ATP13A2/ATP6V0D1/ATP6V1C1/ATP6V1D/ATP6V1H/ABCD4	24
GO:0042578	MF	GO:0042578	phosphoric ester hydrolase activity	51/1333	369/17632	1.99e-05	0.000436527	0.000351635	ATP1A1/PPP2R1A/CAMK2G/PLD3/PTPRN2/PLCD3/PRKAR1A/PTPRD/SBF1/PTPRT/INPPL1/PPP2R2C/PDE2A/CTDSP2/CYCS/PLCB1/DNAJC6/PRKAR1B/PPP3CA/PPP2R2B/PDXP/CTDSP1/PPP1CC/PLPPR4/INPP5F/PPP5C/PPP2CA/PPP3CB/DUSP3/G6PC3/SYNJ1/PTPRK/PPM1K/PPP3R1/PPM1A/GDE1/PDE4A/INPP4A/PTEN/PLD2/PDP1/PRKAR2B/PTPRM/MTMR4/DUSP8/MTMR9/PTPRO/PPP4R1/PLCH2/PPM1H/PPP2R5D	51
GO:0005200	MF	GO:0005200	structural constituent of cytoskeleton	21/1333	102/17632	2.07e-05	0.000445388	0.000358773	TUBA1A/ACTG1/SPTAN1/PLEC/TUBB2A/ANK2/AGRN/INA/TUBB3/SPTBN2/CTNNA2/EPB41L3/ANK3/NISCH/TLN2/NEFL/TUBA4A/TUBG2/SPTBN4/NEFM/CCDC6	21
GO:0032550	MF	GO:0032550	purine ribonucleoside binding	52/1333	380/17632	2.18e-05	0.000450123	0.000362588	TUBA1A/GNAS/TUBB2A/SEPT2/SEPT3/ARF3/GNAI2/RAB6B/RHOA/GNAO1/EEF1A2/SEPT5/TUBB3/AGAP2/ANXA6/DNM1/SCG5/GNA12/EIF5B/AGAP3/RAB6A/MRAS/GNA13/DNM3/EHD3/ARL8B/GNAQ/DIRAS1/RAB5C/TUBA4A/EFTUD2/EIF2S3/RRAGA/RAB14/DNM2/DIRAS2/GUCY1A1/GNAZ/RHOBTB2/ARF4/TUBG2/OPA1/RAB3A/NOLC1/RAB1A/DNM1L/RAB15/IRGQ/OLA1/RALA/ATL1/RND1	52
GO:0030507	MF	GO:0030507	spectrin binding	10/1333	28/17632	2.19e-05	0.000450123	0.000362588	ANK2/PTPRN/ANK3/KIF3A/DMTN/DCTN2/ADD2/CAMSAP1/SPTBN4/DYNC1I1	10
GO:0019888	MF	GO:0019888	protein phosphatase regulator activity	18/1333	80/17632	2.26e-05	0.000455824	0.00036718	CALM1/CALM3/CALM2/PPP2R1A/ARPP19/PPP2R2C/PPP1R1B/PPP1R16B/PPP1R9B/PTPA/CABIN1/ENSA/PPP1R10/PPP2R2B/RCAN2/PPME1/PPP4R1/PPP2R5D	18
GO:0060589	MF	GO:0060589	nucleoside-triphosphatase regulator activity	49/1333	353/17632	2.56e-05	0.000505204	0.000406957	GDI1/THY1/ABR/SIRPA/ATP1B1/RUNDC3A/ARHGEF6/AGAP2/RGS5/CHN1/AGAP3/SGSM2/ARHGAP32/PLCB1/MYO9B/GIT1/RAP1GAP/RIN2/HSPH1/RANGAP1/GNAQ/SRGAP3/ADGRB3/RAPGEF2/DAB2IP/ARHGAP1/ARAP1/SYNGAP1/GPSM2/CDC42SE1/BRSK2/RASA4/ADAP1/ARHGAP26/ARHGEF11/KALRN/ARL2BP/RAB3A/AHSA1/DNM1L/RAP1GDS1/SEC23B/SGSM1/SRGAP1/TBC1D9/RAP1GAP2/ELMOD1/RGS4/RASGRP1	49
GO:0001883	MF	GO:0001883	purine nucleoside binding	52/1333	383/17632	2.7e-05	0.000523018	0.000421306	TUBA1A/GNAS/TUBB2A/SEPT2/SEPT3/ARF3/GNAI2/RAB6B/RHOA/GNAO1/EEF1A2/SEPT5/TUBB3/AGAP2/ANXA6/DNM1/SCG5/GNA12/EIF5B/AGAP3/RAB6A/MRAS/GNA13/DNM3/EHD3/ARL8B/GNAQ/DIRAS1/RAB5C/TUBA4A/EFTUD2/EIF2S3/RRAGA/RAB14/DNM2/DIRAS2/GUCY1A1/GNAZ/RHOBTB2/ARF4/TUBG2/OPA1/RAB3A/NOLC1/RAB1A/DNM1L/RAB15/IRGQ/OLA1/RALA/ATL1/RND1	52
GO:0032549	MF	GO:0032549	ribonucleoside binding	52/1333	384/17632	2.9e-05	0.000550612	0.000443535	TUBA1A/GNAS/TUBB2A/SEPT2/SEPT3/ARF3/GNAI2/RAB6B/RHOA/GNAO1/EEF1A2/SEPT5/TUBB3/AGAP2/ANXA6/DNM1/SCG5/GNA12/EIF5B/AGAP3/RAB6A/MRAS/GNA13/DNM3/EHD3/ARL8B/GNAQ/DIRAS1/RAB5C/TUBA4A/EFTUD2/EIF2S3/RRAGA/RAB14/DNM2/DIRAS2/GUCY1A1/GNAZ/RHOBTB2/ARF4/TUBG2/OPA1/RAB3A/NOLC1/RAB1A/DNM1L/RAB15/IRGQ/OLA1/RALA/ATL1/RND1	52
GO:0019001	MF	GO:0019001	guanyl nucleotide binding	53/1333	396/17632	3.37e-05	0.00061572	0.000495981	TUBA1A/GNAS/TUBB2A/SEPT2/SEPT3/ARF3/GNAI2/RAB6B/RHOA/GNAO1/EEF1A2/SEPT5/TUBB3/AGAP2/ANXA6/DNM1/SCG5/GNA12/PDE2A/EIF5B/AGAP3/RAB6A/MRAS/GNA13/DNM3/EHD3/ARL8B/GNAQ/DIRAS1/RAB5C/TUBA4A/EFTUD2/EIF2S3/RRAGA/RAB14/DNM2/DIRAS2/GUCY1A1/GNAZ/RHOBTB2/ARF4/TUBG2/OPA1/RAB3A/NOLC1/RAB1A/DNM1L/RAB15/IRGQ/OLA1/RALA/ATL1/RND1	53
GO:0032561	MF	GO:0032561	guanyl ribonucleotide binding	53/1333	396/17632	3.37e-05	0.00061572	0.000495981	TUBA1A/GNAS/TUBB2A/SEPT2/SEPT3/ARF3/GNAI2/RAB6B/RHOA/GNAO1/EEF1A2/SEPT5/TUBB3/AGAP2/ANXA6/DNM1/SCG5/GNA12/PDE2A/EIF5B/AGAP3/RAB6A/MRAS/GNA13/DNM3/EHD3/ARL8B/GNAQ/DIRAS1/RAB5C/TUBA4A/EFTUD2/EIF2S3/RRAGA/RAB14/DNM2/DIRAS2/GUCY1A1/GNAZ/RHOBTB2/ARF4/TUBG2/OPA1/RAB3A/NOLC1/RAB1A/DNM1L/RAB15/IRGQ/OLA1/RALA/ATL1/RND1	53
GO:0030695	MF	GO:0030695	GTPase regulator activity	44/1333	309/17632	3.51e-05	0.000628603	0.000506358	GDI1/THY1/ABR/SIRPA/RUNDC3A/ARHGEF6/AGAP2/RGS5/CHN1/AGAP3/SGSM2/ARHGAP32/PLCB1/MYO9B/GIT1/RAP1GAP/RIN2/RANGAP1/GNAQ/SRGAP3/ADGRB3/RAPGEF2/DAB2IP/ARHGAP1/ARAP1/SYNGAP1/GPSM2/CDC42SE1/RASA4/ADAP1/ARHGAP26/ARHGEF11/KALRN/ARL2BP/DNM1L/RAP1GDS1/SEC23B/SGSM1/SRGAP1/TBC1D9/RAP1GAP2/ELMOD1/RGS4/RASGRP1	44
GO:0099106	MF	GO:0099106	ion channel regulator activity	21/1333	106/17632	3.8e-05	0.000668245	0.000538291	CALM1/CALM2/NRXN1/ARPP19/SCN3B/LYNX1/HPCAL4/PRKCB/WNK2/ENSA/TSPAN13/STIM1/PRKCZ/CHP1/DPP10/KCNAB2/STX7/NEDD4L/GRM3/ITPR1/SCN1B	21
GO:0016791	MF	GO:0016791	phosphatase activity	40/1333	273/17632	4.1e-05	0.000707255	0.000569715	ATP1A1/PPP2R1A/CAMK2G/PTPRN2/PTPRD/SBF1/PTPRT/INPPL1/PPP2R2C/CTDSP2/CYCS/DNAJC6/PPP3CA/PPP2R2B/PDXP/CTDSP1/PPP1CC/PLPPR4/INPP5F/PPP5C/PPP2CA/PPP3CB/DUSP3/G6PC3/SYNJ1/PTPRK/PPM1K/PPP3R1/PPM1A/INPP4A/PTEN/PDP1/PTPRM/MTMR4/DUSP8/MTMR9/PTPRO/PPP4R1/PPM1H/PPP2R5D	40
GO:0001882	MF	GO:0001882	nucleoside binding	52/1333	391/17632	4.73e-05	0.000802036	0.000646064	TUBA1A/GNAS/TUBB2A/SEPT2/SEPT3/ARF3/GNAI2/RAB6B/RHOA/GNAO1/EEF1A2/SEPT5/TUBB3/AGAP2/ANXA6/DNM1/SCG5/GNA12/EIF5B/AGAP3/RAB6A/MRAS/GNA13/DNM3/EHD3/ARL8B/GNAQ/DIRAS1/RAB5C/TUBA4A/EFTUD2/EIF2S3/RRAGA/RAB14/DNM2/DIRAS2/GUCY1A1/GNAZ/RHOBTB2/ARF4/TUBG2/OPA1/RAB3A/NOLC1/RAB1A/DNM1L/RAB15/IRGQ/OLA1/RALA/ATL1/RND1	52
GO:0098918	MF	GO:0098918	structural constituent of synapse	7/1333	15/17632	5.2e-05	0.000867479	0.00069878	INA/SPTBN2/BSN/DNM3/DLG2/NEFL/DLG3	7
GO:0008022	MF	GO:0008022	protein C-terminus binding	30/1333	187/17632	6.92e-05	0.00113472	0.000914053	SREBF2/NCL/ATP1B1/YWHAB/SYT1/DNM1/HPCAL4/SH3GL2/DLG4/MAPRE1/AP2A1/OPTN/NEFL/BAIAP2/SHANK3/GPSM2/PPP1CC/MAPRE3/PPP1R9A/PPP2CA/SAE1/RAB3A/MAP2K1/MAGI1/ATXN1/PTK2B/SP1/USP7/DLG3/SHANK1	30
GO:0035091	MF	GO:0035091	phosphatidylinositol binding	35/1333	240/17632	0.000132783	0.00214002	0.00172385	PFN2/THY1/SYT1/ANKFY1/SNAP91/NRGN/ARHGAP32/PLCB1/PLEKHB2/RPH3A/NISCH/GAB2/AKT1/ATP13A2/DAB2IP/MCF2L/ARAP1/SH3PXD2A/PITPNA/WDR45B/SNX5/ADAP1/GSDME/PXDC1/TWF1/ACTN2/SYT7/SNX18/SNX10/SYTL2/FZD7/ITPR1/PLD2/PITPNM1/AMER3	35
GO:0042623	MF	GO:0042623	ATPase activity, coupled	47/1333	357/17632	0.00013691	0.00217036	0.00174829	KIF1A/HSPA8/HSP90AA1/DYNC1H1/ATP9A/ATP1A3/ATP1A1/KIF5C/ATP2A2/ATP5F1B/EIF4A2/DDX5/ATP1B1/ATP5F1A/KIF5A/CHD4/CHD3/ATP6V1G2/ATP6V0A1/ABCA1/ATP6V1B2/ATP6V0C/ATP8A1/ATP2B2/SMARCA2/ATP6AP1/ATP6V1A/NSF/ATP6V1E1/ATP2B1/KIF3A/ATP6V0E1/DYNLL2/ATP13A2/KIF3B/ATP6V0D1/DDX23/ATP6V1C1/PSMC4/ATP6V1D/UPF1/G3BP1/ATP6V1H/DHX38/NBN/DYNC1I1/ABCD4	47
GO:0005096	MF	GO:0005096	GTPase activator activity	39/1333	279/17632	0.000142251	0.00221866	0.0017872	GDI1/THY1/ABR/ARHGEF6/AGAP2/RGS5/CHN1/AGAP3/SGSM2/ARHGAP32/PLCB1/MYO9B/GIT1/RAP1GAP/RIN2/RANGAP1/GNAQ/SRGAP3/ADGRB3/RAPGEF2/DAB2IP/ARHGAP1/ARAP1/SYNGAP1/RASA4/ADAP1/ARHGAP26/ARHGEF11/KALRN/DNM1L/RAP1GDS1/SEC23B/SGSM1/SRGAP1/TBC1D9/RAP1GAP2/ELMOD1/RGS4/RASGRP1	39
GO:0060090	MF	GO:0060090	molecular adaptor activity	30/1333	196/17632	0.000164993	0.00253252	0.00204002	HSPA8/MAP1A/TJP2/SERINC1/ANK2/AP2M1/MAPK8IP3/CHN1/MAPK8IP2/ANK3/SH3BP2/AP2A1/OPTN/SH3BGRL/GAB2/AKAP13/CNTNAP1/GAB1/CUX1/DAB2IP/ARHGAP1/NEFL/BAIAP2/MAVS/AP2A2/GRB10/TEX261/ARRDC4/GATAD2A/FLRT2	30
GO:0048306	MF	GO:0048306	calcium-dependent protein binding	14/1333	62/17632	0.000172841	0.00261152	0.00210366	CALM1/CALM3/SNAP25/CPLX2/VAMP2/NSMF/DDX5/MASP1/SYN1/STMN2/ANXA6/SYT1/CHP1/ANXA11	14
GO:0030552	MF	GO:0030552	cAMP binding	8/1333	23/17632	0.000183057	0.00272333	0.00219372	PRKAR1A/RAPGEF4/PDE2A/PRKAR1B/RAPGEF2/HCN2/PDE4A/PRKAR2B	8
GO:0001664	MF	GO:0001664	G protein-coupled receptor binding	38/1333	274/17632	0.000202629	0.00296882	0.00239148	CALM1/HSPA8/GNAS/CALM3/ATP2A2/GNAI2/PRNP/UCHL1/FYN/NMB/GNAO1/DNM1/GNA12/CX3CL1/PALM/DLG4/PPP1R1B/GNA13/DNM3/DVL3/GNAQ/RAPGEF2/ARAP1/YARS/DVL1/SNX5/DNM2/REEP1/GNAZ/GRK2/ARHGEF11/TYK2/ARRDC3/CXCL14/FZD7/WNT5A/RALA/SHANK1	38
GO:0016887	MF	GO:0016887	ATPase activity	55/1333	445/17632	0.000207657	0.00299707	0.00241423	KIF1A/HSPA8/HSP90AA1/DYNC1H1/ATP9A/ATP1A3/ATP1A1/PFN2/KIF5C/ATP2A2/ATP5F1B/EIF4A2/DDX5/ATP1B1/ATP5F1A/KIF5A/KIF3C/CHD4/CHD3/ATP6V1G2/ATP6V0A1/ABCA1/ATP6V1B2/ATP6V0C/ATP8A1/HSPD1/ATP2B2/SMARCA2/MYO9B/ATP6AP1/KIF21A/ATP6V1A/NSF/ATP6V1E1/ATP2B1/PTPA/KIF3A/ATP6V0E1/DYNLL2/ATP13A2/KIF3B/ATP6V0D1/KIFC2/DDX23/ATP6V1C1/PSMC4/ATP6V1D/UPF1/G3BP1/ATP6V1H/DHX38/NBN/OLA1/DYNC1I1/ABCD4	55
GO:0015077	MF	GO:0015077	monovalent inorganic cation transmembrane transporter activity	49/1333	387/17632	0.000256615	0.00364921	0.00293955	SLC1A2/ATP1A3/SNAP25/ATP1A1/SLC38A1/ATP2A2/SLC6A1/ATP5F1B/ATP1B1/ATP5F1A/SCN3B/ATP6V0A1/SLC17A7/ATP6V1B2/ATP6V0C/NDUFA4/ATP6AP1/ATP6V1A/SLC12A4/ATP6V1E1/SCN4B/ATP6V0E1/KCNMA1/SLC9A6/ATP6V0D1/SLC2A13/NALCN/CLCN4/ATP6V1C1/SLC25A22/HCN2/SCN2A/SLC4A8/SCN1A/KCNF1/SLC12A9/KCNJ9/ATP6V1D/KCNAB2/SCN2B/SLC6A17/KCNC1/ATP6V1H/SLC8A2/SHROOM2/SLC12A5/SLC4A10/SCN1B/KCNQ5	49
GO:0030276	MF	GO:0030276	clathrin binding	13/1333	57/17632	0.000263083	0.00368393	0.00296751	AP2M1/SYT1/TOM1L2/SNAP91/DNAJC6/NCALD/AP2A1/NSG1/AP2A2/SYT4/DNM1L/SYT7/SYT13	13
GO:1902936	MF	GO:1902936	phosphatidylinositol bisphosphate binding	19/1333	104/17632	0.000266675	0.00368393	0.00296751	PFN2/SYT1/PLCB1/RPH3A/GAB2/AKT1/ATP13A2/SH3PXD2A/WDR45B/SNX5/ADAP1/GSDME/TWF1/ACTN2/SYT7/SNX18/SYTL2/FZD7/AMER3	19
GO:0022804	MF	GO:0022804	active transmembrane transporter activity	45/1333	348/17632	0.00028244	0.00384675	0.00309868	SLC1A2/ATP1A3/ATP1A1/SLC38A1/ATP2A2/SLC6A1/ATP5F1B/ATP1B1/ATP5F1A/ATP6V1G2/ATP6V0A1/ABCA1/SLC17A7/ATP6V1B2/ATP6V0C/ATP8A1/ATP2B2/ATP6AP1/SLC16A1/ATP6V1A/SLC12A4/ATP6V1E1/ATP2B1/ATP6V0E1/ATP13A2/SLC9A6/ATP6V0D1/SLC2A13/ANKH/CLCN4/ATP6V1C1/SLC25A22/SLC25A4/SLC4A8/MFSD2A/SLC12A9/CLCN6/SLC4A3/ATP6V1D/SLC6A17/ATP6V1H/SLC8A2/SLC12A5/ABCD4/SLC4A10	45
GO:0008200	MF	GO:0008200	ion channel inhibitor activity	10/1333	37/17632	0.000310187	0.00412249	0.00332079	CALM1/CALM2/SCN3B/LYNX1/WNK2/ENSA/STX7/NEDD4L/ITPR1/SCN1B	10
GO:0005248	MF	GO:0005248	voltage-gated sodium channel activity	7/1333	19/17632	0.000311212	0.00412249	0.00332079	SCN3B/SCN4B/HCN2/SCN2A/SCN1A/SCN2B/SCN1B	7
GO:0017137	MF	GO:0017137	Rab GTPase binding	28/1333	185/17632	0.000324047	0.00420724	0.00338906	GDI1/MYO5A/SBF1/ANKFY1/SGSM2/SYTL4/RAB11FIP4/MADD/ATP6AP1/RPH3A/NSF/OPTN/RIN2/RIMS4/KIF3A/RUSC2/ARHGAP1/ST5/RIMS3/DMXL2/DENND5B/RAB11FIP3/DNM1L/SGSM1/ULK1/SYTL2/TBC1D9/DENND4B	28
GO:0043274	MF	GO:0043274	phospholipase binding	6/1333	14/17632	0.000326311	0.00420724	0.00338906	STXBP1/PAFAH1B1/NEFL/PRKCZ/PDPK1/SNCA	6
GO:0016248	MF	GO:0016248	channel inhibitor activity	10/1333	38/17632	0.000392741	0.00499711	0.00402532	CALM1/CALM2/SCN3B/LYNX1/WNK2/ENSA/STX7/NEDD4L/ITPR1/SCN1B	10
GO:0032947	MF	GO:0032947	protein-containing complex scaffold activity	17/1333	91/17632	0.00042	0.00527454	0.0042488	SEPT2/SEPT3/SEPT5/AKAP6/MAPK8IP3/MAPK8IP2/G3BP2/AKAP13/SHANK3/SHANK2/SMARCD1/RB1CC1/ISCU/MAGI1/ECPAS/SHANK1/PCNT	17
GO:0097718	MF	GO:0097718	disordered domain specific binding	9/1333	32/17632	0.00044708	0.0054116	0.00435921	CALM1/HSP90AA1/CALM3/CALM2/FYN/MYO5A/BCL2L2/AP2A2/TP53	9
GO:0035256	MF	GO:0035256	G protein-coupled glutamate receptor binding	5/1333	10/17632	0.000447487	0.0054116	0.00435921	CALM1/CALM3/PRNP/FYN/DNM3	5
GO:0031683	MF	GO:0031683	G-protein beta/gamma-subunit complex binding	7/1333	20/17632	0.000447703	0.0054116	0.00435921	GNAS/GNAI2/GNAO1/GNA12/GNA13/GNAQ/GNAZ	7
GO:0015276	MF	GO:0015276	ligand-gated ion channel activity	23/1333	144/17632	0.000495905	0.00584805	0.00471078	CALM1/GRIA2/JPH4/SLC17A7/ANXA6/GABRB3/GRIN1/JPH3/DLG4/NCALD/GABRG1/CHRNB2/GABRG2/HCN2/KCNJ9/GABRD/PTK2B/DLG3/GRIN2C/GRIN2A/GLRB/SHROOM2/ITPR1	23
GO:0022834	MF	GO:0022834	ligand-gated channel activity	23/1333	144/17632	0.000495905	0.00584805	0.00471078	CALM1/GRIA2/JPH4/SLC17A7/ANXA6/GABRB3/GRIN1/JPH3/DLG4/NCALD/GABRG1/CHRNB2/GABRG2/HCN2/KCNJ9/GABRD/PTK2B/DLG3/GRIN2C/GRIN2A/GLRB/SHROOM2/ITPR1	23
GO:0001540	MF	GO:0001540	amyloid-beta binding	13/1333	61/17632	0.000531821	0.00619603	0.00499109	CRYAB/ATP1A3/CLSTN1/GRIA2/PRNP/APBB1/MAPK8IP2/APBA2/BCHE/FBXO2/PGRMC1/EPHA4/APBA1	13
GO:1901981	MF	GO:1901981	phosphatidylinositol phosphate binding	24/1333	154/17632	0.000546458	0.00629077	0.0050674	PFN2/SYT1/ANKFY1/NRGN/PLCB1/PLEKHB2/RPH3A/GAB2/AKT1/ATP13A2/DAB2IP/ARAP1/SH3PXD2A/WDR45B/SNX5/ADAP1/GSDME/TWF1/ACTN2/SYT7/SNX18/SYTL2/FZD7/AMER3	24
GO:0015662	MF	GO:0015662	ATPase activity, coupled to transmembrane movement of ions, phosphorylative mechanism	9/1333	33/17632	0.000573912	0.00652909	0.00525938	ATP1A3/ATP1A1/ATP2A2/ATP1B1/ATP2B2/ATP6V1E1/ATP2B1/ATP6V0D1/ATP6V1C1	9
GO:0022836	MF	GO:0022836	gated channel activity	44/1333	351/17632	0.000638954	0.00718451	0.00578734	CALM1/SNAP25/GRIA2/JPH4/NCS1/SCN3B/SLC17A7/ANXA6/GABRB3/TSPOAP1/GRIN1/JPH3/DLG4/NCALD/SCN4B/KCNMA1/VDAC1/GABRG1/NALCN/PIEZO1/CHRNB2/CLCN4/GABRG2/HCN2/SCN2A/SCN1A/KCNF1/CLCN6/KCNJ9/GABRD/KCNAB2/SCN2B/PTK2B/KCNC1/VDAC3/DLG3/GRIN2C/GRIN2A/GLRB/SHROOM2/ITPR1/CACNA1E/SCN1B/KCNQ5	44
GO:0022839	MF	GO:0022839	ion gated channel activity	43/1333	342/17632	0.000688187	0.00764916	0.00616163	CALM1/SNAP25/GRIA2/JPH4/NCS1/SCN3B/SLC17A7/ANXA6/GABRB3/TSPOAP1/GRIN1/JPH3/DLG4/NCALD/SCN4B/KCNMA1/VDAC1/GABRG1/NALCN/CHRNB2/CLCN4/GABRG2/HCN2/SCN2A/SCN1A/KCNF1/CLCN6/KCNJ9/GABRD/KCNAB2/SCN2B/PTK2B/KCNC1/VDAC3/DLG3/GRIN2C/GRIN2A/GLRB/SHROOM2/ITPR1/CACNA1E/SCN1B/KCNQ5	43
GO:0019894	MF	GO:0019894	kinesin binding	10/1333	41/17632	0.000756569	0.00831366	0.00669691	CLSTN1/KIF5A/MAPK8IP3/MAPK8IP2/SYBU/PLEKHM2/KIFAP3/SNCA/KCNC1/KLC2	10
GO:0071889	MF	GO:0071889	14-3-3 protein binding	8/1333	28/17632	0.000825815	0.00897262	0.00722772	AKT1/SRPK2/DAB2IP/IRS2/PRKCZ/PRKCE/RIPOR1/PI4KB	8
GO:0030674	MF	GO:0030674	protein binding, bridging	25/1333	168/17632	0.000849595	0.00912843	0.00735322	HSPA8/MAP1A/TJP2/SERINC1/ANK2/AP2M1/CHN1/ANK3/SH3BP2/AP2A1/OPTN/SH3BGRL/GAB2/CNTNAP1/GAB1/CUX1/ARHGAP1/NEFL/BAIAP2/AP2A2/GRB10/TEX261/ARRDC4/GATAD2A/FLRT2	25
GO:1990782	MF	GO:1990782	protein tyrosine kinase binding	15/1333	81/17632	0.000986109	0.0104788	0.00844095	HSP90AA1/SIRPA/YWHAG/DAZAP2/GAB2/EPHA4/TP53/TIAM1/DUSP3/GRM5/PTEN/RNF41/PCNA/PITPNM1/FNTA	15
GO:0019887	MF	GO:0019887	protein kinase regulator activity	26/1333	180/17632	0.00106084	0.0110805	0.00892564	CALM1/CALM3/CALM2/CCND2/YWHAG/DAZAP2/CAMK2N1/HMGB1/PRKAR1A/CDK5R1/CCNI/MADD/PPP1R1B/PRKAR1B/H2AFY/CHP1/MAP2K1/CCNY/CDK5R2/CAB39/PRKAG2/SH3BP5/GRM5/CDKN2B/PRKAR2B/CCNG2	26
GO:0051721	MF	GO:0051721	protein phosphatase 2A binding	8/1333	29/17632	0.00106565	0.0110805	0.00892564	ARPP19/PTPA/AKT1/ENSA/DAB2IP/STRN4/TP53/PPME1	8
GO:0005001	MF	GO:0005001	transmembrane receptor protein tyrosine phosphatase activity	6/1333	17/17632	0.0011039	0.0111195	0.00895707	PTPRN2/PTPRD/PTPRT/PTPRK/PTPRM/PTPRO	6
GO:0019198	MF	GO:0019198	transmembrane receptor protein phosphatase activity	6/1333	17/17632	0.0011039	0.0111195	0.00895707	PTPRN2/PTPRD/PTPRT/PTPRK/PTPRM/PTPRO	6
GO:0051010	MF	GO:0051010	microtubule plus-end binding	6/1333	17/17632	0.0011039	0.0111195	0.00895707	CLIP2/PAFAH1B1/MAPRE1/MAPRE2/MAPRE3/STIM1	6
GO:0043539	MF	GO:0043539	protein serine/threonine kinase activator activity	8/1333	30/17632	0.001358	0.013538	0.0109052	CALM1/CALM3/CALM2/DAZAP2/CDK5R1/MAP2K1/CDK5R2/CAB39	8
GO:0043548	MF	GO:0043548	phosphatidylinositol 3-kinase binding	8/1333	31/17632	0.00171062	0.0167087	0.0134594	CALM1/CALM3/ATP1A1/FYN/TYRO3/DAB2IP/IRS2/DNM2	8
GO:0050699	MF	GO:0050699	WW domain binding	8/1333	31/17632	0.00171062	0.0167087	0.0134594	DAZAP2/ENAH/NDFIP1/TCEAL2/RAPGEF2/DNM2/TCEAL5/NDFIP2	8
GO:0042826	MF	GO:0042826	histone deacetylase binding	18/1333	112/17632	0.0018054	0.0174583	0.0140631	HSP90AA1/HIF1A/CHD4/YWHAB/SFPQ/BEX4/HNRNPD/MEF2C/NUDT21/TP53/MEF2A/MTA2/MTA3/MEF2D/SP1/RELA/HEY2/CAMTA2	18
GO:0034236	MF	GO:0034236	protein kinase A catalytic subunit binding	5/1333	13/17632	0.00188578	0.0178779	0.0144012	PJA2/PRKAR1A/PRKAR1B/GSK3A/PRKAR2B	5
GO:0072542	MF	GO:0072542	protein phosphatase activator activity	5/1333	13/17632	0.00188578	0.0178779	0.0144012	CALM1/CALM3/CALM2/PTPA/PPP2R5D	5
GO:0031690	MF	GO:0031690	adrenergic receptor binding	6/1333	19/17632	0.00212283	0.0197382	0.0158997	GNAS/UCHL1/DLG4/RAPGEF2/GRK2/ARRDC3	6
GO:0034237	MF	GO:0034237	protein kinase A regulatory subunit binding	6/1333	19/17632	0.00212283	0.0197382	0.0158997	PJA2/PRKACB/AKAP6/C2orf88/PRKACA/ARFGEF2	6
GO:0005216	MF	GO:0005216	ion channel activity	49/1333	427/17632	0.00224625	0.0206869	0.0166639	CALM1/SNAP25/GRIA2/JPH4/NCS1/SCN3B/PKD1/SLC17A7/ANXA6/GABRB3/TSPOAP1/GRIN1/PDE2A/JPH3/DLG4/NCALD/SCN4B/KCNMA1/VDAC1/GABRG1/NALCN/PIEZO1/CHRNB2/CLCN4/GABRG2/HCN2/SCN2A/SCN1A/KCNF1/LRRC8B/SLC40A1/CLCN6/KCNJ9/GABRD/KCNAB2/TMCO1/SCN2B/PTK2B/KCNC1/VDAC3/DLG3/GRIN2C/GRIN2A/GLRB/SHROOM2/ITPR1/CACNA1E/SCN1B/KCNQ5	49
GO:0005546	MF	GO:0005546	phosphatidylinositol-4, 5-bisphosphate binding	13/1333	71/17632	0.00232789	0.0212365	0.0171066	PFN2/SYT1/PLCB1/RPH3A/SH3PXD2A/GSDME/TWF1/ACTN2/SYT7/SNX18/SYTL2/FZD7/AMER3	13
GO:0004842	MF	GO:0004842	ubiquitin-protein transferase activity	46/1333	396/17632	0.00237334	0.0214488	0.0172776	PDZD4/PJA2/TRIM28/SKP1/TRIM2/FBXL16/TRIM47/MYCBP2/RNF11/HECTD4/FBXO2/HERC1/FBXO44/RNF40/UBE2E1/PRPF19/FBXO41/FBXO7/RNF10/ZER1/TRIM37/ZYG11B/MGRN1/UBE2M/TMEM129/KLHL42/RMND5A/FBXO11/UBE2O/UBR3/NEDD4L/FBXO31/BTRC/RNF216/DZIP3/UHRF1/TRIM25/FBXL17/RNF41/UBE2N/UBE2QL1/UBE2K/UBE2J1/RNF180/RNF103/SPSB1	46
GO:0008574	MF	GO:0008574	ATP-dependent microtubule motor activity, plus-end-directed	7/1333	26/17632	0.00254429	0.0227809	0.0183507	KIF1A/KIF5C/KIF5A/KIF3A/DYNLL2/KIF3B/DYNC1I1	7
GO:0030291	MF	GO:0030291	protein serine/threonine kinase inhibitor activity	8/1333	33/17632	0.00263032	0.023335	0.018797	YWHAG/PRKAR1A/PPP1R1B/PRKAR1B/H2AFY/PRKAG2/CDKN2B/PRKAR2B	8
GO:0047485	MF	GO:0047485	protein N-terminus binding	17/1333	107/17632	0.00270334	0.0237648	0.0191433	CALM1/CALM3/CALM2/STXBP1/GAD1/MORF4L1/PPP1CC/TP53/EXOC4/ACOX1/SMARCE1/MAP2K1/SNCA/RELA/MAU2/NBN/ERCC5	17
GO:0005272	MF	GO:0005272	sodium channel activity	9/1333	41/17632	0.00301593	0.0262739	0.0211644	SCN3B/SCN4B/NALCN/HCN2/SCN2A/SCN1A/SCN2B/SHROOM2/SCN1B	9
GO:0008066	MF	GO:0008066	glutamate receptor activity	7/1333	27/17632	0.00321384	0.027516	0.022165	GRIA2/GRIN1/PTK2B/GRM3/GRIN2C/GRIN2A/GRM5	7
GO:0043014	MF	GO:0043014	alpha-tubulin binding	8/1333	34/17632	0.00321542	0.027516	0.022165	FYN/CDK5R1/NCALD/BEX4/HSPH1/ARL8B/SNCA/FNTA	8
GO:0008191	MF	GO:0008191	metalloendopeptidase inhibitor activity	5/1333	15/17632	0.00387365	0.0325723	0.026238	TIMP3/SPOCK2/TIMP2/SPOCK1/TIMP4	5
GO:0050998	MF	GO:0050998	nitric-oxide synthase binding	5/1333	15/17632	0.00387365	0.0325723	0.026238	CALM1/CALM3/DNM1/DNM3/DNM2	5
GO:0004712	MF	GO:0004712	protein serine/threonine/tyrosine kinase activity	9/1333	43/17632	0.00423665	0.0353176	0.0284494	MAPK1/RPS6KA2/AKT1/MAPK10/MAPK3/PRKACA/MAP2K1/DSTYK/MAPK9	9
GO:0005244	MF	GO:0005244	voltage-gated ion channel activity	26/1333	199/17632	0.00438474	0.03593	0.0289427	SNAP25/NCS1/SCN3B/TSPOAP1/GRIN1/SCN4B/KCNMA1/VDAC1/NALCN/CLCN4/HCN2/SCN2A/SCN1A/KCNF1/CLCN6/KCNJ9/KCNAB2/SCN2B/PTK2B/KCNC1/VDAC3/GRIN2C/GRIN2A/CACNA1E/SCN1B/KCNQ5	26
GO:0022832	MF	GO:0022832	voltage-gated channel activity	26/1333	199/17632	0.00438474	0.03593	0.0289427	SNAP25/NCS1/SCN3B/TSPOAP1/GRIN1/SCN4B/KCNMA1/VDAC1/NALCN/CLCN4/HCN2/SCN2A/SCN1A/KCNF1/CLCN6/KCNJ9/KCNAB2/SCN2B/PTK2B/KCNC1/VDAC3/GRIN2C/GRIN2A/CACNA1E/SCN1B/KCNQ5	26
GO:0015081	MF	GO:0015081	sodium ion transmembrane transporter activity	21/1333	150/17632	0.00445578	0.03593	0.0289427	SLC1A2/ATP1A3/ATP1A1/SLC38A1/SLC6A1/ATP1B1/SCN3B/SLC17A7/SCN4B/SLC9A6/NALCN/HCN2/SCN2A/SLC4A8/SCN1A/SCN2B/SLC6A17/SLC8A2/SHROOM2/SLC4A10/SCN1B	21
GO:0022838	MF	GO:0022838	substrate-specific channel activity	49/1333	442/17632	0.00445874	0.03593	0.0289427	CALM1/SNAP25/GRIA2/JPH4/NCS1/SCN3B/PKD1/SLC17A7/ANXA6/GABRB3/TSPOAP1/GRIN1/PDE2A/JPH3/DLG4/NCALD/SCN4B/KCNMA1/VDAC1/GABRG1/NALCN/PIEZO1/CHRNB2/CLCN4/GABRG2/HCN2/SCN2A/SCN1A/KCNF1/LRRC8B/SLC40A1/CLCN6/KCNJ9/GABRD/KCNAB2/TMCO1/SCN2B/PTK2B/KCNC1/VDAC3/DLG3/GRIN2C/GRIN2A/GLRB/SHROOM2/ITPR1/CACNA1E/SCN1B/KCNQ5	49
GO:0019787	MF	GO:0019787	ubiquitin-like protein transferase activity	47/1333	421/17632	0.0046281	0.0367746	0.029623	PDZD4/PJA2/TRIM28/SKP1/TRIM2/FBXL16/TRIM47/MYCBP2/RNF11/HECTD4/FBXO2/HERC1/FBXO44/ZBED1/RNF40/UBE2E1/PRPF19/FBXO41/FBXO7/RNF10/ZER1/TRIM37/ZYG11B/MGRN1/UBE2M/TMEM129/KLHL42/RMND5A/FBXO11/UBE2O/UBR3/NEDD4L/FBXO31/BTRC/RNF216/DZIP3/UHRF1/TRIM25/FBXL17/RNF41/UBE2N/UBE2QL1/UBE2K/UBE2J1/RNF180/RNF103/SPSB1	47
GO:0017080	MF	GO:0017080	sodium channel regulator activity	8/1333	36/17632	0.00468426	0.0367746	0.029623	YWHAH/SCN3B/SCN4B/GPD1L/FGF12/SCN2B/NEDD4L/SCN1B	8
GO:0030551	MF	GO:0030551	cyclic nucleotide binding	8/1333	36/17632	0.00468426	0.0367746	0.029623	PRKAR1A/RAPGEF4/PDE2A/PRKAR1B/RAPGEF2/HCN2/PDE4A/PRKAR2B	8
GO:0030955	MF	GO:0030955	potassium ion binding	4/1333	10/17632	0.00471566	0.0367746	0.029623	PKM/ATP1A1/ATP1B1/PDXK	4
GO:0046873	MF	GO:0046873	metal ion transmembrane transporter activity	49/1333	444/17632	0.00486235	0.0376152	0.0303001	SLC1A2/ATP1A3/SNAP25/ATP1A1/SLC38A1/ATP2A2/SLC6A1/ATP1B1/JPH4/NCS1/SCN3B/PKD1/SLC17A7/ANXA6/TSPOAP1/GRIN1/PDE2A/ATP2B2/JPH3/SLC12A4/ATP2B1/SCN4B/KCNMA1/SLC9A6/NALCN/SLC39A10/HCN2/SCN2A/SLC4A8/SCN1A/KCNF1/SLC12A9/SLC40A1/KCNJ9/KCNAB2/TMCO1/SCN2B/SLC6A17/KCNC1/GRIN2C/GRIN2A/SLC8A2/SHROOM2/SLC12A5/ITPR1/CACNA1E/SLC4A10/SCN1B/KCNQ5	49
GO:0035035	MF	GO:0035035	histone acetyltransferase binding	7/1333	29/17632	0.00494664	0.0378891	0.0305208	HIF1A/EID1/TAF7/TP53/MEF2A/SP1/PCNA	7
GO:0005246	MF	GO:0005246	calcium channel regulator activity	9/1333	44/17632	0.00497613	0.0378891	0.0305208	CALM1/CALM2/NRXN1/HPCAL4/PRKCB/TSPAN13/STIM1/GRM3/ITPR1	9
GO:0019211	MF	GO:0019211	phosphatase activator activity	5/1333	16/17632	0.00528767	0.0393322	0.0316832	CALM1/CALM3/CALM2/PTPA/PPP2R5D	5
GO:0023026	MF	GO:0023026	MHC class II protein complex binding	5/1333	16/17632	0.00528767	0.0393322	0.0316832	HSPA8/HSP90AA1/PKM/ATP1B1/ANXA11	5
GO:0052744	MF	GO:0052744	phosphatidylinositol monophosphate phosphatase activity	5/1333	16/17632	0.00528767	0.0393322	0.0316832	INPP5F/SYNJ1/PTEN/MTMR4/MTMR9	5
GO:0022824	MF	GO:0022824	transmitter-gated ion channel activity	11/1333	61/17632	0.00553581	0.040554	0.0326674	GRIA2/GABRB3/GRIN1/GABRG1/CHRNB2/GABRG2/GABRD/PTK2B/GRIN2C/GRIN2A/GLRB	11
GO:0022835	MF	GO:0022835	transmitter-gated channel activity	11/1333	61/17632	0.00553581	0.040554	0.0326674	GRIA2/GABRB3/GRIN1/GABRG1/CHRNB2/GABRG2/GABRD/PTK2B/GRIN2C/GRIN2A/GLRB	11
GO:0052866	MF	GO:0052866	phosphatidylinositol phosphate phosphatase activity	7/1333	30/17632	0.00603884	0.0439064	0.035368	INPPL1/INPP5F/SYNJ1/INPP4A/PTEN/MTMR4/MTMR9	7
GO:0004860	MF	GO:0004860	protein kinase inhibitor activity	11/1333	62/17632	0.00628122	0.0453279	0.036513	YWHAG/CAMK2N1/PRKAR1A/PPP1R1B/PRKAR1B/H2AFY/CHP1/PRKAG2/SH3BP5/CDKN2B/PRKAR2B	11
GO:0035591	MF	GO:0035591	signaling adaptor activity	13/1333	80/17632	0.00672627	0.04818	0.0388105	MAPK8IP3/CHN1/MAPK8IP2/SH3BP2/SH3BGRL/GAB2/AKAP13/CNTNAP1/GAB1/DAB2IP/ARHGAP1/MAVS/GRB10	13
GO:0017154	MF	GO:0017154	semaphorin receptor activity	4/1333	11/17632	0.00697068	0.0492018	0.0396335	PLXNB2/PLXNA1/PLXNA2/PLXNA3	4
GO:0030235	MF	GO:0030235	nitric-oxide synthase regulator activity	4/1333	11/17632	0.00697068	0.0492018	0.0396335	CALM1/HSP90AA1/CALM3/AKT1	4

## Sheet: yellow module
	ONTOLOGY	ID	Description	GeneRatio	BgRatio	pvalue	p.adjust	qvalue	geneID	Count
GO:0006613	BP	GO:0006613	cotranslational protein targeting to membrane	76/343	109/18493	1.94e-108	4.65e-105	4.12e-105	RPL3/RPL4/RPLP0/RPS6/RPL8/RPS4X/RPS11/RPS3/RPL15/RPL13/RPS8/RPLP1/RPL5/RPL19/RPL13A/RPS24/RPS19/RPS23/RPL11/RPL37A/RPL30/RPS18/RPL18/RPL7A/RPL32/RPS12/RPS9/RPS16/RPS20/RPL28/RPL10/RPL23/RPS2/RPL31/RPLP2/RPS5/RPS25/RPS14/RPL27A/RPL6/RPL41/RPL22/RPS17/RPL26/RPS4Y1/RPL37/RPL29/RPS13/RPS27A/RPL27/RPSA/RPS15A/RPL34/RPL10A/RPL24/RPL12/RPL36/UBA52/RPL35A/RPL35/RPS15/RPS21/RPS3A/RPS10/RPL17/RPL14/RPL38/R…	76
GO:0006614	BP	GO:0006614	SRP-dependent cotranslational protein targeting to membrane	75/343	105/18493	2.59e-108	4.65e-105	4.12e-105	RPL3/RPL4/RPLP0/RPS6/RPL8/RPS4X/RPS11/RPS3/RPL15/RPL13/RPS8/RPLP1/RPL5/RPL19/RPL13A/RPS24/RPS19/RPS23/RPL11/RPL37A/RPL30/RPS18/RPL18/RPL7A/RPL32/RPS12/RPS9/RPS16/RPS20/RPL28/RPL10/RPL23/RPS2/RPL31/RPLP2/RPS5/RPS25/RPS14/RPL27A/RPL6/RPL41/RPL22/RPS17/RPL26/RPS4Y1/RPL37/RPL29/RPS13/RPS27A/RPL27/RPSA/RPS15A/RPL34/RPL10A/RPL24/RPL12/RPL36/UBA52/RPL35A/RPL35/RPS15/RPS21/RPS3A/RPS10/RPL17/RPL14/RPL38/R…	75
GO:0000184	BP	GO:0000184	nuclear-transcribed mRNA catabolic process， nonsense-mediated decay	77/343	120/18493	2.11e-105	2.52e-102	2.24e-102	RPL3/RPL4/RPLP0/RPS6/RPL8/RPS4X/RPS11/RPS3/RPL15/PABPC1/RPL13/RPS8/RPLP1/RPL5/RPL19/RPL13A/RPS24/RPS19/RPS23/RPL11/RPL37A/RPL30/RPS18/RPL18/RPL7A/RPL32/RPS12/RPS9/RPS16/RPS20/RPL28/RPL10/RPL23/RPS2/RPL31/RPLP2/RPS5/RPS25/RPS14/RPL27A/RPL6/RPL41/RPL22/RPS17/RPL26/RPS4Y1/RPL37/RPL29/RPS13/RPS27A/RPL27/RPSA/RPS15A/RPL34/RPL10A/RPL24/RPL12/RPL36/UBA52/RPL35A/EIF3E/RPL35/RPS15/RPS21/RPS3A/RPS10/RPL17/…	77
GO:0045047	BP	GO:0045047	protein targeting to ER	75/343	117/18493	1.51e-102	1.35e-99	1.2e-99	RPL3/RPL4/RPLP0/RPS6/RPL8/RPS4X/RPS11/RPS3/RPL15/RPL13/RPS8/RPLP1/RPL5/RPL19/RPL13A/RPS24/RPS19/RPS23/RPL11/RPL37A/RPL30/RPS18/RPL18/RPL7A/RPL32/RPS12/RPS9/RPS16/RPS20/RPL28/RPL10/RPL23/RPS2/RPL31/RPLP2/RPS5/RPS25/RPS14/RPL27A/RPL6/RPL41/RPL22/RPS17/RPL26/RPS4Y1/RPL37/RPL29/RPS13/RPS27A/RPL27/RPSA/RPS15A/RPL34/RPL10A/RPL24/RPL12/RPL36/UBA52/RPL35A/RPL35/RPS15/RPS21/RPS3A/RPS10/RPL17/RPL14/RPL38/R…	75
GO:0006413	BP	GO:0006413	translational initiation	88/343	194/18493	3.44e-102	2.47e-99	2.19e-99	RPL3/RPL4/RPLP0/RPS6/RPL8/RPS4X/RPS11/RPS3/RPL15/PABPC1/RPL13/RPS8/RPLP1/RPL5/RPL19/RPL13A/RPS24/RPS19/RPS23/RPL11/RPL37A/RPL30/RPS18/RPL18/RPL7A/RPL32/RPS12/RPS9/RPS16/RPS20/RPL28/RPL10/RPL23/EIF3L/RPS2/RPL31/RPLP2/RPS5/RPS25/RPS14/RPL27A/RPL6/RPL41/RPL22/RPS17/RPL26/RPS4Y1/RPL37/RPL29/EIF4B/RPS13/RPS27A/RPL27/RPSA/RPS15A/EIF4A1/RPL34/RPL10A/RPL24/RPL12/RPL36/UBA52/RPL35A/EIF3E/RPL35/RPS15/RPS21…	88
GO:0072599	BP	GO:0072599	establishment of protein localization to endoplasmic reticulum	75/343	121/18493	7.42e-101	4.43e-98	3.93e-98	RPL3/RPL4/RPLP0/RPS6/RPL8/RPS4X/RPS11/RPS3/RPL15/RPL13/RPS8/RPLP1/RPL5/RPL19/RPL13A/RPS24/RPS19/RPS23/RPL11/RPL37A/RPL30/RPS18/RPL18/RPL7A/RPL32/RPS12/RPS9/RPS16/RPS20/RPL28/RPL10/RPL23/RPS2/RPL31/RPLP2/RPS5/RPS25/RPS14/RPL27A/RPL6/RPL41/RPL22/RPS17/RPL26/RPS4Y1/RPL37/RPL29/RPS13/RPS27A/RPL27/RPSA/RPS15A/RPL34/RPL10A/RPL24/RPL12/RPL36/UBA52/RPL35A/RPL35/RPS15/RPS21/RPS3A/RPS10/RPL17/RPL14/RPL38/R…	75
GO:0070972	BP	GO:0070972	protein localization to endoplasmic reticulum	76/343	146/18493	6.72e-94	3.44e-91	3.05e-91	RPL3/RPL4/RPLP0/RPS6/RPL8/RPS4X/RPS11/RPS3/RPL15/RPL13/RPS8/RPLP1/RPL5/RPL19/RPL13A/RPS24/RPS19/RPS23/RPL11/RPL37A/RPL30/RPS18/RPL18/RPL7A/RPL32/RPS12/RPS9/RPS16/RPS20/RPL28/RPL10/RPL23/RPS2/RPL31/RPLP2/RPS5/RPS25/RPS14/RPL27A/RPL6/RPL41/RPL22/RPS17/RPL26/RPS4Y1/RPL37/RPL29/RPS13/RPS27A/RPL27/RPSA/RPS15A/RPL34/RPL10A/RPL24/RPL12/RPL36/UBA52/RPL35A/RPL35/RPS15/RPS21/RPS3A/RPS10/RPL17/RPL14/RPL38/R…	76
GO:0006612	BP	GO:0006612	protein targeting to membrane	78/343	198/18493	3.47e-84	1.55e-81	1.38e-81	RPL3/RPL4/RPLP0/RPS6/RPL8/RPS4X/RPS11/RPS3/RPL15/RPL13/RPS8/RPLP1/RPL5/RPL19/RPL13A/RPS24/RPS19/RPS23/RPL11/RPL37A/RPL30/RPS18/RPL18/RPL7A/RPL32/RPS12/RPS9/RPS16/RPS20/RPL28/RPL10/RPL23/RPS2/RPL31/RPLP2/RPS5/RPS25/RPS14/RPL27A/RPL6/RPL41/RPL22/RPS17/RPL26/RPS4Y1/RPL37/RPL29/RPS13/RPS27A/RPL27/RPSA/RPS15A/RPL34/RPL10A/RPL24/RPL12/RPL36/UBA52/RPL35A/RPL35/RPS15/RPS21/RPS3A/RPS10/RPL17/RPL14/RPL38/R…	78
GO:0000956	BP	GO:0000956	nuclear-transcribed mRNA catabolic process	78/343	207/18493	2.4e-82	9.55e-80	8.47e-80	RPL3/RPL4/RPLP0/RPS6/RPL8/RPS4X/RPS11/RPS3/RPL15/PABPC1/RPL13/RPS8/RPLP1/RPL5/RPL19/RPL13A/RPS24/RPS19/RPS23/RPL11/RPL37A/RPL30/RPS18/RPL18/RPL7A/RPL32/RPS12/RPS9/RPS16/RPS20/RPL28/RPL10/RPL23/RPS2/RPL31/RPLP2/RPS5/RPS25/RPS14/RPL27A/RPL6/RPL41/RPL22/RPS17/RPL26/RPS4Y1/RPL37/RPL29/RPS13/RPS27A/RPL27/RPSA/RPS15A/RPL34/RPL10A/RPL24/RPL12/RPL36/UBA52/RPL35A/EIF3E/RPL35/RPS15/RPS21/RPS3A/RPS10/RPL17/…	78
GO:0006402	BP	GO:0006402	mRNA catabolic process	85/343	307/18493	9.06e-77	3.25e-74	2.88e-74	RPL3/RPL4/RPLP0/RPS6/RPL8/RPS4X/RPS11/RPS3/RPL15/PABPC1/RPL13/RPS8/RPLP1/RPL5/RPL19/RPL13A/RPS24/RPS19/RPS23/CIRBP/RPL11/RPL37A/RPL30/RPS18/RPL18/RPL7A/RPL32/RPS12/RPS9/RPS16/RPS20/RPL28/RPL10/RPL23/RPS2/RPL31/RPLP2/RPS5/RPS25/RPS14/RPL27A/RPL6/RPL41/RPL22/RPS17/RPL26/RPS4Y1/RPL37/RPL29/RPS13/RPS27A/RPL27/RPSA/RPS15A/RPL34/RPL10A/RPL24/RPL12/RPL36/UBA52/RPL35A/EIF3E/RPL35/RPS15/RPS21/RPS3A/RPS10/…	85
GO:0090150	BP	GO:0090150	establishment of protein localization to membrane	85/343	317/18493	1.88e-75	6.13e-73	5.44e-73	RPL3/RPL4/RPLP0/RPS6/RPL8/RPS4X/RPS11/RPS3/RPL15/RACK1/SPTBN1/RPL13/RPS8/RPLP1/RPL5/RPL19/RPL13A/RPS24/RPS19/RPS23/RPL11/RPL37A/RPL30/RPS18/RPL18/RPL7A/RPL32/RPS12/RPS9/RPS16/RPS20/RPL28/RPL10/RPL23/RPS2/RPL31/RPLP2/RPS5/RPS25/RPS14/RPL27A/RPL6/RPL41/RPL22/RPS17/RPL26/RPS4Y1/RPL37/RPL29/RPS13/RPS27A/RPL27/RPSA/RPS15A/RPL34/RPL10A/RPL24/RPL12/RPL36/UBA52/RPL35A/RPL35/RPS15/RPS21/RPS3A/RPS10/RPL17/…	85
GO:0006401	BP	GO:0006401	RNA catabolic process	85/343	340/18493	1.32e-72	3.94e-70	3.5e-70	RPL3/RPL4/RPLP0/RPS6/RPL8/RPS4X/RPS11/RPS3/RPL15/PABPC1/RPL13/RPS8/RPLP1/RPL5/RPL19/RPL13A/RPS24/RPS19/RPS23/CIRBP/RPL11/RPL37A/RPL30/RPS18/RPL18/RPL7A/RPL32/RPS12/RPS9/RPS16/RPS20/RPL28/RPL10/RPL23/RPS2/RPL31/RPLP2/RPS5/RPS25/RPS14/RPL27A/RPL6/RPL41/RPL22/RPS17/RPL26/RPS4Y1/RPL37/RPL29/RPS13/RPS27A/RPL27/RPSA/RPS15A/RPL34/RPL10A/RPL24/RPL12/RPL36/UBA52/RPL35A/EIF3E/RPL35/RPS15/RPS21/RPS3A/RPS10/…	85
GO:0006605	BP	GO:0006605	protein targeting	82/343	424/18493	3.19e-60	8.78e-58	7.79e-58	RPL3/RPL4/RPLP0/RPS6/RPL8/RPS4X/RPS11/RPS3/RPL15/RPL13/RPS8/RPLP1/RPL5/RPL19/RPL13A/RPS24/RPS19/RPS23/RPL11/RPL37A/RPL30/RPS18/RPL18/RPL7A/RPL32/RPS12/RPS9/RPS16/RPS20/RPL28/RPL10/RPL23/RPS2/RPL31/RPLP2/RPS5/RPS25/RPS14/RPL27A/RPL6/RPL41/RPL22/RPS17/RPL26/RPS4Y1/SLC25A6/RPL37/RPL29/RPS13/RPS27A/RPL27/RPSA/RPS15A/RPL34/RPL10A/RPL24/RPL12/RPL36/UBA52/RPL35A/RPL35/RPS15/RPS21/RPS3A/RPS10/RPL17/RPL14…	82
GO:0002181	BP	GO:0002181	cytoplasmic translation	39/343	93/18493	3.28e-43	8.38e-41	7.44e-41	EEF2/RPLP0/RPL8/RPL15/RPLP1/RPL19/RPL13A/RPS23/RPL11/RPL30/RPL18/RPL32/EIF3L/RPL31/RPL6/RPL41/RPL26/RPL29/EIF4B/RPL10A/RPL24/RPL36/RPL35A/EIF3E/RPS21/RPL17/RPL38/RPS29/EIF5/EIF3H/RPL9/EIF3D/EIF3F/RPL18A/EIF3G/RBM4/EIF3M/RPS28/CPEB2	39
GO:0022613	BP	GO:0022613	ribonucleoprotein complex biogenesis	64/343	485/18493	4.08e-36	9.74e-34	8.64e-34	RPL3/RPLP0/RPS6/RPS8/RPL5/RPL13A/RPS24/RPS19/RPS23/CIRBP/RPL11/RPL7A/RPS9/RPS16/RPL10/EIF3L/RPS2/RPS5/RPS14/RPL6/RPS17/RPL26/EIF4B/RPL27/RPSA/RPL10A/RPL24/RPL12/NOP53/RPL35A/EIF3E/RPL35/RPS15/RPS21/RPS10/RPL14/NPM1/RPL38/PRPF6/EIF5/EIF3H/RPS7/RPL23A/EIF3D/EIF3F/PA2G4/CLNS1A/EIF3G/FBL/SF3A2/RSL24D1/PES1/RSL1D1/RPS27/DHX30/EIF3M/NOP56/RPL7/PRMT5/RPS28/BCCIP/AATF/C1QBP/PDCD11	64
GO:0042254	BP	GO:0042254	ribosome biogenesis	48/343	282/18493	2.92e-32	6.55e-30	5.81e-30	RPL3/RPLP0/RPS6/RPS8/RPL5/RPS24/RPS19/RPL11/RPL7A/RPS9/RPS16/RPL10/RPS2/RPS5/RPS14/RPL6/RPS17/RPL26/RPL27/RPSA/RPL10A/RPL24/RPL12/NOP53/RPL35A/RPL35/RPS15/RPS21/RPS10/RPL14/NPM1/RPL38/RPS7/RPL23A/PA2G4/FBL/RSL24D1/PES1/RSL1D1/RPS27/DHX30/NOP56/RPL7/RPS28/BCCIP/AATF/C1QBP/PDCD11	48
GO:0042255	BP	GO:0042255	ribosome assembly	23/343	63/18493	3.4e-24	7.16e-22	6.35e-22	RPL3/RPLP0/RPL5/RPS19/RPL11/RPL10/RPS5/RPS14/RPL6/RPSA/RPL24/RPL12/NOP53/RPS15/RPS10/NPM1/RPL38/RPL23A/RSL24D1/RPS27/DHX30/RPS28/C1QBP	23
GO:0022618	BP	GO:0022618	ribonucleoprotein complex assembly	39/343	275/18493	2.71e-23	5.39e-21	4.78e-21	RPL3/RPLP0/RPL5/RPL13A/RPS19/RPS23/CIRBP/RPL11/RPL10/EIF3L/RPS5/RPS14/RPL6/EIF4B/RPSA/RPL24/RPL12/NOP53/EIF3E/RPS15/RPS10/NPM1/RPL38/PRPF6/EIF5/EIF3H/RPL23A/EIF3D/EIF3F/CLNS1A/EIF3G/SF3A2/RSL24D1/RPS27/DHX30/EIF3M/PRMT5/RPS28/C1QBP	39
GO:0071826	BP	GO:0071826	ribonucleoprotein complex subunit organization	39/343	289/18493	1.72e-22	3.11e-20	2.76e-20	RPL3/RPLP0/RPL5/RPL13A/RPS19/RPS23/CIRBP/RPL11/RPL10/EIF3L/RPS5/RPS14/RPL6/EIF4B/RPSA/RPL24/RPL12/NOP53/EIF3E/RPS15/RPS10/NPM1/RPL38/PRPF6/EIF5/EIF3H/RPL23A/EIF3D/EIF3F/CLNS1A/EIF3G/SF3A2/RSL24D1/RPS27/DHX30/EIF3M/PRMT5/RPS28/C1QBP	39
GO:0042273	BP	GO:0042273	ribosomal large subunit biogenesis	23/343	73/18493	1.74e-22	3.11e-20	2.76e-20	RPL3/RPLP0/RPL5/RPL11/RPL7A/RPL10/RPL6/RPL26/RPL10A/RPL24/RPL12/NOP53/RPL35A/RPL35/RPL14/NPM1/RPL38/RPL23A/RSL24D1/PES1/RSL1D1/DHX30/RPL7	23
GO:0016072	BP	GO:0016072	rRNA metabolic process	35/343	240/18493	2.1e-21	3.59e-19	3.18e-19	RPS6/RPS8/RPL5/RPS24/RPS19/RPL11/RPL7A/RPS9/RPS16/RPS2/RPS14/RPS17/RPL26/RPL27/RPSA/RPL10A/NOP53/RPL35A/RPL35/RPS15/RPS21/RPL14/SMARCA4/RPS7/PA2G4/FBL/SMARCB1/PES1/RSL1D1/RPS27/NOP56/RPL7/H2AFY2/RPS28/PDCD11	35
GO:0006364	BP	GO:0006364	rRNA processing	32/343	205/18493	1.43e-20	2.32e-18	2.06e-18	RPS6/RPS8/RPL5/RPS24/RPS19/RPL11/RPL7A/RPS9/RPS16/RPS2/RPS14/RPS17/RPL26/RPL27/RPSA/RPL10A/NOP53/RPL35A/RPL35/RPS15/RPS21/RPL14/RPS7/PA2G4/FBL/PES1/RSL1D1/RPS27/NOP56/RPL7/RPS28/PDCD11	32
GO:0042274	BP	GO:0042274	ribosomal small subunit biogenesis	17/343	63/18493	1.15e-15	1.78e-13	1.58e-13	RPS6/RPS8/RPS24/RPS19/RPS16/RPS5/RPS14/RPS17/RPSA/RPS15/RPS21/RPS10/NPM1/RPL38/RPS7/RPS27/RPS28	17
GO:0000027	BP	GO:0000027	ribosomal large subunit assembly	13/343	32/18493	6.2e-15	9.26e-13	8.21e-13	RPL3/RPLP0/RPL5/RPL11/RPL10/RPL6/RPL24/RPL12/NOP53/RPL38/RPL23A/RSL24D1/DHX30	13
GO:0034470	BP	GO:0034470	ncRNA processing	34/343	376/18493	2.33e-14	3.34e-12	2.96e-12	RPS6/RPS8/RPL5/RPS24/RPS19/RPL11/RPL7A/RPS9/RPS16/RPS2/RPS14/RPS17/RPL26/RPL27/RPSA/RPL10A/NOP53/RPL35A/RPL35/RPS15/RPS21/RPL14/RPS7/PA2G4/FBL/PES1/RSL1D1/RPS27/NOP56/KARS/RPL7/RPS28/RTRAF/PDCD11	34
GO:0002183	BP	GO:0002183	cytoplasmic translational initiation	11/343	31/18493	4.63e-12	6.38e-10	5.66e-10	RPL13A/EIF3L/EIF4B/EIF3E/EIF5/EIF3H/EIF3D/EIF3F/EIF3G/RBM4/EIF3M	11
GO:0000028	BP	GO:0000028	ribosomal small subunit assembly	9/343	17/18493	4.99e-12	6.63e-10	5.88e-10	RPS19/RPS5/RPS14/RPSA/RPS15/RPS10/RPL38/RPS27/RPS28	9
GO:1990173	BP	GO:1990173	protein localization to nucleoplasm	7/343	12/18493	5.2e-10	6.65e-08	5.9e-08	NOP53/CCT3/CCT7/TCP1/CCT5/CCT4/CCT8	7
GO:0001732	BP	GO:0001732	formation of cytoplasmic translation initiation complex	7/343	14/18493	2.18e-09	2.69e-07	2.39e-07	EIF3L/EIF3E/EIF3H/EIF3D/EIF3F/EIF3G/EIF3M	7
GO:0034248	BP	GO:0034248	regulation of cellular amide metabolic process	29/343	453/18493	7.44e-09	8.35e-07	7.4e-07	EEF1A1/EEF2/RPS4X/RPS3/RACK1/PABPC1/RPL5/RPL13A/CIRBP/RPS9/RPL10/SOX4/RPS14/RPL26/EIF4B/EIF3E/NPM1/RPL38/EIF5/EIF3H/SLC7A11/EIF3D/SHMT2/RBM3/PA2G4/RBM4/TRAP1/C1QBP/CPEB2	29
GO:1903405	BP	GO:1903405	protein localization to nuclear body	6/343	10/18493	7.69e-09	8.35e-07	7.4e-07	CCT3/CCT7/TCP1/CCT5/CCT4/CCT8	6
GO:1904851	BP	GO:1904851	positive regulation of establishment of protein localization to telomere	6/343	10/18493	7.69e-09	8.35e-07	7.4e-07	CCT3/CCT7/TCP1/CCT5/CCT4/CCT8	6
GO:1904867	BP	GO:1904867	protein localization to Cajal body	6/343	10/18493	7.69e-09	8.35e-07	7.4e-07	CCT3/CCT7/TCP1/CCT5/CCT4/CCT8	6
GO:0006417	BP	GO:0006417	regulation of translation	27/343	402/18493	9.15e-09	9.64e-07	8.55e-07	EEF2/RPS4X/RPS3/RACK1/PABPC1/RPL5/RPL13A/CIRBP/RPS9/RPL10/SOX4/RPS14/RPL26/EIF4B/EIF3E/NPM1/RPL38/EIF5/EIF3H/EIF3D/SHMT2/RBM3/PA2G4/RBM4/TRAP1/C1QBP/CPEB2	27
GO:0070203	BP	GO:0070203	regulation of establishment of protein localization to telomere	6/343	11/18493	1.67e-08	1.7e-06	1.51e-06	CCT3/CCT7/TCP1/CCT5/CCT4/CCT8	6
GO:0070202	BP	GO:0070202	regulation of establishment of protein localization to chromosome	6/343	12/18493	3.28e-08	3.17e-06	2.82e-06	CCT3/CCT7/TCP1/CCT5/CCT4/CCT8	6
GO:1904816	BP	GO:1904816	positive regulation of protein localization to chromosome， telomeric region	6/343	12/18493	3.28e-08	3.17e-06	2.82e-06	CCT3/CCT7/TCP1/CCT5/CCT4/CCT8	6
GO:1904814	BP	GO:1904814	regulation of protein localization to chromosome, telomeric region	6/343	14/18493	1.03e-07	9.74e-06	8.63e-06	CCT3/CCT7/TCP1/CCT5/CCT4/CCT8	6
GO:0050821	BP	GO:0050821	protein stabilization	16/343	169/18493	1.08e-07	9.92e-06	8.8e-06	ATP1B2/RPL5/RPL11/SOX4/RPL23/NOP53/CCT3/RPS7/CCT7/BAG6/PHB2/TCP1/CCT5/CCT4/CCT8/PPARGC1A	16
GO:1904874	BP	GO:1904874	positive regulation of telomerase RNA localization to Cajal body	6/343	15/18493	1.69e-07	1.52e-05	1.35e-05	CCT3/CCT7/TCP1/CCT5/CCT4/CCT8	6
GO:0070199	BP	GO:0070199	establishment of protein localization to chromosome	7/343	25/18493	2.56e-07	2.24e-05	1.99e-05	CCT3/CCT7/TCP1/CCT5/CCT4/CCT8/H2AFY2	7
GO:0070200	BP	GO:0070200	establishment of protein localization to telomere	6/343	16/18493	2.67e-07	2.28e-05	2.02e-05	CCT3/CCT7/TCP1/CCT5/CCT4/CCT8	6
GO:0034250	BP	GO:0034250	positive regulation of cellular amide metabolic process	14/343	140/18493	3.47e-07	2.89e-05	2.56e-05	EEF2/RPS4X/RACK1/PABPC1/RPL5/CIRBP/RPS9/SOX4/RPL26/EIF3E/NPM1/EIF3D/RBM3/C1QBP	14
GO:0045727	BP	GO:0045727	positive regulation of translation	13/343	120/18493	3.6e-07	2.93e-05	2.6e-05	EEF2/RPS4X/PABPC1/RPL5/CIRBP/RPS9/SOX4/RPL26/EIF3E/NPM1/EIF3D/RBM3/C1QBP	13
GO:1904872	BP	GO:1904872	regulation of telomerase RNA localization to Cajal body	6/343	18/18493	5.99e-07	4.77e-05	4.23e-05	CCT3/CCT7/TCP1/CCT5/CCT4/CCT8	6
GO:0090670	BP	GO:0090670	RNA localization to Cajal body	6/343	19/18493	8.62e-07	6.31e-05	5.59e-05	CCT3/CCT7/TCP1/CCT5/CCT4/CCT8	6
GO:0090671	BP	GO:0090671	telomerase RNA localization to Cajal body	6/343	19/18493	8.62e-07	6.31e-05	5.59e-05	CCT3/CCT7/TCP1/CCT5/CCT4/CCT8	6
GO:0090672	BP	GO:0090672	telomerase RNA localization	6/343	19/18493	8.62e-07	6.31e-05	5.59e-05	CCT3/CCT7/TCP1/CCT5/CCT4/CCT8	6
GO:0090685	BP	GO:0090685	RNA localization to nucleus	6/343	19/18493	8.62e-07	6.31e-05	5.59e-05	CCT3/CCT7/TCP1/CCT5/CCT4/CCT8	6
GO:0000470	BP	GO:0000470	maturation of LSU-rRNA	6/343	20/18493	1.21e-06	8.69e-05	7.71e-05	RPL7A/RPL10A/RPL35/PES1/RSL1D1/RPL7	6
GO:1901798	BP	GO:1901798	positive regulation of signal transduction by p53 class mediator	6/343	21/18493	1.67e-06	0.000117431	0.000104154	RPL11/RPL23/RPL26/RPS7/SPRED1/SPRED2	6
GO:0032212	BP	GO:0032212	positive regulation of telomere maintenance via telomerase	7/343	34/18493	2.48e-06	0.000171111	0.000151765	HNRNPA1/CCT3/CCT7/TCP1/CCT5/CCT4/CCT8	7
GO:0072331	BP	GO:0072331	signal transduction by p53 class mediator	16/343	218/18493	3.31e-06	0.000223717	0.000198423	RPL5/RPL11/SOX4/RPL23/RPL26/DDIT4/NOP53/PCBP4/RPS7/BAG6/SPRED1/SSRP1/TP53BP2/SPRED2/CSNK2B/PRMT5	16
GO:1904358	BP	GO:1904358	positive regulation of telomere maintenance via telomere lengthening	7/343	37/18493	4.53e-06	0.000300625	0.000266635	HNRNPA1/CCT3/CCT7/TCP1/CCT5/CCT4/CCT8	7
GO:0007339	BP	GO:0007339	binding of sperm to zona pellucida	7/343	38/18493	5.47e-06	0.000355549	0.00031535	CCT3/CCT7/TCP1/CCT5/CCT4/CCT8/VDAC2	7
GO:1901796	BP	GO:1901796	regulation of signal transduction by p53 class mediator	12/343	130/18493	5.56e-06	0.000355549	0.00031535	RPL5/RPL11/RPL23/RPL26/NOP53/RPS7/SPRED1/SSRP1/TP53BP2/SPRED2/CSNK2B/PRMT5	12
GO:0006403	BP	GO:0006403	RNA localization	16/343	231/18493	6.95e-06	0.000436807	0.00038742	HNRNPA1/RPSA/RPS15/CCT3/NPM1/PRPF6/CCT7/HNRNPA1L2/TCP1/PA2G4/FBL/CCT5/CCT4/CCT8/BCCIP/RTRAF	16
GO:0009895	BP	GO:0009895	negative regulation of catabolic process	18/343	287/18493	7.46e-06	0.000460653	0.000408571	PABPC1/RPL5/CIRBP/RPL11/RPL23/DDIT4/ADGRB1/ATP2B4/NOP53/LAPTM4B/UBXN1/RPS7/HNRNPA0/BAG6/FMN2/UBQLN4/CNR1/PPARGC1A	18
GO:0031647	BP	GO:0031647	regulation of protein stability	17/343	265/18493	9.95e-06	0.000604297	0.000535973	ATP1B2/RPL5/RPL11/SOX4/RPL23/NOP53/CCT3/ID1/RPS7/CCT7/BAG6/PHB2/TCP1/CCT5/CCT4/CCT8/PPARGC1A	17
GO:0070198	BP	GO:0070198	protein localization to chromosome, telomeric region	6/343	28/18493	1.04e-05	0.000621029	0.000550813	CCT3/CCT7/TCP1/CCT5/CCT4/CCT8	6
GO:0071428	BP	GO:0071428	rRNA-containing ribonucleoprotein complex export from nucleus	5/343	17/18493	1.1e-05	0.00064504	0.00057211	RPSA/RPS15/NPM1/PA2G4/BCCIP	5
GO:0030490	BP	GO:0030490	maturation of SSU-rRNA	7/343	43/18493	1.29e-05	0.000744885	0.000660666	RPS8/RPS19/RPS16/RPS14/RPSA/RPS21/RPS28	7
GO:0031330	BP	GO:0031330	negative regulation of cellular catabolic process	16/343	245/18493	1.45e-05	0.000827096	0.000733582	PABPC1/RPL5/CIRBP/RPL11/RPL23/DDIT4/ATP2B4/NOP53/LAPTM4B/UBXN1/RPS7/HNRNPA0/BAG6/UBQLN4/CNR1/PPARGC1A	16
GO:2000059	BP	GO:2000059	negative regulation of ubiquitin-dependent protein catabolic process	7/343	47/18493	2.36e-05	0.00132159	0.00117217	RPL5/RPL11/RPL23/NOP53/UBXN1/RPS7/BAG6	7
GO:0000462	BP	GO:0000462	maturation of SSU-rRNA from tricistronic rRNA transcript (SSU-rRNA, 5.8S rRNA, LSU-rRNA)	6/343	33/18493	2.83e-05	0.00155857	0.00138235	RPS8/RPS19/RPS16/RPS14/RPSA/RPS21	6
GO:2000573	BP	GO:2000573	positive regulation of DNA biosynthetic process	8/343	66/18493	2.91e-05	0.00157765	0.00139928	HNRNPA1/CCT3/CCT7/MYC/TCP1/CCT5/CCT4/CCT8	8
GO:0032986	BP	GO:0032986	protein-DNA complex disassembly	5/343	21/18493	3.4e-05	0.00181682	0.0016114	RPL23/SET/SMARCA4/MYC/SMARCB1	5
GO:0032206	BP	GO:0032206	positive regulation of telomere maintenance	7/343	51/18493	4.08e-05	0.00214883	0.00190588	HNRNPA1/CCT3/CCT7/TCP1/CCT5/CCT4/CCT8	7
GO:0032210	BP	GO:0032210	regulation of telomere maintenance via telomerase	7/343	53/18493	5.26e-05	0.0026924	0.00238799	HNRNPA1/CCT3/CCT7/TCP1/CCT5/CCT4/CCT8	7
GO:0035036	BP	GO:0035036	sperm-egg recognition	7/343	53/18493	5.26e-05	0.0026924	0.00238799	CCT3/CCT7/TCP1/CCT5/CCT4/CCT8/VDAC2	7
GO:0031397	BP	GO:0031397	negative regulation of protein ubiquitination	8/343	73/18493	6.08e-05	0.0030672	0.00272041	RPS3/RPL5/RPL11/SOX4/RPL23/ADGRB1/UBXN1/RPS7	8
GO:0070301	BP	GO:0070301	cellular response to hydrogen peroxide	9/343	94/18493	6.23e-05	0.00309938	0.00274895	RPS3/RACK1/PPIF/APEX1/PCGF2/TRAP1/PYCR1/HDAC2/FOXO1	9
GO:0071236	BP	GO:0071236	cellular response to antibiotic	11/343	141/18493	6.55e-05	0.00321355	0.00285022	RPS3/RACK1/RPL23/HNRNPA1/PPIF/APEX1/PCGF2/TRAP1/PYCR1/HDAC2/FOXO1	11
GO:0043488	BP	GO:0043488	regulation of mRNA stability	10/343	118/18493	7e-05	0.00338799	0.00300494	PABPC1/CIRBP/RPS27A/UBA52/PCBP4/NPM1/SET/HNRNPA0/APEX1/ANP32A	10
GO:1901836	BP	GO:1901836	regulation of transcription of nucleolar large rRNA by RNA polymerase I	4/343	13/18493	7.28e-05	0.00347964	0.00308622	NOP53/SMARCA4/SMARCB1/H2AFY2	4
GO:1901998	BP	GO:1901998	toxin transport	6/343	39/18493	7.58e-05	0.00357562	0.00317135	CCT3/CCT7/TCP1/CCT5/CCT4/CCT8	6
GO:0019081	BP	GO:0019081	viral translation	4/343	14/18493	0.000100483	0.00461578	0.00409391	EIF3L/EIF3D/EIF3F/EIF3G	4
GO:0042790	BP	GO:0042790	nucleolar large rRNA transcription by RNA polymerase I	4/343	14/18493	0.000100483	0.00461578	0.00409391	NOP53/SMARCA4/SMARCB1/H2AFY2	4
GO:0032204	BP	GO:0032204	regulation of telomere maintenance	8/343	79/18493	0.000107135	0.00485903	0.00430965	HNRNPA1/CCT3/CCT7/MYC/TCP1/CCT5/CCT4/CCT8	8
GO:0046677	BP	GO:0046677	response to antibiotic	17/343	323/18493	0.000120094	0.00537045	0.00476325	EEF2/SLC1A3/RPS3/RACK1/RPL23/HNRNPA1/CCND1/PPIF/EEF1B2/ID1/APEX1/PCGF2/TRAP1/CNR1/PYCR1/HDAC2/FOXO1	17
GO:0043487	BP	GO:0043487	regulation of RNA stability	10/343	126/18493	0.000121408	0.00537045	0.00476325	PABPC1/CIRBP/RPS27A/UBA52/PCBP4/NPM1/SET/HNRNPA0/APEX1/ANP32A	10
GO:1904356	BP	GO:1904356	regulation of telomere maintenance via telomere lengthening	7/343	61/18493	0.000131146	0.00573046	0.00508256	HNRNPA1/CCT3/CCT7/TCP1/CCT5/CCT4/CCT8	7
GO:0000054	BP	GO:0000054	ribosomal subunit export from nucleus	4/343	15/18493	0.000135024	0.00575943	0.00510825	RPS15/NPM1/PA2G4/BCCIP	4
GO:0033750	BP	GO:0033750	ribosome localization	4/343	15/18493	0.000135024	0.00575943	0.00510825	RPS15/NPM1/PA2G4/BCCIP	4
GO:0042177	BP	GO:0042177	negative regulation of protein catabolic process	10/343	128/18493	0.000138369	0.00583267	0.00517321	RPL5/RPL11/RPL23/ADGRB1/NOP53/LAPTM4B/UBXN1/RPS7/BAG6/FMN2	10
GO:0019080	BP	GO:0019080	viral gene expression	7/343	62/18493	0.000145516	0.0060626	0.00537714	EIF3L/SMARCA4/EIF3D/EIF3F/EIF3G/SMARCB1/TRIM27	7
GO:1903321	BP	GO:1903321	negative regulation of protein modification by small protein conjugation or removal	8/343	83/18493	0.000151916	0.0062565	0.00554912	RPS3/RPL5/RPL11/SOX4/RPL23/ADGRB1/UBXN1/RPS7	8
GO:0008380	BP	GO:0008380	RNA splicing	21/343	463/18493	0.000162459	0.00661467	0.00586679	PABPC1/CIRBP/RPS13/HNRNPA1/FUS/SF3B2/PRPF6/POLR2F/HNRNPH3/HNRNPA0/NOVA1/RBM3/HNRNPA1L2/CLNS1A/SF3A2/RBM4/PRMT5/PQBP1/RTRAF/C1QBP/PPARGC1A	21
GO:1903363	BP	GO:1903363	negative regulation of cellular protein catabolic process	8/343	84/18493	0.000165239	0.00665226	0.00590013	RPL5/RPL11/RPL23/NOP53/LAPTM4B/UBXN1/RPS7/BAG6	8
GO:0010644	BP	GO:0010644	cell communication by electrical coupling	5/343	29/18493	0.000175525	0.00698522	0.00619545	ATP1A2/ATP1B2/SRI/DBN1/CAMK2D	5
GO:0051444	BP	GO:0051444	negative regulation of ubiquitin-protein transferase activity	4/343	16/18493	0.000177409	0.00698522	0.00619545	RPL5/RPL11/RPL23/RPS7	4
GO:0008037	BP	GO:0008037	cell recognition	13/343	213/18493	0.000180709	0.00703781	0.0062421	ADGRB1/CCT3/CADM1/CCT7/TCP1/CCT5/CCT4/CNR1/CSGALNACT1/MEGF10/CCT8/VDAC2/ROBO2	13
GO:2001242	BP	GO:2001242	regulation of intrinsic apoptotic signaling pathway	11/343	161/18493	0.000213509	0.00822584	0.0072958	TPT1/RPS3/RACK1/RPL11/RPL26/PPIF/RPS7/BID/TRAP1/CYLD/VDAC2	11
GO:0048714	BP	GO:0048714	positive regulation of oligodendrocyte differentiation	4/343	17/18493	0.000228617	0.0087142	0.00772895	OLIG2/DAG1/PRMT5/HDAC2	4
GO:0006356	BP	GO:0006356	regulation of transcription by RNA polymerase I	5/343	32/18493	0.000284381	0.0107257	0.00951298	NOP53/SMARCA4/UBTF/SMARCB1/H2AFY2	5
GO:0061013	BP	GO:0061013	regulation of mRNA catabolic process	10/343	140/18493	0.000287817	0.0107422	0.00952761	PABPC1/CIRBP/RPS27A/UBA52/PCBP4/NPM1/SET/HNRNPA0/APEX1/ANP32A	10
GO:0042542	BP	GO:0042542	response to hydrogen peroxide	10/343	141/18493	0.000304789	0.0112584	0.00998545	EEF2/RPS3/RACK1/PPIF/APEX1/PCGF2/TRAP1/PYCR1/HDAC2/FOXO1	10
GO:0097193	BP	GO:0097193	intrinsic apoptotic signaling pathway	15/343	287/18493	0.000321855	0.0117674	0.0104369	TPT1/RPS3/RACK1/RPL11/RPL26/DDIT4/PPIF/RPS7/BAG6/TP53BP2/BID/TRAP1/CYLD/VDAC2/CUL1	15
GO:0007004	BP	GO:0007004	telomere maintenance via telomerase	7/343	71/18493	0.000341306	0.012229	0.0108464	HNRNPA1/CCT3/CCT7/TCP1/CCT5/CCT4/CCT8	7
GO:1903051	BP	GO:1903051	negative regulation of proteolysis involved in cellular protein catabolic process	7/343	71/18493	0.000341306	0.012229	0.0108464	RPL5/RPL11/RPL23/NOP53/UBXN1/RPS7/BAG6	7
GO:0009988	BP	GO:0009988	cell-cell recognition	7/343	72/18493	0.00037214	0.0132018	0.0117091	CCT3/CCT7/TCP1/CCT5/CCT4/CCT8/VDAC2	7
GO:0097421	BP	GO:0097421	liver regeneration	5/343	34/18493	0.000381203	0.0133907	0.0118767	RPL19/RPS16/CCND1/CSNK2B/PRMT5	5
GO:0006520	BP	GO:0006520	cellular amino acid metabolic process	16/343	324/18493	0.000385868	0.013423	0.0119053	GLUL/SLC1A3/ATP2B4/ALDH7A1/SLC7A11/SHMT2/VARS/TXN2/PPA1/AHCY/KARS/QARS/PYCR1/ACAT1/MPST/SLC7A2	16
GO:2000058	BP	GO:2000058	regulation of ubiquitin-dependent protein catabolic process	10/343	147/18493	0.000425149	0.0146472	0.0129911	RACK1/RPL5/RPL11/RPL23/NOP53/UBXN1/RPS7/BAG6/UBQLN4/SUMO2	10
GO:1903311	BP	GO:1903311	regulation of mRNA metabolic process	14/343	264/18493	0.000437458	0.0149277	0.01324	PABPC1/CIRBP/HNRNPA1/RPS27A/UBA52/PCBP4/NPM1/SET/HNRNPA0/RBM3/APEX1/ANP32A/RBM4/C1QBP	14
GO:0097237	BP	GO:0097237	cellular response to toxic substance	13/343	235/18493	0.000467384	0.0157985	0.0140122	RPS3/RACK1/GPX3/HNRNPA1/PPIF/APEX1/PCGF2/TRAP1/PYCR1/HDAC2/ESD/FOXO1/PPARGC1A	13
GO:1904666	BP	GO:1904666	regulation of ubiquitin protein ligase activity	4/343	21/18493	0.000542184	0.0181556	0.0161028	RPL5/RPL11/RPL23/RPS7	4
GO:1904951	BP	GO:1904951	positive regulation of establishment of protein localization	19/343	437/18493	0.000555571	0.0184316	0.0163476	GLUL/RACK1/SPTBN1/SOX4/SRI/CCT3/ACSL3/PIK3R2/CADM1/CCT7/TP53BP2/TCP1/CCT5/BID/MFF/CCT4/KARS/CCT8/SAR1A	19
GO:0006446	BP	GO:0006446	regulation of translational initiation	7/343	77/18493	0.000561427	0.018455	0.0163684	RPL13A/EIF4B/EIF3E/NPM1/EIF5/EIF3H/RBM4	7
GO:0006278	BP	GO:0006278	RNA-dependent DNA biosynthetic process	7/343	78/18493	0.000607133	0.0195978	0.017382	HNRNPA1/CCT3/CCT7/TCP1/CCT5/CCT4/CCT8	7
GO:1900182	BP	GO:1900182	positive regulation of protein localization to nucleus	7/343	78/18493	0.000607133	0.0195978	0.017382	CCT3/PIK3R2/CCT7/TCP1/CCT5/CCT4/CCT8	7
GO:2001244	BP	GO:2001244	positive regulation of intrinsic apoptotic signaling pathway	6/343	57/18493	0.000637652	0.0203992	0.0180928	RPS3/RACK1/RPL11/RPL26/RPS7/BID	6
GO:0000377	BP	GO:0000377	RNA splicing, via transesterification reactions with bulged adenosine as nucleophile	17/343	374/18493	0.000657924	0.0206784	0.0183405	PABPC1/CIRBP/HNRNPA1/FUS/SF3B2/PRPF6/POLR2F/HNRNPH3/HNRNPA0/NOVA1/RBM3/CLNS1A/SF3A2/RBM4/PRMT5/PQBP1/C1QBP	17
GO:0000398	BP	GO:0000398	mRNA splicing, via spliceosome	17/343	374/18493	0.000657924	0.0206784	0.0183405	PABPC1/CIRBP/HNRNPA1/FUS/SF3B2/PRPF6/POLR2F/HNRNPH3/HNRNPA0/NOVA1/RBM3/CLNS1A/SF3A2/RBM4/PRMT5/PQBP1/C1QBP	17
GO:0000055	BP	GO:0000055	ribosomal large subunit export from nucleus	3/343	10/18493	0.00068897	0.0212809	0.0188748	NPM1/PA2G4/BCCIP	3
GO:0001731	BP	GO:0001731	formation of translation preinitiation complex	3/343	10/18493	0.00068897	0.0212809	0.0188748	RPL13A/EIF4B/EIF5	3
GO:2000278	BP	GO:2000278	regulation of DNA biosynthetic process	8/343	104/18493	0.000709157	0.0216298	0.0191843	HNRNPA1/CCT3/CCT7/MYC/TCP1/CCT5/CCT4/CCT8	8
GO:0000723	BP	GO:0000723	telomere maintenance	10/343	157/18493	0.00071234	0.0216298	0.0191843	HNRNPA1/CCT3/CCT7/XRCC6/APEX1/MYC/TCP1/CCT5/CCT4/CCT8	10
GO:0000375	BP	GO:0000375	RNA splicing, via transesterification reactions	17/343	377/18493	0.00071904	0.0216498	0.019202	PABPC1/CIRBP/HNRNPA1/FUS/SF3B2/PRPF6/POLR2F/HNRNPH3/HNRNPA0/NOVA1/RBM3/CLNS1A/SF3A2/RBM4/PRMT5/PQBP1/C1QBP	17
GO:0034502	BP	GO:0034502	protein localization to chromosome	7/343	81/18493	0.000762206	0.0227582	0.0201851	CCT3/CCT7/TCP1/CCT5/CCT4/CCT8/H2AFY2	7
GO:0089718	BP	GO:0089718	amino acid import across plasma membrane	4/343	23/18493	0.000779059	0.0230692	0.0204609	ATP1A2/SLC1A3/SLC7A11/SLC7A2	4
GO:1901293	BP	GO:1901293	nucleoside phosphate biosynthetic process	16/343	347/18493	0.000808892	0.0237562	0.0210703	DDIT4/IMPDH2/ATP5MC2/ACSL3/AGPAT3/OGDH/ELOVL2/ATP5F1C/AGPAT1/KARS/ERH/ACAT1/DLD/ATIC/SUCLG1/PPARGC1A	16
GO:0002753	BP	GO:0002753	cytoplasmic pattern recognition receptor signaling pathway	6/343	60/18493	0.000839767	0.0244625	0.0216967	RPS27A/NOP53/UBA52/SEC14L1/CYLD/C1QBP	6
GO:0051054	BP	GO:0051054	positive regulation of DNA metabolic process	12/343	220/18493	0.000865716	0.025015	0.0221867	RPS3/HNRNPA1/CCT3/CCT7/MYC/FMN2/TCP1/CCT5/CCT4/TFRC/CCT8/PPARGC1A	12
GO:0010833	BP	GO:0010833	telomere maintenance via telomere lengthening	7/343	83/18493	0.00088189	0.0252785	0.0224204	HNRNPA1/CCT3/CCT7/TCP1/CCT5/CCT4/CCT8	7
GO:0006414	BP	GO:0006414	translational elongation	9/343	134/18493	0.000895356	0.0254608	0.0225821	EEF1A1/EEF2/EEF1G/RACK1/RPLP1/RPLP2/EEF1D/EEF1B2/CPEB2	9
GO:0043457	BP	GO:0043457	regulation of cellular respiration	4/343	24/18493	0.000921313	0.0257896	0.0228737	NOP53/SHMT2/TRAP1/PPARGC1A	4
GO:0086064	BP	GO:0086064	cell communication by electrical coupling involved in cardiac conduction	4/343	24/18493	0.000921313	0.0257896	0.0228737	ATP1A2/ATP1B2/SRI/CAMK2D	4
GO:1903829	BP	GO:1903829	positive regulation of cellular protein localization	15/343	318/18493	0.000930064	0.0258327	0.022912	RACK1/SPTBN1/CCT3/ACSL3/PIK3R2/CCT7/TP53BP2/TCP1/CCT5/BID/MFF/CCT4/CCT8/CYLD/SAR1A	15
GO:0009167	BP	GO:0009167	purine ribonucleoside monophosphate metabolic process	14/343	286/18493	0.000958381	0.0264145	0.023428	ATP1A2/DDIT4/IMPDH2/UQCRB/PPIF/ATP5MC2/OGDH/SHMT2/BID/ATP5F1C/NT5E/DLD/ATIC/PPARGC1A	14
GO:0009126	BP	GO:0009126	purine nucleoside monophosphate metabolic process	14/343	287/18493	0.000991024	0.0271056	0.024041	ATP1A2/DDIT4/IMPDH2/UQCRB/PPIF/ATP5MC2/OGDH/SHMT2/BID/ATP5F1C/NT5E/DLD/ATIC/PPARGC1A	14
GO:0035690	BP	GO:0035690	cellular response to drug	16/343	355/18493	0.00102812	0.0279072	0.0247519	RPS3/RACK1/HNRNPA1/DDIT4/KLF9/PPIF/ID1/APEX1/MYC/PCGF2/TFRC/TRAP1/PYCR1/HDAC2/FOXO1/PPARGC1A	16
GO:2001233	BP	GO:2001233	regulation of apoptotic signaling pathway	17/343	391/18493	0.00107275	0.0288997	0.0256322	TPT1/RPS3/RACK1/RPL11/RPL26/PPIF/SLC25A5/RPS7/TP53BP2/ITGA6/PCGF2/BID/MFF/TRAP1/QARS/CYLD/VDAC2	17
GO:0006360	BP	GO:0006360	transcription by RNA polymerase I	6/343	63/18493	0.00108801	0.029052	0.0257673	NOP53/POLR2F/SMARCA4/UBTF/SMARCB1/H2AFY2	6
GO:0071824	BP	GO:0071824	protein-DNA complex subunit organization	14/343	290/18493	0.00109462	0.029052	0.0257673	RPL23/NAP1L1/H1F0/RPS27A/UBA52/NPM1/SET/SMARCA4/MYC/UBTF/SMARCB1/SOX12/H2AFY2/VPS72	14
GO:0043648	BP	GO:0043648	dicarboxylic acid metabolic process	8/343	112/18493	0.00115244	0.0303617	0.026929	GLUL/SLC1A3/SLC7A11/OGDH/SHMT2/DLD/ATIC/SUCLG1	8
GO:0048709	BP	GO:0048709	oligodendrocyte differentiation	7/343	87/18493	0.00116547	0.0304809	0.0270346	SOX8/OLIG1/OLIG2/DAG1/ASCL1/PRMT5/HDAC2	7
GO:0043090	BP	GO:0043090	amino acid import	4/343	26/18493	0.00125893	0.0326866	0.0289909	ATP1A2/SLC1A3/SLC7A11/SLC7A2	4
GO:0032200	BP	GO:0032200	telomere organization	10/343	170/18493	0.00130792	0.0334735	0.0296889	HNRNPA1/CCT3/CCT7/XRCC6/APEX1/MYC/TCP1/CCT5/CCT4/CCT8	10
GO:2001235	BP	GO:2001235	positive regulation of apoptotic signaling pathway	10/343	170/18493	0.00130792	0.0334735	0.0296889	RPS3/RACK1/RPL11/RPL26/PPIF/RPS7/TP53BP2/BID/MFF/CYLD	10
GO:0009161	BP	GO:0009161	ribonucleoside monophosphate metabolic process	14/343	300/18493	0.00150798	0.0383197	0.0339872	ATP1A2/DDIT4/IMPDH2/UQCRB/PPIF/ATP5MC2/OGDH/SHMT2/BID/ATP5F1C/NT5E/DLD/ATIC/PPARGC1A	14
GO:0000463	BP	GO:0000463	maturation of LSU-rRNA from tricistronic rRNA transcript (SSU-rRNA, 5.8S rRNA, LSU-rRNA)	3/343	13/18493	0.00157552	0.0389315	0.0345298	RPL35/PES1/RPL7	3
GO:0021781	BP	GO:0021781	glial cell fate commitment	3/343	13/18493	0.00157552	0.0389315	0.0345298	SOX8/OLIG2/ASCL1	3
GO:0098712	BP	GO:0098712	L-glutamate import across plasma membrane	3/343	13/18493	0.00157552	0.0389315	0.0345298	ATP1A2/SLC1A3/SLC7A11	3
GO:1900119	BP	GO:1900119	positive regulation of execution phase of apoptosis	3/343	13/18493	0.00157552	0.0389315	0.0345298	RPS3/TP53BP2/DLC1	3
GO:0009063	BP	GO:0009063	cellular amino acid catabolic process	8/343	118/18493	0.00161157	0.0395498	0.0350782	GLUL/ATP2B4/ALDH7A1/SHMT2/TXN2/AHCY/ACAT1/MPST	8
GO:0045333	BP	GO:0045333	cellular respiration	10/343	176/18493	0.00169482	0.0413097	0.0366391	NOP53/UQCRB/OGDH/CS/SHMT2/BID/TRAP1/DLD/SUCLG1/PPARGC1A	10
GO:0043517	BP	GO:0043517	positive regulation of DNA damage response, signal transduction by p53 class mediator	3/343	14/18493	0.0019778	0.0475601	0.0421828	RPL26/SPRED1/SPRED2	3
GO:0051938	BP	GO:0051938	L-glutamate import	3/343	14/18493	0.0019778	0.0475601	0.0421828	ATP1A2/SLC1A3/SLC7A11	3
GO:0009165	BP	GO:0009165	nucleotide biosynthetic process	15/343	344/18493	0.0020172	0.0481841	0.0427362	DDIT4/IMPDH2/ATP5MC2/ACSL3/AGPAT3/OGDH/ELOVL2/ATP5F1C/AGPAT1/KARS/ERH/ACAT1/DLD/ATIC/PPARGC1A	15
GO:0032873	BP	GO:0032873	negative regulation of stress-activated MAPK cascade	5/343	49/18493	0.00208237	0.0490864	0.0435365	MYC/QARS/CYLD/IGBP1/FOXO1	5
GO:0070303	BP	GO:0070303	negative regulation of stress-activated protein kinase signaling cascade	5/343	49/18493	0.00208237	0.0490864	0.0435365	MYC/QARS/CYLD/IGBP1/FOXO1	5
GO:0022626	CC	GO:0022626	cytosolic ribosome	79/354	115/19659	7.56e-113	3.26e-110	2.78e-110	RPL3/RPL4/RPLP0/RPS6/RPL8/RPS4X/RPS11/RPS3/RPL15/RACK1/RPL13/RPS8/RPLP1/RPL5/RPL19/RPL13A/RPS24/RPS19/RPS23/RPL11/RPL37A/RPL30/RPS18/RPL18/RPL7A/RPL32/RPS12/RPS9/RPS16/RPS20/RPL28/RPL10/RPL23/RPS2/RPL31/RPLP2/RPS5/RPS25/RPS14/RPL27A/RPL6/RPL41/RPL22/RPS17/RPL26/RPS4Y1/RPL37/RPL29/RPS13/RPS27A/RPL27/RPSA/RPS15A/RPL34/RPL10A/RPL24/RPL12/RPL36/UBA52/RPL35A/RPL35/RPS15/RPS21/RPS3A/RPS10/RPL17/RPL14/R…	79
GO:0044445	CC	GO:0044445	cytosolic part	89/354	250/19659	1.05e-92	2.27e-90	1.93e-90	RPL3/RPL4/RPLP0/RPS6/RPL8/RPS4X/RPS11/RPS3/RPL15/RACK1/RPL13/RPS8/RPLP1/RPL5/RPL19/RPL13A/RPS24/RPS19/RPS23/RPL11/RPL37A/RPL30/RPS18/RPL18/RPL7A/RPL32/RPS12/RPS9/RPS16/RPS20/RPL28/RPL10/RPL23/RPS2/RPL31/RPLP2/RPS5/RPS25/RPS14/RPL27A/RPL6/RPL41/RPL22/RPS17/RPL26/RPS4Y1/RPL37/RPL29/RPS13/RPS27A/RPL27/RPSA/RPS15A/RPL34/RPL10A/RPL24/RPL12/RPL36/UBA52/RPL35A/RPL35/RPS15/RPS21/RPS3A/RPS10/CCT3/RPL17/RP…	89
GO:0044391	CC	GO:0044391	ribosomal subunit	79/354	191/19659	3.1e-88	4.46e-86	3.8e-86	RPL3/RPL4/RPLP0/RPS6/RPL8/RPS4X/RPS11/RPS3/RPL15/RACK1/RPL13/RPS8/RPLP1/RPL5/RPL19/RPL13A/RPS24/RPS19/RPS23/RPL11/RPL37A/RPL30/RPS18/RPL18/RPL7A/RPL32/RPS12/RPS9/RPS16/RPS20/RPL28/RPL10/RPL23/RPS2/RPL31/RPLP2/RPS5/RPS25/RPS14/RPL27A/RPL6/RPL41/RPL22/RPS17/RPL26/RPS4Y1/RPL37/RPL29/RPS13/RPS27A/RPL27/RPSA/RPS15A/RPL34/RPL10A/RPL24/RPL12/RPL36/UBA52/RPL35A/RPL35/RPS15/RPS21/RPS3A/RPS10/RPL17/RPL14/R…	79
GO:0005840	CC	GO:0005840	ribosome	84/354	276/19659	1.26e-80	1.36e-78	1.16e-78	EEF2/RPL3/RPL4/RPLP0/RPS6/RPL8/RPS4X/RPS11/RPS3/RPL15/RACK1/RPL13/RPS8/RPLP1/RPL5/RPL19/RPL13A/RPS24/RPS19/RPS23/RPL11/RPL37A/RPL30/RPS18/RPL18/RPL7A/RPL32/RPS12/RPS9/RPS16/RPS20/RPL28/RPL10/RPL23/RPS2/RPL31/RPLP2/RPS5/RPS25/RPS14/RPL27A/RPL6/RPL41/RPL22/RPS17/RPL26/RPS4Y1/RPL37/RPL29/RPS13/RPS27A/RPL27/RPSA/RPS15A/RPL34/RPL10A/RPL24/RPL12/RPL36/UBA52/RPL35A/RPL35/RPS15/RPS21/RPS3A/RPS10/RPL17/RP…	84
GO:0022625	CC	GO:0022625	cytosolic large ribosomal subunit	46/354	63/19659	2.17e-67	1.87e-65	1.59e-65	RPL3/RPL4/RPLP0/RPL8/RPL15/RPL13/RPLP1/RPL5/RPL19/RPL13A/RPL11/RPL37A/RPL30/RPL18/RPL7A/RPL32/RPL28/RPL10/RPL23/RPL31/RPLP2/RPL27A/RPL6/RPL41/RPL22/RPL26/RPL37/RPL29/RPL27/RPL34/RPL10A/RPL24/RPL12/RPL36/UBA52/RPL35A/RPL35/RPL17/RPL14/RPL38/RPL9/RPL23A/RPL18A/RPL36AL/RSL24D1/RPL7	46
GO:0015934	CC	GO:0015934	large ribosomal subunit	47/354	121/19659	1.32e-50	9.47e-49	8.07e-49	RPL3/RPL4/RPLP0/RPL8/RPL15/RPL13/RPLP1/RPL5/RPL19/RPL13A/RPL11/RPL37A/RPL30/RPL18/RPL7A/RPL32/RPL28/RPL10/RPL23/RPL31/RPLP2/RPL27A/RPL6/RPL41/RPL22/RPL26/RPL37/RPL29/RPL27/RPL34/RPL10A/RPL24/RPL12/RPL36/UBA52/RPL35A/RPL35/RPL17/RPL14/RPL38/RPL9/RPL23A/RBM3/RPL18A/RPL36AL/RSL24D1/RPL7	47
GO:0022627	CC	GO:0022627	cytosolic small ribosomal subunit	33/354	45/19659	1.41e-48	8.66e-47	7.38e-47	RPS6/RPS4X/RPS11/RPS3/RACK1/RPS8/RPS24/RPS19/RPS23/RPS18/RPS12/RPS9/RPS16/RPS20/RPS2/RPS5/RPS25/RPS14/RPS17/RPS4Y1/RPS13/RPS27A/RPSA/RPS15A/UBA52/RPS15/RPS21/RPS3A/RPS10/RPS29/RPS7/RPS27/RPS28	33
GO:0015935	CC	GO:0015935	small ribosomal subunit	33/354	73/19659	1.97e-38	1.06e-36	9.05e-37	RPS6/RPS4X/RPS11/RPS3/RACK1/RPS8/RPS24/RPS19/RPS23/RPS18/RPS12/RPS9/RPS16/RPS20/RPS2/RPS5/RPS25/RPS14/RPS17/RPS4Y1/RPS13/RPS27A/RPSA/RPS15A/UBA52/RPS15/RPS21/RPS3A/RPS10/RPS29/RPS7/RPS27/RPS28	33
GO:0005844	CC	GO:0005844	polysome	29/354	73/19659	7.51e-32	3.59e-30	3.06e-30	EEF2/RPS6/RPL8/RPS4X/RPS3/RPL19/RPS23/RPL11/RPL30/RPL18/RPL7A/RPL32/RPL31/RPL6/RPL41/RPS4Y1/EIF4B/RPL10A/RPL24/FUS/RPL36/RPS21/RPL38/RPS29/EIF3H/RPL18A/RPL7/RPS28/PSMA6	29
GO:0005925	CC	GO:0005925	focal adhesion	53/354	402/19659	2.01e-30	8.67e-29	7.39e-29	RPL3/RPL4/MARCKS/RPLP0/RPL8/RPS4X/RPS11/RPS3/PABPC1/RPS8/RPLP1/RPL5/RPL19/RPL13A/RPS19/RPL37A/RPL30/RPS18/RPL18/RPL7A/RPS9/RPS16/RPL23/RPS2/RPL31/RPLP2/RPS5/RPS14/RPL6/RPL22/RPS17/RPS13/RPL27/RPL10A/ADGRB1/ITGB8/RPL12/RPS15/RPS3A/FGFR3/RPS10/NPM1/RPL38/DAG1/RPS29/RPS7/RPL9/ATAT1/BCAR1/GDI2/ITGA6/RPL7/DLC1	53
GO:0005924	CC	GO:0005924	cell-substrate adherens junction	53/354	405/19659	2.93e-30	1.15e-28	9.78e-29	RPL3/RPL4/MARCKS/RPLP0/RPL8/RPS4X/RPS11/RPS3/PABPC1/RPS8/RPLP1/RPL5/RPL19/RPL13A/RPS19/RPL37A/RPL30/RPS18/RPL18/RPL7A/RPS9/RPS16/RPL23/RPS2/RPL31/RPLP2/RPS5/RPS14/RPL6/RPL22/RPS17/RPS13/RPL27/RPL10A/ADGRB1/ITGB8/RPL12/RPS15/RPS3A/FGFR3/RPS10/NPM1/RPL38/DAG1/RPS29/RPS7/RPL9/ATAT1/BCAR1/GDI2/ITGA6/RPL7/DLC1	53
GO:0030055	CC	GO:0030055	cell-substrate junction	53/354	409/19659	4.81e-30	1.59e-28	1.36e-28	RPL3/RPL4/MARCKS/RPLP0/RPL8/RPS4X/RPS11/RPS3/PABPC1/RPS8/RPLP1/RPL5/RPL19/RPL13A/RPS19/RPL37A/RPL30/RPS18/RPL18/RPL7A/RPS9/RPS16/RPL23/RPS2/RPL31/RPLP2/RPS5/RPS14/RPL6/RPL22/RPS17/RPS13/RPL27/RPL10A/ADGRB1/ITGB8/RPL12/RPS15/RPS3A/FGFR3/RPS10/NPM1/RPL38/DAG1/RPS29/RPS7/RPL9/ATAT1/BCAR1/GDI2/ITGA6/RPL7/DLC1	53
GO:0042788	CC	GO:0042788	polysomal ribosome	21/354	31/19659	4.81e-30	1.59e-28	1.36e-28	EEF2/RPL8/RPL19/RPS23/RPL11/RPL30/RPL18/RPL7A/RPL32/RPL31/RPL6/RPL41/RPL10A/RPL24/RPL36/RPS21/RPL38/RPS29/EIF3H/RPL18A/RPS28	21
GO:0033290	CC	GO:0033290	eukaryotic 48S preinitiation complex	7/354	15/19659	3.29e-09	1.01e-07	8.63e-08	EIF3L/EIF3E/EIF3H/EIF3D/EIF3F/EIF3G/EIF3M	7
GO:0005852	CC	GO:0005852	eukaryotic translation initiation factor 3 complex	7/354	16/19659	5.76e-09	1.65e-07	1.41e-07	EIF3L/EIF3E/EIF3H/EIF3D/EIF3F/EIF3G/EIF3M	7
GO:0016282	CC	GO:0016282	eukaryotic 43S preinitiation complex	7/354	17/19659	9.64e-09	2.6e-07	2.21e-07	EIF3L/EIF3E/EIF3H/EIF3D/EIF3F/EIF3G/EIF3M	7
GO:0005832	CC	GO:0005832	chaperonin-containing T-complex	6/354	11/19659	1.4e-08	3.55e-07	3.02e-07	CCT3/CCT7/TCP1/CCT5/CCT4/CCT8	6
GO:0070993	CC	GO:0070993	translation preinitiation complex	7/354	18/19659	1.55e-08	3.72e-07	3.17e-07	EIF3L/EIF3E/EIF3H/EIF3D/EIF3F/EIF3G/EIF3M	7
GO:0101031	CC	GO:0101031	chaperone complex	7/354	20/19659	3.67e-08	8.32e-07	7.09e-07	CCT3/CCT7/TCP1/CCT5/STIP1/CCT4/CCT8	7
GO:0014069	CC	GO:0014069	postsynaptic density	22/354	316/19659	7.37e-08	1.59e-06	1.35e-06	RPLP0/RPL8/RPS3/SPTBN1/RPS19/RPL30/RPS18/RPL23/RPS25/RPS14/RPL6/RPS13/ADGRB1/RPL12/RPL14/RPL38/DBN1/RPL18A/MAGI2/SIPA1L1/RPS27/RPL7	22
GO:0032279	CC	GO:0032279	asymmetric synapse	22/354	320/19659	9.19e-08	1.89e-06	1.61e-06	RPLP0/RPL8/RPS3/SPTBN1/RPS19/RPL30/RPS18/RPL23/RPS25/RPS14/RPL6/RPS13/ADGRB1/RPL12/RPL14/RPL38/DBN1/RPL18A/MAGI2/SIPA1L1/RPS27/RPL7	22
GO:0099572	CC	GO:0099572	postsynaptic specialization	22/354	340/19659	2.63e-07	5.15e-06	4.39e-06	RPLP0/RPL8/RPS3/SPTBN1/RPS19/RPL30/RPS18/RPL23/RPS25/RPS14/RPL6/RPS13/ADGRB1/RPL12/RPL14/RPL38/DBN1/RPL18A/MAGI2/SIPA1L1/RPS27/RPL7	22
GO:0098984	CC	GO:0098984	neuron to neuron synapse	22/354	342/19659	2.91e-07	5.45e-06	4.64e-06	RPLP0/RPL8/RPS3/SPTBN1/RPS19/RPL30/RPS18/RPL23/RPS25/RPS14/RPL6/RPS13/ADGRB1/RPL12/RPL14/RPL38/DBN1/RPL18A/MAGI2/SIPA1L1/RPS27/RPL7	22
GO:0005791	CC	GO:0005791	rough endoplasmic reticulum	11/354	86/19659	4.05e-07	7.27e-06	6.2e-06	GLUL/RPL4/RPS23/RPL18/RPL6/RPL27/RPS21/RPS29/SLC7A11/RPS28/SPPL3	11
GO:0043209	CC	GO:0043209	myelin sheath	13/354	162/19659	7.81e-06	0.0001346	0.000114728	GLUL/ATP1A2/CCT3/TKT/SLC25A3/SLC25A5/GDI2/TCP1/CCT5/STIP1/ATP5F1C/DLD/VDAC2	13
GO:0001650	CC	GO:0001650	fibrillar center	11/354	134/19659	3.16e-05	0.000523291	0.000446034	EIF3L/EEF1D/NOP53/NFIB/POLR2F/UBTF/FBL/SMARCB1/NOP56/YY1AP1/TRIM27	11
GO:0005759	CC	GO:0005759	mitochondrial matrix	22/354	462/19659	3.67e-05	0.000585166	0.000498774	RPS3/ALDH7A1/HADHA/PPIF/SLC25A5/OGDH/CS/SHMT2/TXN2/ATP5F1C/TRAP1/DHX30/KARS/QARS/PYCR1/ACAT1/MPST/DLD/VDAC2/SUCLG1/PCCB/C1QBP	22
GO:0098554	CC	GO:0098554	cytoplasmic side of endoplasmic reticulum membrane	4/354	14/19659	8.97e-05	0.00138075	0.0011769	RPL27/RPS29/RPS28/SPPL3	4
GO:0044452	CC	GO:0044452	nucleolar part	12/354	180/19659	0.000107031	0.00159071	0.00135586	EIF3L/EEF1D/NOP53/NFIB/POLR2F/UBTF/FBL/SMARCB1/PES1/NOP56/YY1AP1/TRIM27	12
GO:0035770	CC	GO:0035770	ribonucleoprotein granule	13/354	219/19659	0.000179182	0.00257425	0.00219419	RPLP0/RPS6/RPS4X/PABPC1/CIRBP/TUBB/RPL28/RPL6/RBM4/DHX30/PQBP1/EDC4/PSMA6	13
GO:0031968	CC	GO:0031968	organelle outer membrane	12/354	204/19659	0.000342537	0.00476237	0.00405926	RPS27A/UBA52/ATP5MC2/ACSL3/PHB2/BID/MFF/CNR1/MAOA/RETSAT/VDAC2/FUNDC2	12
GO:0019867	CC	GO:0019867	outer membrane	12/354	206/19659	0.000374199	0.00504	0.00429591	RPS27A/UBA52/ATP5MC2/ACSL3/PHB2/BID/MFF/CNR1/MAOA/RETSAT/VDAC2/FUNDC2	12
GO:0036464	CC	GO:0036464	cytoplasmic ribonucleoprotein granule	12/354	207/19659	0.000390937	0.00510588	0.00435206	RPLP0/RPS6/RPS4X/PABPC1/CIRBP/TUBB/RPL28/RPL6/RBM4/PQBP1/EDC4/PSMA6	12
GO:0005741	CC	GO:0005741	mitochondrial outer membrane	11/354	180/19659	0.000435274	0.00551773	0.00470311	RPS27A/UBA52/ATP5MC2/ACSL3/PHB2/BID/MFF/CNR1/MAOA/VDAC2/FUNDC2	11
GO:0009295	CC	GO:0009295	nucleoid	5/354	43/19659	0.00101011	0.0120932	0.0103078	HADHA/SLC25A5/SHMT2/DHX30/VDAC2	5
GO:0042645	CC	GO:0042645	mitochondrial nucleoid	5/354	43/19659	0.00101011	0.0120932	0.0103078	HADHA/SLC25A5/SHMT2/DHX30/VDAC2	5
GO:0034709	CC	GO:0034709	methylosome	3/354	12/19659	0.00112878	0.0130447	0.0111188	CLNS1A/ERH/PRMT5	3
GO:0044455	CC	GO:0044455	mitochondrial membrane part	12/354	234/19659	0.00115011	0.0130447	0.0111188	SLC25A6/UQCRB/PPIF/ATP5MC2/SLC25A3/BID/MFF/ATP5F1C/CNR1/COQ8A/FUNDC2/TIMM50	12
GO:0045239	CC	GO:0045239	tricarboxylic acid cycle enzyme complex	3/354	14/19659	0.00181833	0.0200949	0.0171282	OGDH/DLD/SUCLG1	3
GO:0030684	CC	GO:0030684	preribosome	6/354	73/19659	0.00201803	0.0217442	0.018534	RPS7/FBL/PES1/RSL1D1/NOP56/PDCD11	6
GO:0017053	CC	GO:0017053	transcriptional repressor complex	6/354	84/19659	0.0040882	0.042976	0.0366311	H1F0/CCND1/HDGF/RCOR2/HDAC2/RBPJ	6
GO:0032040	CC	GO:0032040	small-subunit processome	4/354	37/19659	0.00427213	0.0438402	0.0373678	RPS7/FBL/NOP56/PDCD11	4
GO:0003735	MF	GO:0003735	structural constituent of ribosome	76/345	200/17632	9.19e-79	5.54e-76	4.8e-76	RPL3/RPL4/RPLP0/RPS6/RPL8/RPS4X/RPS11/RPS3/RPL15/RPL13/RPS8/RPLP1/RPL5/RPL19/RPL13A/RPS24/RPS19/RPS23/RPL11/RPL37A/RPL30/RPS18/RPL18/RPL7A/RPL32/RPS12/RPS9/RPS16/RPS20/RPL28/RPL10/RPL23/RPS2/RPL31/RPLP2/RPS5/RPS14/RPL27A/RPL6/RPL41/RPL22/RPS17/RPL26/RPS4Y1/RPL37/RPL29/RPS13/RPS27A/RPL27/RPSA/RPS15A/RPL34/RPL10A/RPL24/RPL12/RPL36/UBA52/RPL35A/RPL35/RPS15/RPS21/RPS3A/RPS10/RPL17/RPL14/RPL38/RPS29/R…	76
GO:0019843	MF	GO:0019843	rRNA binding	23/345	65/17632	2.62e-23	7.91e-21	6.85e-21	EEF2/RPLP0/RPL8/RPS4X/RPS11/RPS3/RPL5/RPL19/CIRBP/RPL11/RPS18/RPS9/RPL23/RPS5/RPS14/RPS4Y1/RPL37/RPS13/RPL12/NOP53/RPL9/RPL23A/RBM3	23
GO:0008135	MF	GO:0008135	translation factor activity, RNA binding	17/345	89/17632	1.29e-12	2.59e-10	2.24e-10	EEF1A1/EEF2/EEF1G/EIF3L/EEF1D/EIF4B/EIF4A1/EIF3E/EIF5/EIF3H/EEF1B2/EIF3D/EIF3F/EIF3G/EIF3M/ABCF1/CPEB2	17
GO:0048027	MF	GO:0048027	mRNA 5'-UTR binding	9/345	24/17632	3.83e-10	5.77e-08	4.99e-08	RPL5/RPS14/RPL41/RPL26/RPS13/RPS3A/RPS7/CCT5/RSL1D1	9
GO:0043021	MF	GO:0043021	ribonucleoprotein complex binding	16/345	128/17632	4.19e-09	5.05e-07	4.37e-07	EEF2/RACK1/RPLP1/EIF4B/RPSA/NPM1/PRPF6/BAG6/RBM3/PES1/CSNK2B/PRMT5/PQBP1/TIMM50/C1QBP/CPEB2	16
GO:0003743	MF	GO:0003743	translation initiation factor activity	10/345	51/17632	4.53e-08	4.55e-06	3.94e-06	EIF3L/EIF4B/EIF4A1/EIF3E/EIF5/EIF3H/EIF3D/EIF3F/EIF3G/EIF3M	10
GO:0045296	MF	GO:0045296	cadherin binding	23/345	323/17632	1.06e-07	9.16e-06	7.93e-06	EEF2/EEF1G/RPL15/RACK1/SPTBN1/RPL7A/RPS2/RPL6/EEF1D/SEPT7/RPL29/RPL34/RPL24/EIF3E/RPL14/DBN1/EIF5/RPL23A/ITGA6/RSL1D1/NOP56/CCT8/ATIC	23
GO:0003729	MF	GO:0003729	mRNA binding	28/345	463/17632	1.38e-07	1.04e-05	8.97e-06	RPS3/PABPC1/RPL5/RPL13A/CIRBP/RPS2/RPS5/RPS14/RPL41/RPL26/RPS13/HNRNPA1/EIF4A1/RPL35/RPS3A/PCBP4/RPS7/HNRNPA0/NOVA1/EIF3D/RBM3/HNRNPA1L2/CCT5/RBM4/RSL1D1/RPL7/C1QBP/CPEB2	28
GO:0003730	MF	GO:0003730	mRNA 3'-UTR binding	11/345	80/17632	4.31e-07	2.89e-05	2.5e-05	PABPC1/RPL5/CIRBP/RPL41/PCBP4/RPS7/RBM3/CCT5/RBM4/RSL1D1/CPEB2	11
GO:0070181	MF	GO:0070181	small ribosomal subunit rRNA binding	5/345	11/17632	1.17e-06	7.05e-05	6.1e-05	RPS3/CIRBP/RPS14/RPS13/RBM3	5
GO:0045182	MF	GO:0045182	translation regulator activity	8/345	59/17632	1.84e-05	0.00100946	0.00087404	PABPC1/CIRBP/RPS9/RPL10/RPS14/RBM3/C1QBP/CPEB2	8
GO:0008097	MF	GO:0008097	5S rRNA binding	4/345	10/17632	2.76e-05	0.00138489	0.00119911	EEF2/RPL5/RPL11/NOP53	4
GO:0050839	MF	GO:0050839	cell adhesion molecule binding	24/345	486/17632	3.36e-05	0.00146076	0.00126479	EEF2/EEF1G/RPL15/RACK1/SPTBN1/RPL7A/RPS2/RPL6/EEF1D/SEPT7/RPL29/RPL34/RPL24/ITGB8/EIF3E/RPL14/DBN1/EIF5/RPL23A/ITGA6/RSL1D1/NOP56/CCT8/ATIC	24
GO:0003746	MF	GO:0003746	translation elongation factor activity	5/345	20/17632	3.39e-05	0.00146076	0.00126479	EEF1A1/EEF2/EEF1G/EEF1D/EEF1B2	5
GO:0051082	MF	GO:0051082	unfolded protein binding	11/345	127/17632	4.04e-05	0.0016249	0.00140691	CCT3/NPM1/PPIF/PFDN5/CCT7/TCP1/CCT5/CCT4/TRAP1/CCT8/AIP	11
GO:0031625	MF	GO:0031625	ubiquitin protein ligase binding	17/345	286/17632	5.16e-05	0.00194415	0.00168333	RPL5/RPL11/TUBB/RPL23/RPS27A/UBA52/LAPTM4B/UBXN1/SLC25A5/BAG6/TCP1/PA2G4/BID/SUMO2/CUL1/FOXO1/PPARGC1A	17
GO:0044389	MF	GO:0044389	ubiquitin-like protein ligase binding	17/345	301/17632	9.68e-05	0.00343219	0.00297175	RPL5/RPL11/TUBB/RPL23/RPS27A/UBA52/LAPTM4B/UBXN1/SLC25A5/BAG6/TCP1/PA2G4/BID/SUMO2/CUL1/FOXO1/PPARGC1A	17
GO:0051059	MF	GO:0051059	NF-kappaB binding	5/345	28/17632	0.000189045	0.00633301	0.00548341	NPM1/TP53BP2/APEX1/HDAC2/PSMA6	5
GO:0055106	MF	GO:0055106	ubiquitin-protein transferase regulator activity	4/345	17/17632	0.000280214	0.00889311	0.00770007	RPL5/RPL11/RPL23/RPS7	4
GO:0043022	MF	GO:0043022	ribosome binding	6/345	55/17632	0.00069458	0.0209416	0.0181322	EEF2/RACK1/RPSA/BAG6/C1QBP/CPEB2	6
GO:0030957	MF	GO:0030957	Tat protein binding	3/345	10/17632	0.000804622	0.0226132	0.0195796	NPM1/SMARCA4/SMARCB1	3
GO:0015238	MF	GO:0015238	drug transmembrane transporter activity	8/345	101/17632	0.000825026	0.0226132	0.0195796	SLC1A3/SLC25A6/SFXN5/SLC25A5/SLC7A11/RALBP1/LMBRD1/SLC7A2	8
GO:0031386	MF	GO:0031386	protein tag	3/345	11/17632	0.00109037	0.0285865	0.0247515	RPS27A/UBA52/SUMO2	3
GO:0002039	MF	GO:0002039	p53 binding	6/345	64/17632	0.00155086	0.0389652	0.0337379	EEF2/NOP53/SMARCA4/EHMT2/TP53BP2/SMARCB1	6
GO:0019829	MF	GO:0019829	cation-transporting ATPase activity	6/345	66/17632	0.00181917	0.0419175	0.0362941	ATP1A2/ATP1B2/ATP2B4/ATP5MC2/ATP5F1C/ATP13A4	6
GO:0043023	MF	GO:0043023	ribosomal large subunit binding	3/345	13/17632	0.00183581	0.0419175	0.0362941	NPM1/RBM3/CPEB2	3
GO:0022853	MF	GO:0022853	active ion transmembrane transporter activity	6/345	67/17632	0.00196583	0.0419175	0.0362941	ATP1A2/ATP1B2/ATP2B4/ATP5MC2/ATP5F1C/ATP13A4	6
GO:0042625	MF	GO:0042625	ATPase coupled ion transmembrane transporter activity	6/345	67/17632	0.00196583	0.0419175	0.0362941	ATP1A2/ATP1B2/ATP2B4/ATP5MC2/ATP5F1C/ATP13A4	6
GO:0042626	MF	GO:0042626	ATPase activity, coupled to transmembrane movement of substances	8/345	116/17632	0.00201593	0.0419175	0.0362941	ATP1A2/ATP1B2/ATP2B4/ATP5MC2/ATP5F1C/ATP13A4/RALBP1/LMBRD1	8
GO:0001047	MF	GO:0001047	core promoter binding	5/345	47/17632	0.00217829	0.0437837	0.0379099	SOX8/NPM1/SMARCA4/UBTF/SMARCB1	5

## Sheet: brown module
	ONTOLOGY	ID	Description	GeneRatio	BgRatio	pvalue	p.adjust	qvalue	geneID	Count
GO:0016570	BP	GO:0016570	histone modification	60/606	456/18493	2.4e-20	1.09e-16	9.31e-17	MT3/WBP2/HUWE1/PRKCA/SETD5/KMT2A/DDB1/KMT2C/ASH1L/OGT/KDM3B/SATB1/CREBBP/JMJD1C/EP300/UBR5/SRCAP/WAC/KMT2E/KMT2D/CTBP1/KAT6A/TRRAP/TRIP12/KAT6B/HCFC1/BAZ2A/PHF2/BAZ1B/KAT7/ATM/KDM3A/PHF10/NSD2/EP400/MSL1/KDM5B/NIPBL/PHC1/YEATS2/ASXL1/SUPT6H/SETD2/NSD1/RSF1/SMAD4/NSD3/KDM6B/KDM5A/KANSL1/TET2/CTCF/CUL4B/SART3/SIN3A/RNF20/SMARCAD1/ZMYND8/KMT5B/JADE3	60
GO:0016569	BP	GO:0016569	covalent chromatin modification	60/606	470/18493	1.1e-19	2.48e-16	2.13e-16	MT3/WBP2/HUWE1/PRKCA/SETD5/KMT2A/DDB1/KMT2C/ASH1L/OGT/KDM3B/SATB1/CREBBP/JMJD1C/EP300/UBR5/SRCAP/WAC/KMT2E/KMT2D/CTBP1/KAT6A/TRRAP/TRIP12/KAT6B/HCFC1/BAZ2A/PHF2/BAZ1B/KAT7/ATM/KDM3A/PHF10/NSD2/EP400/MSL1/KDM5B/NIPBL/PHC1/YEATS2/ASXL1/SUPT6H/SETD2/NSD1/RSF1/SMAD4/NSD3/KDM6B/KDM5A/KANSL1/TET2/CTCF/CUL4B/SART3/SIN3A/RNF20/SMARCAD1/ZMYND8/KMT5B/JADE3	60
GO:0051236	BP	GO:0051236	establishment of RNA localization	29/606	198/18493	1.34e-11	1.73e-08	1.48e-08	CASC3/FLOT1/TNKS/CKAP5/RFTN2/POLDIP3/DHX9/SMG1/XPO1/TPR/RBM8A/XPOT/ATM/RANBP2/CPSF6/SUPT6H/SETD2/AGFG1/XPO7/YTHDC1/NUP214/CPSF2/NUP205/SMG7/XPO5/THOC2/NUP160/ABCE1/NUP153	29
GO:0051169	BP	GO:0051169	nuclear transport	40/606	360/18493	1.53e-11	1.73e-08	1.48e-08	MT3/PIK3R1/IPO7/FERMT1/NF1/CASC3/PSIP1/KPNB1/UBR5/POLDIP3/IPO9/DHX9/SMG1/IPO5/XPO1/TPR/RBM8A/GSK3B/XPOT/RANBP2/CPSF6/PKIG/SUPT6H/PPP1R12A/SETD2/AGFG1/XPO7/YTHDC1/NUP214/MED1/TNPO3/CPSF2/NUP205/SMG7/XPO5/IPO8/THOC2/NUP160/ABCE1/NUP153	40
GO:0006913	BP	GO:0006913	nucleocytoplasmic transport	39/606	357/18493	4.64e-11	2.95e-08	2.52e-08	MT3/PIK3R1/IPO7/FERMT1/NF1/CASC3/KPNB1/UBR5/POLDIP3/IPO9/DHX9/SMG1/IPO5/XPO1/TPR/RBM8A/GSK3B/XPOT/RANBP2/CPSF6/PKIG/SUPT6H/PPP1R12A/SETD2/AGFG1/XPO7/YTHDC1/NUP214/MED1/TNPO3/CPSF2/NUP205/SMG7/XPO5/IPO8/THOC2/NUP160/ABCE1/NUP153	39
GO:0050657	BP	GO:0050657	nucleic acid transport	28/606	195/18493	4.91e-11	2.95e-08	2.52e-08	CASC3/FLOT1/TNKS/CKAP5/RFTN2/POLDIP3/DHX9/SMG1/XPO1/TPR/RBM8A/XPOT/RANBP2/CPSF6/SUPT6H/SETD2/AGFG1/XPO7/YTHDC1/NUP214/CPSF2/NUP205/SMG7/XPO5/THOC2/NUP160/ABCE1/NUP153	28
GO:0050658	BP	GO:0050658	RNA transport	28/606	195/18493	4.91e-11	2.95e-08	2.52e-08	CASC3/FLOT1/TNKS/CKAP5/RFTN2/POLDIP3/DHX9/SMG1/XPO1/TPR/RBM8A/XPOT/RANBP2/CPSF6/SUPT6H/SETD2/AGFG1/XPO7/YTHDC1/NUP214/CPSF2/NUP205/SMG7/XPO5/THOC2/NUP160/ABCE1/NUP153	28
GO:0015931	BP	GO:0015931	nucleobase-containing compound transport	31/606	237/18493	5.21e-11	2.95e-08	2.52e-08	CASC3/FLOT1/TNKS/CKAP5/RFTN2/POLDIP3/DHX9/SMG1/ADORA1/XPO1/TPR/RBM8A/XPOT/RANBP2/P2RX7/CPSF6/SUPT6H/SLC25A36/SETD2/AGFG1/XPO7/YTHDC1/NUP214/CPSF2/NUP205/SMG7/XPO5/THOC2/NUP160/ABCE1/NUP153	31
GO:0006405	BP	GO:0006405	RNA export from nucleus	23/606	137/18493	1.1e-10	5.52e-08	4.73e-08	CASC3/POLDIP3/DHX9/SMG1/XPO1/TPR/RBM8A/XPOT/RANBP2/CPSF6/SUPT6H/SETD2/AGFG1/YTHDC1/NUP214/CPSF2/NUP205/SMG7/XPO5/THOC2/NUP160/ABCE1/NUP153	23
GO:0006403	BP	GO:0006403	RNA localization	30/606	231/18493	1.28e-10	5.79e-08	4.96e-08	ZNF385A/CASC3/FLOT1/TNKS/CKAP5/RFTN2/POLDIP3/DHX9/SMG1/XPO1/TPR/RBM8A/XPOT/ATM/RANBP2/CPSF6/SUPT6H/SETD2/AGFG1/XPO7/YTHDC1/NUP214/CPSF2/NUP205/SMG7/XPO5/THOC2/NUP160/ABCE1/NUP153	30
GO:0018205	BP	GO:0018205	peptidyl-lysine modification	37/606	361/18493	8.96e-10	3.69e-07	3.16e-07	WBP2/SETD5/KMT2A/KMT2C/ASH1L/OGT/CREBBP/EP300/SRCAP/KMT2E/KMT2D/CTBP1/KAT6A/TRRAP/KAT6B/HCFC1/KAT7/KDM3A/PHF10/RANBP2/NSD2/EP400/MSL1/YEATS2/SUPT6H/SETD2/NSD1/RSF1/SMAD4/NSD3/KANSL1/TET2/CTCF/SIN3A/SENP6/KMT5B/JADE3	37
GO:0016573	BP	GO:0016573	histone acetylation	23/606	153/18493	1.06e-09	3.99e-07	3.42e-07	WBP2/SETD5/KMT2A/OGT/CREBBP/EP300/SRCAP/CTBP1/KAT6A/TRRAP/KAT6B/HCFC1/KAT7/PHF10/EP400/MSL1/YEATS2/RSF1/SMAD4/KANSL1/CTCF/SIN3A/JADE3	23
GO:0018393	BP	GO:0018393	internal peptidyl-lysine acetylation	23/606	158/18493	2.01e-09	7.01e-07	6.01e-07	WBP2/SETD5/KMT2A/OGT/CREBBP/EP300/SRCAP/CTBP1/KAT6A/TRRAP/KAT6B/HCFC1/KAT7/PHF10/EP400/MSL1/YEATS2/RSF1/SMAD4/KANSL1/CTCF/SIN3A/JADE3	23
GO:0006475	BP	GO:0006475	internal protein amino acid acetylation	23/606	163/18493	3.73e-09	1.21e-06	1.03e-06	WBP2/SETD5/KMT2A/OGT/CREBBP/EP300/SRCAP/CTBP1/KAT6A/TRRAP/KAT6B/HCFC1/KAT7/PHF10/EP400/MSL1/YEATS2/RSF1/SMAD4/KANSL1/CTCF/SIN3A/JADE3	23
GO:0031056	BP	GO:0031056	regulation of histone modification	21/606	139/18493	5.13e-09	1.42e-06	1.22e-06	WBP2/SETD5/KMT2A/OGT/UBR5/KMT2E/CTBP1/TRIP12/KAT7/ATM/KDM3A/NIPBL/SUPT6H/NSD1/SMAD4/NSD3/KDM5A/CTCF/SART3/SIN3A/RNF20	21
GO:0051168	BP	GO:0051168	nuclear export	25/606	194/18493	5.3e-09	1.42e-06	1.22e-06	CASC3/POLDIP3/DHX9/SMG1/XPO1/TPR/RBM8A/GSK3B/XPOT/RANBP2/CPSF6/SUPT6H/SETD2/AGFG1/XPO7/YTHDC1/NUP214/CPSF2/NUP205/SMG7/XPO5/THOC2/NUP160/ABCE1/NUP153	25
GO:0018394	BP	GO:0018394	peptidyl-lysine acetylation	23/606	166/18493	5.34e-09	1.42e-06	1.22e-06	WBP2/SETD5/KMT2A/OGT/CREBBP/EP300/SRCAP/CTBP1/KAT6A/TRRAP/KAT6B/HCFC1/KAT7/PHF10/EP400/MSL1/YEATS2/RSF1/SMAD4/KANSL1/CTCF/SIN3A/JADE3	23
GO:0071426	BP	GO:0071426	ribonucleoprotein complex export from nucleus	20/606	129/18493	7.54e-09	1.9e-06	1.62e-06	CASC3/POLDIP3/SMG1/XPO1/TPR/RBM8A/XPOT/RANBP2/SUPT6H/SETD2/AGFG1/YTHDC1/NUP214/CPSF2/NUP205/SMG7/THOC2/NUP160/ABCE1/NUP153	20
GO:0071166	BP	GO:0071166	ribonucleoprotein complex localization	20/606	130/18493	8.64e-09	2.03e-06	1.74e-06	CASC3/POLDIP3/SMG1/XPO1/TPR/RBM8A/XPOT/RANBP2/SUPT6H/SETD2/AGFG1/YTHDC1/NUP214/CPSF2/NUP205/SMG7/THOC2/NUP160/ABCE1/NUP153	20
GO:0006473	BP	GO:0006473	protein acetylation	25/606	199/18493	8.96e-09	2.03e-06	1.74e-06	WBP2/SETD5/KMT2A/OGT/CREBBP/EP300/SRCAP/CTBP1/KAT6A/TRRAP/GSK3B/KAT6B/HCFC1/KAT7/PHF10/TAOK1/EP400/MSL1/YEATS2/RSF1/SMAD4/KANSL1/CTCF/SIN3A/JADE3	25
GO:0031503	BP	GO:0031503	protein-containing complex localization	30/606	280/18493	1.3e-08	2.81e-06	2.4e-06	AP2B1/OPHN1/HIP1/DYNLL1/CASC3/POLDIP3/SMG1/XPO1/TPR/RBM8A/PCM1/XPOT/ATM/RANBP2/SUPT6H/SETD2/AGFG1/ICK/NLGN1/YTHDC1/NUP214/ATAD1/CPSF2/NUP205/ADAM10/SMG7/THOC2/NUP160/ABCE1/NUP153	30
GO:1902275	BP	GO:1902275	regulation of chromatin organization	23/606	175/18493	1.49e-08	3.06e-06	2.62e-06	WBP2/SETD5/KMT2A/OGT/UBR5/KMT2E/TPR/CTBP1/TRIP12/PHF2/KAT7/ATM/KDM3A/NIPBL/SUPT6H/NSD1/SMAD4/NSD3/KDM5A/CTCF/SART3/SIN3A/RNF20	23
GO:0051028	BP	GO:0051028	mRNA transport	21/606	151/18493	2.31e-08	4.49e-06	3.85e-06	CASC3/TNKS/POLDIP3/DHX9/SMG1/XPO1/TPR/RBM8A/RANBP2/SUPT6H/SETD2/AGFG1/XPO7/YTHDC1/NUP214/CPSF2/NUP205/SMG7/THOC2/NUP160/NUP153	21
GO:0046822	BP	GO:0046822	regulation of nucleocytoplasmic transport	18/606	112/18493	2.38e-08	4.49e-06	3.85e-06	PIK3R1/FERMT1/NF1/UBR5/DHX9/IPO5/XPO1/TPR/GSK3B/CPSF6/PKIG/SUPT6H/PPP1R12A/SETD2/NUP214/MED1/XPO5/NUP153	18
GO:0006611	BP	GO:0006611	protein export from nucleus	23/606	180/18493	2.55e-08	4.62e-06	3.96e-06	CASC3/POLDIP3/SMG1/XPO1/TPR/RBM8A/GSK3B/XPOT/RANBP2/SUPT6H/SETD2/AGFG1/XPO7/YTHDC1/NUP214/CPSF2/NUP205/SMG7/XPO5/THOC2/NUP160/ABCE1/NUP153	23
GO:0006406	BP	GO:0006406	mRNA export from nucleus	17/606	110/18493	1.05e-07	1.77e-05	1.51e-05	CASC3/POLDIP3/SMG1/TPR/RBM8A/RANBP2/SUPT6H/SETD2/AGFG1/YTHDC1/NUP214/CPSF2/NUP205/SMG7/THOC2/NUP160/NUP153	17
GO:0071427	BP	GO:0071427	mRNA-containing ribonucleoprotein complex export from nucleus	17/606	110/18493	1.05e-07	1.77e-05	1.51e-05	CASC3/POLDIP3/SMG1/TPR/RBM8A/RANBP2/SUPT6H/SETD2/AGFG1/YTHDC1/NUP214/CPSF2/NUP205/SMG7/THOC2/NUP160/NUP153	17
GO:0033044	BP	GO:0033044	regulation of chromosome organization	31/606	330/18493	1.55e-07	2.51e-05	2.15e-05	WBP2/SETD5/KMT2A/RAD21/XRCC5/TNKS/OGT/UBR5/SMG1/KMT2E/TPR/CTBP1/TRIP12/TNKS2/PHF2/KAT7/ATM/KDM3A/NIPBL/SUPT6H/NSD1/SMAD4/NSD3/KDM5A/ZNF207/SLF2/CTCF/SART3/SIN3A/SENP6/RNF20	31
GO:1903311	BP	GO:1903311	regulation of mRNA metabolic process	27/606	264/18493	1.81e-07	2.77e-05	2.37e-05	UBB/PRKCA/SON/DHX9/XPO1/CNOT1/SYNCRIP/RBM8A/PUM2/PAPOLA/CPSF7/RBM25/CPSF6/GIGYF2/SUPT6H/TNRC6C/TNRC6A/CELF1/MYEF2/YTHDC1/NUP214/TNRC6B/RBM23/SART3/RNF20/YTHDF3/CNOT8	27
GO:0043967	BP	GO:0043967	histone H4 acetylation	13/606	66/18493	1.83e-07	2.77e-05	2.37e-05	KMT2A/OGT/EP300/CTBP1/KAT6A/TRRAP/KAT6B/HCFC1/KAT7/EP400/MSL1/KANSL1/JADE3	13
GO:0032239	BP	GO:0032239	regulation of nucleobase-containing compound transport	7/606	16/18493	3.47e-07	5.06e-05	4.34e-05	DHX9/ADORA1/TPR/CPSF6/SUPT6H/SETD2/NUP153	7
GO:0043543	BP	GO:0043543	protein acylation	25/606	242/18493	4.26e-07	6.03e-05	5.16e-05	WBP2/SETD5/KMT2A/OGT/CREBBP/EP300/SRCAP/CTBP1/KAT6A/TRRAP/GSK3B/KAT6B/HCFC1/KAT7/PHF10/TAOK1/EP400/MSL1/YEATS2/RSF1/SMAD4/KANSL1/CTCF/SIN3A/JADE3	25
GO:0016571	BP	GO:0016571	histone methylation	18/606	135/18493	4.41e-07	6.05e-05	5.18e-05	KMT2A/KMT2C/ASH1L/OGT/SATB1/KMT2E/KMT2D/KDM3A/NSD2/SUPT6H/SETD2/NSD1/SMAD4/NSD3/TET2/CTCF/RNF20/KMT5B	18
GO:0010975	BP	GO:0010975	regulation of neuron projection development	38/606	478/18493	4.8e-07	6.35e-05	5.44e-05	ITM2C/MT3/NRCAM/MAP4K4/RAP2A/DENND5A/SCARB2/TNR/SEMA5A/TMEM30A/ROBO1/DLG5/CAPRIN1/ZEB2/CCDC88A/KANK1/KIDINS220/CAMSAP2/UST/ARF1/ABL1/EP300/DSCAM/TMEM106B/CSMD3/GSK3B/NIN/ADNP/POU3F2/SETX/SARM1/GOLGA4/PTPRG/NLGN1/RRN3/ADAM10/ABL2/ZMYND8	38
GO:0006338	BP	GO:0006338	chromatin remodeling	20/606	165/18493	4.91e-07	6.35e-05	5.44e-05	CHD7/SATB1/SRCAP/BPTF/TPR/SMARCA5/SMARCC1/BAZ2A/BAZ1B/TOP1/CHD8/SMCHD1/ARID1B/SUPT6H/RSF1/KDM6B/BAZ2B/GATAD2B/PBRM1/SMARCAD1	20
GO:0048872	BP	GO:0048872	homeostasis of number of cells	25/606	248/18493	6.75e-07	8.49e-05	7.27e-05	NOTCH1/SOX6/SOD1/ABL1/ETS1/KMT2E/UBAP2L/FOXO3/SLC11A2/P2RX7/STAT5B/EXOC5/ASXL1/GIGYF2/SMAD5/ATP5IF1/MTHFD1/MED1/SP3/SOS1/WDR48/RRN3/SFXN1/SART3/IREB2	25
GO:0033157	BP	GO:0033157	regulation of intracellular protein transport	24/606	232/18493	7.06e-07	8.64e-05	7.4e-05	PIK3R1/OAZ1/HUWE1/TMEM30A/FERMT1/KIF5B/NF1/UBR5/IPO5/XPO1/TPR/GSK3B/PCM1/OAZ2/SEC16A/PKIG/SUPT6H/SETD2/ATP5IF1/MED1/XPO5/MIEF1/TCAF1/ICE1	24
GO:0007041	BP	GO:0007041	lysosomal transport	15/606	101/18493	9.98e-07	0.00011895	0.000101877	RHOB/SCARB2/NCOA4/ARF1/TMEM106B/RBSN/LARS/KIF13A/IGF2R/UBXN6/ZFYVE16/HOOK3/AP3M1/AP1G1/SNX27	15
GO:0006479	BP	GO:0006479	protein methylation	20/606	174/18493	1.15e-06	0.000130347	0.000111638	KMT2A/KMT2C/ASH1L/OGT/SATB1/KMT2E/KMT2D/PCMTD2/KDM3A/GSPT1/NSD2/SUPT6H/SETD2/NSD1/SMAD4/NSD3/TET2/CTCF/RNF20/KMT5B	20
GO:0008213	BP	GO:0008213	protein alkylation	20/606	174/18493	1.15e-06	0.000130347	0.000111638	KMT2A/KMT2C/ASH1L/OGT/SATB1/KMT2E/KMT2D/PCMTD2/KDM3A/GSPT1/NSD2/SUPT6H/SETD2/NSD1/SMAD4/NSD3/TET2/CTCF/RNF20/KMT5B	20
GO:0007034	BP	GO:0007034	vacuolar transport	17/606	131/18493	1.35e-06	0.000149239	0.000127819	RHOB/SCARB2/NCOA4/ARF1/TMEM106B/RBSN/LARS/KIF13A/CHMP4B/IGF2R/UBXN6/VPS13C/ZFYVE16/HOOK3/AP3M1/AP1G1/SNX27	17
GO:0048511	BP	GO:0048511	rhythmic process	26/606	276/18493	1.48e-06	0.000159286	0.000136423	PDGFRA/PHLPP1/KMT2A/PRKDC/KCND2/OGT/CREBBP/EP300/ETS1/DHX9/ADORA1/GSK3B/NCOR1/FOXO3/ADNP/TOP1/KDM5B/STAT5B/SETX/NLGN1/KDM5A/NCOA2/USP2/CSNK2A1/GFPT1/SIN3A	26
GO:2001252	BP	GO:2001252	positive regulation of chromosome organization	19/606	165/18493	2.07e-06	0.000217718	0.000186468	WBP2/KMT2A/RAD21/XRCC5/TNKS/OGT/KMT2E/TPR/CTBP1/TNKS2/KAT7/ATM/NIPBL/SMAD4/NSD3/SLF2/SART3/SIN3A/RNF20	19
GO:1905269	BP	GO:1905269	positive regulation of chromatin organization	14/606	94/18493	2.21e-06	0.000227149	0.000194546	WBP2/KMT2A/OGT/KMT2E/TPR/CTBP1/KAT7/ATM/NIPBL/SMAD4/NSD3/SART3/SIN3A/RNF20	14
GO:0046831	BP	GO:0046831	regulation of RNA export from nucleus	6/606	14/18493	2.9e-06	0.00029166	0.000249798	DHX9/TPR/CPSF6/SUPT6H/SETD2/NUP153	6
GO:0034968	BP	GO:0034968	histone lysine methylation	15/606	110/18493	3.01e-06	0.000295929	0.000253454	KMT2A/KMT2C/ASH1L/OGT/KMT2E/KMT2D/KDM3A/NSD2/SUPT6H/SETD2/NSD1/SMAD4/NSD3/TET2/KMT5B	15
GO:0034504	BP	GO:0034504	protein localization to nucleus	24/606	269/18493	9.44e-06	0.000909728	0.000779153	MT3/PIK3R1/IPO7/FERMT1/NF1/KPNB1/UBR5/IPO9/IPO5/XPO1/TPR/OSBPL8/GSK3B/KAT7/RANBP2/PIKFYVE/PKIG/NUP214/MED1/TNPO3/ZBTB16/IPO8/SIN3A/NUP153	24
GO:0032386	BP	GO:0032386	regulation of intracellular transport	32/606	422/18493	1.02e-05	0.000962987	0.000824768	PIK3R1/OAZ1/HUWE1/TMEM30A/FERMT1/KIF5B/NF1/CASK/ARF1/UBR5/DHX9/IPO5/XPO1/TPR/GSK3B/PCM1/OAZ2/SEC16A/CPSF6/PKIG/SUPT6H/PPP1R12A/SETD2/ATP5IF1/NLGN1/NUP214/MED1/XPO5/MIEF1/TCAF1/ICE1/NUP153	32
GO:0044774	BP	GO:0044774	mitotic DNA integrity checkpoint	14/606	107/18493	1.04e-05	0.000962987	0.000824768	ZNF385A/PRKDC/TOP2B/EP300/CNOT1/TAOK3/FOXN3/ATM/TAOK1/RBL2/TFDP1/GIGYF2/MDC1/CNOT8	14
GO:0007062	BP	GO:0007062	sister chromatid cohesion	10/606	56/18493	1.21e-05	0.00109762	0.000940079	RAD21/TNKS/STAG2/SMC1A/POGZ/SMC3/NIPBL/PDS5A/SLF2/CTCF	10
GO:0061013	BP	GO:0061013	regulation of mRNA catabolic process	16/606	140/18493	1.44e-05	0.00127884	0.00109529	UBB/PRKCA/DHX9/XPO1/CNOT1/SYNCRIP/PUM2/GIGYF2/TNRC6C/TNRC6A/MYEF2/NUP214/TNRC6B/RBM23/YTHDF3/CNOT8	16
GO:0018022	BP	GO:0018022	peptidyl-lysine methylation	15/606	125/18493	1.47e-05	0.00128414	0.00109982	KMT2A/KMT2C/ASH1L/OGT/KMT2E/KMT2D/KDM3A/NSD2/SUPT6H/SETD2/NSD1/SMAD4/NSD3/TET2/KMT5B	15
GO:0006606	BP	GO:0006606	protein import into nucleus	17/606	157/18493	1.61e-05	0.00137359	0.00117643	MT3/PIK3R1/IPO7/FERMT1/NF1/KPNB1/UBR5/IPO9/IPO5/TPR/RANBP2/PKIG/NUP214/MED1/TNPO3/IPO8/NUP153	17
GO:0044773	BP	GO:0044773	mitotic DNA damage checkpoint	13/606	98/18493	1.85e-05	0.00154806	0.00132587	ZNF385A/PRKDC/EP300/CNOT1/TAOK3/FOXN3/ATM/TAOK1/RBL2/TFDP1/GIGYF2/MDC1/CNOT8	13
GO:0070076	BP	GO:0070076	histone lysine demethylation	7/606	27/18493	1.96e-05	0.00161779	0.00138559	KDM3B/JMJD1C/PHF2/KDM3A/KDM5B/KDM6B/KDM5A	7
GO:0014037	BP	GO:0014037	Schwann cell differentiation	8/606	37/18493	2.11e-05	0.00171006	0.00146461	SOD1/NF1/DICER1/POU3F2/ADAM22/MED12/LGI4/NAB1	8
GO:0006352	BP	GO:0006352	DNA-templated transcription initiation	22/606	248/18493	2.41e-05	0.00189836	0.00162589	NOTCH1/TCF4/POLR2A/GTF2I/TEAD1/CREBBP/MAML2/BCLAF1/SMARCA5/MED13/ATF7IP/CAND1/BAZ2A/NR3C1/NR2C2/SETX/NCOA6/NR1H2/RSF1/MED12/MED1/RRN3	22
GO:0010452	BP	GO:0010452	histone H3-K36 methylation	5/606	12/18493	2.43e-05	0.00189836	0.00162589	ASH1L/NSD2/SETD2/NSD1/NSD3	5
GO:0031058	BP	GO:0031058	positive regulation of histone modification	12/606	87/18493	2.59e-05	0.00198668	0.00170153	WBP2/KMT2A/OGT/KMT2E/CTBP1/KAT7/ATM/NIPBL/SMAD4/NSD3/SART3/RNF20	12
GO:0032388	BP	GO:0032388	positive regulation of intracellular transport	20/606	214/18493	2.66e-05	0.00200617	0.00171822	PIK3R1/OAZ1/HUWE1/TMEM30A/KIF5B/ARF1/UBR5/DHX9/IPO5/TPR/GSK3B/PCM1/OAZ2/SEC16A/CPSF6/NLGN1/MED1/MIEF1/TCAF1/ICE1	20
GO:0030099	BP	GO:0030099	myeloid cell differentiation	30/606	405/18493	3e-05	0.00222996	0.00190989	PIK3R1/PRKCA/SOX6/ZNF385A/KMT2A/NF1/KMT2C/CREBBP/EP300/ETS1/KMT2E/KMT2D/KAT6A/FOXO3/SLC11A2/PURB/STAT5B/NCOA6/SMAD5/TNRC6C/TNRC6A/ATP5IF1/MED1/SP3/TNRC6B/TET2/ZBTB16/SFXN1/SIN3A/IREB2	30
GO:0014044	BP	GO:0014044	Schwann cell development	7/606	29/18493	3.26e-05	0.00238262	0.00204064	SOD1/NF1/DICER1/POU3F2/ADAM22/MED12/LGI4	7
GO:0007409	BP	GO:0007409	axonogenesis	32/606	449/18493	3.51e-05	0.00250523	0.00214565	PTPRZ1/NCAM1/MT3/ETV1/NRCAM/PIK3R1/NOTCH1/TNR/SEMA5A/PRKCA/ALCAM/OPHN1/ROBO1/ZEB2/TOP2B/UST/PTCH1/EPHB1/FLOT1/APBB2/ABL1/DSCAM/USP9X/GSK3B/NIN/ADNP/POU3F2/GOLGA4/NTN4/SMAD4/SOS1/SPG11	32
GO:0031060	BP	GO:0031060	regulation of histone methylation	10/606	63/18493	3.54e-05	0.00250523	0.00214565	KMT2A/OGT/KMT2E/KDM3A/SUPT6H/NSD1/SMAD4/NSD3/CTCF/RNF20	10
GO:0044783	BP	GO:0044783	G1 DNA damage checkpoint	10/606	64/18493	4.07e-05	0.00280484	0.00240226	ZNF385A/PRKDC/EP300/WAC/CNOT1/ATM/RBL2/TFDP1/GIGYF2/CNOT8	10
GO:0061053	BP	GO:0061053	somite development	12/606	91/18493	4.09e-05	0.00280484	0.00240226	NOTCH1/PRKDC/ZEB2/PTCH1/EP300/MIB1/LRP6/SMAD4/MTHFD1/MED12/RBBP6/EPB41L5	12
GO:0022604	BP	GO:0022604	regulation of cell morphogenesis	33/606	474/18493	4.22e-05	0.0028497	0.00244068	ALDOA/RHOB/MT3/NRCAM/RAP2A/MYO10/TNR/CORO1C/SEMA5A/ROBO1/CAPRIN1/ZEB2/KANK1/MKLN1/UST/ABL1/DSCAM/GSK3B/NIN/ADNP/SLC9A3R1/POU3F2/BCL9L/SARM1/GOLGA4/ZMYM2/PRPF40A/NLGN1/S100A13/PDZD8/ADAM10/SH3D19/WASHC2C	33
GO:1901522	BP	GO:1901522	positive regulation of transcription from RNA polymerase II promoter involved in cellular response to chemical stimulus	6/606	21/18493	4.3e-05	0.00286622	0.00245483	MT3/NOTCH1/EP300/CHD6/SMAD5/SMAD4	6
GO:1901990	BP	GO:1901990	regulation of mitotic cell cycle phase transition	28/606	375/18493	4.78e-05	0.00313634	0.00268618	ZNF385A/DYNLL1/PRKDC/DDB1/RAD21/CKAP5/PBX1/EP300/KMT2E/ANKRD17/TPR/USP47/CNOT1/CLASP1/TAOK3/FOXN3/PCM1/ATM/TAOK1/AKAP9/RBL2/TFDP1/GIGYF2/ZNF207/PSME3/CUL4B/SIN3A/CNOT8	28
GO:0030219	BP	GO:0030219	megakaryocyte differentiation	12/606	93/18493	5.09e-05	0.0032903	0.00281804	ZNF385A/KMT2A/KMT2C/EP300/KMT2E/KMT2D/TNRC6C/TNRC6A/MED1/SP3/TNRC6B/SIN3A	12
GO:0016577	BP	GO:0016577	histone demethylation	7/606	31/18493	5.19e-05	0.00331132	0.00283604	KDM3B/JMJD1C/PHF2/KDM3A/KDM5B/KDM6B/KDM5A	7
GO:0007064	BP	GO:0007064	mitotic sister chromatid cohesion	6/606	22/18493	5.75e-05	0.00361946	0.00309995	TNKS/SMC1A/POGZ/NIPBL/PDS5A/SLF2	6
GO:0060560	BP	GO:0060560	developmental growth involved in morphogenesis	20/606	227/18493	6.15e-05	0.00372369	0.00318923	MT3/NRCAM/NOTCH1/TNR/SEMA5A/ALCAM/ZEB2/ABL1/DSCAM/USP9X/GSK3B/NIN/ADNP/KDM5B/GOLGA4/LRP6/MED12/MED1/SPG11/EPB41L5	20
GO:0008380	BP	GO:0008380	RNA splicing	32/606	463/18493	6.31e-05	0.00372369	0.00318923	SRRM2/PIK3R1/SNRNP200/PRPF8/SON/POLR2A/SF3B1/CASC3/PSIP1/SF3A1/DHX9/SYNCRIP/RBM8A/DDX42/ZC3H13/PAPOLA/CPSF7/RBM25/SETX/ZNF638/SUPT6H/U2SURP/DHX40/CELF1/PRPF40A/SCAF11/YTHDC1/PRPF4B/CPSF2/PCF11/THOC2/SART3	32
GO:0016055	BP	GO:0016055	Wnt signaling pathway	32/606	463/18493	6.31e-05	0.00372369	0.00318923	UBB/AP2B1/NOTCH1/SEMA5A/AMOTL2/FERMT1/CD24/DDB1/ZEB2/CTNND1/KANK1/TNKS/USP34/ABL1/UBR5/USP47/GSK3B/FOXO3/TNKS2/SLC9A3R1/CHD8/BCL9L/TNRC6C/TNRC6A/LRP6/MED12/TNRC6B/USP8/CSNK2A1/AP2S1/ANKRD6/ZBTB33	32
GO:0031570	BP	GO:0031570	DNA integrity checkpoint	16/606	158/18493	6.44e-05	0.00372369	0.00318923	ZNF385A/PRKDC/TOP2B/EP300/WAC/CNOT1/TAOK3/FOXN3/ATM/TAOK1/TP53BP1/RBL2/TFDP1/GIGYF2/MDC1/CNOT8	16
GO:0090316	BP	GO:0090316	positive regulation of intracellular protein transport	16/606	158/18493	6.44e-05	0.00372369	0.00318923	PIK3R1/OAZ1/HUWE1/TMEM30A/KIF5B/UBR5/IPO5/TPR/GSK3B/PCM1/OAZ2/SEC16A/MED1/MIEF1/TCAF1/ICE1	16
GO:0043620	BP	GO:0043620	regulation of DNA-templated transcription in response to stress	11/606	81/18493	6.47e-05	0.00372369	0.00318923	UBB/MT3/NOTCH1/CREBBP/EP300/BCLAF1/CHD6/GCN1/EGLN2/ATF6/SIN3A	11
GO:0070507	BP	GO:0070507	regulation of microtubule cytoskeleton organization	17/606	175/18493	6.5e-05	0.00372369	0.00318923	CLASP2/CAMSAP2/ABL1/STAG2/SMC1A/XPO1/TPR/CHMP4B/CLASP1/GSK3B/NIN/SMC3/TAOK1/AKAP9/FBXW5/PDCD6IP/SENP6	17
GO:0198738	BP	GO:0198738	cell-cell signaling by wnt	32/606	465/18493	6.84e-05	0.00387482	0.00331866	UBB/AP2B1/NOTCH1/SEMA5A/AMOTL2/FERMT1/CD24/DDB1/ZEB2/CTNND1/KANK1/TNKS/USP34/ABL1/UBR5/USP47/GSK3B/FOXO3/TNKS2/SLC9A3R1/CHD8/BCL9L/TNRC6C/TNRC6A/LRP6/MED12/TNRC6B/USP8/CSNK2A1/AP2S1/ANKRD6/ZBTB33	32
GO:0002244	BP	GO:0002244	hematopoietic progenitor cell differentiation	13/606	111/18493	7e-05	0.00391202	0.00335053	PTPRZ1/TCF12/PDGFRA/NOTCH1/KMT2A/PRKDC/XRCC5/PRRC2C/ABL1/DHTKD1/SOS1/SIN3A/N4BP2L2	13
GO:0019827	BP	GO:0019827	stem cell population maintenance	15/606	144/18493	7.84e-05	0.00418117	0.00358104	NOTCH1/PBX1/DDX6/SMC1A/CNOT1/PCM1/ZC3H13/FOXO3/SMC3/KDM3A/BCL9L/NIPBL/HOOK3/SMAD4/MED12	15
GO:2001251	BP	GO:2001251	negative regulation of chromosome organization	15/606	144/18493	7.84e-05	0.00418117	0.00358104	RAD21/XRCC5/TNKS/UBR5/TPR/CTBP1/TRIP12/TNKS2/PHF2/ATM/KDM3A/SUPT6H/KDM5A/ZNF207/SIN3A	15
GO:0061014	BP	GO:0061014	positive regulation of mRNA catabolic process	8/606	44/18493	7.93e-05	0.00418117	0.00358104	CNOT1/GIGYF2/TNRC6C/TNRC6A/TNRC6B/RBM23/YTHDF3/CNOT8	8
GO:0006482	BP	GO:0006482	protein demethylation	7/606	33/18493	7.97e-05	0.00418117	0.00358104	KDM3B/JMJD1C/PHF2/KDM3A/KDM5B/KDM6B/KDM5A	7
GO:0008214	BP	GO:0008214	protein dealkylation	7/606	33/18493	7.97e-05	0.00418117	0.00358104	KDM3B/JMJD1C/PHF2/KDM3A/KDM5B/KDM6B/KDM5A	7
GO:0051170	BP	GO:0051170	import into nucleus	17/606	178/18493	8.03e-05	0.00418117	0.00358104	MT3/PIK3R1/IPO7/FERMT1/NF1/KPNB1/UBR5/IPO9/IPO5/TPR/RANBP2/PKIG/NUP214/MED1/TNPO3/IPO8/NUP153	17
GO:0061564	BP	GO:0061564	axon development	33/606	493/18493	9e-05	0.00461667	0.00395404	PTPRZ1/NCAM1/MT3/ETV1/NRCAM/PIK3R1/NOTCH1/TNR/SEMA5A/PRKCA/ALCAM/OPHN1/ROBO1/ZEB2/TOP2B/CAMSAP2/UST/PTCH1/EPHB1/FLOT1/APBB2/ABL1/DSCAM/USP9X/GSK3B/NIN/ADNP/POU3F2/GOLGA4/NTN4/SMAD4/SOS1/SPG11	33
GO:0071824	BP	GO:0071824	protein-DNA complex subunit organization	23/606	290/18493	9.09e-05	0.00461667	0.00395404	UBB/TCF4/DDB1/BRD2/SRCAP/SMARCA5/SUPT16H/POGZ/KAT6A/SMARCC1/ATF7IP/CAND1/KAT6B/BAZ2A/SUPT6H/SETD2/RSF1/PBRM1/RRN3/CTCF/CUL4B/SART3/SENP6	23
GO:0000077	BP	GO:0000077	DNA damage checkpoint	15/606	146/18493	9.17e-05	0.00461667	0.00395404	ZNF385A/PRKDC/EP300/WAC/CNOT1/TAOK3/FOXN3/ATM/TAOK1/TP53BP1/RBL2/TFDP1/GIGYF2/MDC1/CNOT8	15
GO:0016574	BP	GO:0016574	histone ubiquitination	8/606	45/18493	9.37e-05	0.00466486	0.00399531	HUWE1/DDB1/UBR5/WAC/TRIP12/PHC1/CUL4B/RNF20	8
GO:0050769	BP	GO:0050769	positive regulation of neurogenesis	31/606	453/18493	9.81e-05	0.00482828	0.00413527	TCF12/NRCAM/ZEB1/NOTCH1/SCARB2/TCF4/SPAG9/SEMA5A/TMEM30A/ROBO1/DLG5/CAPRIN1/ZEB2/KIDINS220/ARF1/XRCC5/EP300/DSCAM/TMEM106B/IL6ST/ZNF609/NIN/ADNP/DICER1/SETX/NIPBL/GOLGA4/NLGN1/RRN3/ABL2/ZMYND8	31
GO:0098727	BP	GO:0098727	maintenance of cell number	15/606	147/18493	9.91e-05	0.00482828	0.00413527	NOTCH1/PBX1/DDX6/SMC1A/CNOT1/PCM1/ZC3H13/FOXO3/SMC3/KDM3A/BCL9L/NIPBL/HOOK3/SMAD4/MED12	15
GO:0007163	BP	GO:0007163	establishment or maintenance of cell polarity	18/606	199/18493	0.000101243	0.00487796	0.00417782	RHOB/DST/CLASP2/OPHN1/AMOTL2/FERMT1/DLG5/KANK1/UST/EPHB1/CKAP5/CLASP1/RICTOR/GSK3B/CRB1/SLC9A3R1/PDCD6IP/SNX27	18
GO:0043966	BP	GO:0043966	histone H3 acetylation	9/606	58/18493	0.000104206	0.00496789	0.00425484	WBP2/KMT2A/KAT6A/KAT6B/KAT7/YEATS2/SMAD4/SIN3A/JADE3	9
GO:0000377	BP	GO:0000377	RNA splicing via transesterification reactions with bulged adenosine as nucleophile	27/606	374/18493	0.000114194	0.00533179	0.00456652	SRRM2/SNRNP200/PRPF8/SON/POLR2A/SF3B1/CASC3/PSIP1/SF3A1/DHX9/SYNCRIP/RBM8A/DDX42/PAPOLA/CPSF7/RBM25/SETX/U2SURP/DHX40/CELF1/PRPF40A/SCAF11/YTHDC1/PRPF4B/CPSF2/PCF11/SART3	27
GO:0000398	BP	GO:0000398	mRNA splicing via spliceosome	27/606	374/18493	0.000114194	0.00533179	0.00456652	SRRM2/SNRNP200/PRPF8/SON/POLR2A/SF3B1/CASC3/PSIP1/SF3A1/DHX9/SYNCRIP/RBM8A/DDX42/PAPOLA/CPSF7/RBM25/SETX/U2SURP/DHX40/CELF1/PRPF40A/SCAF11/YTHDC1/PRPF4B/CPSF2/PCF11/SART3	27
GO:0007093	BP	GO:0007093	mitotic cell cycle checkpoint	16/606	166/18493	0.000115938	0.00535799	0.00458895	ZNF385A/PRKDC/TOP2B/EP300/TPR/CNOT1/TAOK3/FOXN3/ATM/TAOK1/RBL2/TFDP1/GIGYF2/ZNF207/MDC1/CNOT8	16
GO:0043981	BP	GO:0043981	histone H4-K5 acetylation	5/606	16/18493	0.000120218	0.00544466	0.00466318	OGT/HCFC1/KAT7/KANSL1/JADE3	5
GO:0043982	BP	GO:0043982	histone H4-K8 acetylation	5/606	16/18493	0.000120218	0.00544466	0.00466318	OGT/HCFC1/KAT7/KANSL1/JADE3	5
GO:1901983	BP	GO:1901983	regulation of protein acetylation	10/606	73/18493	0.000128341	0.00575503	0.00492901	WBP2/SETD5/KMT2A/CTBP1/GSK3B/KAT7/TAOK1/SMAD4/CTCF/SIN3A	10
GO:0000375	BP	GO:0000375	RNA splicing via transesterification reactions	27/606	377/18493	0.00013028	0.00578467	0.00495439	SRRM2/SNRNP200/PRPF8/SON/POLR2A/SF3B1/CASC3/PSIP1/SF3A1/DHX9/SYNCRIP/RBM8A/DDX42/PAPOLA/CPSF7/RBM25/SETX/U2SURP/DHX40/CELF1/PRPF40A/SCAF11/YTHDC1/PRPF4B/CPSF2/PCF11/SART3	27
[truncated: 338 more rows]
