# Supplementary material for: Identification of a Tumor Microenvironment-Related Eight-Gene Signature for Predicting Prognosis in Lower-Grade Gliomas
Source: Front Genet. 2019 Nov 15;10:1143. doi: 10.3389/fgene.2019.01143 (PMC6872675; doi:10.3389/fgene.2019.01143)
Supplement: Supplementary file 1 [file DataSheet_1.zip › Supplementary Talbe S3.xlsx]

## Sheet: Sheet1
Supplementary Table S3. GO and KEGG pathway enrichment analysis of 70 prognostic hub genes

## Sheet: BP 
ID	Description	GeneRatio	BgRatio	pvalue	p.adjust	qvalue	geneID	Count
GO:0043312	neutrophil degranulation	22/69	485/18493	1.91456e-18	1.39532e-15	9.46574e-16	ANXA2/S100A11/ADA2/BST2/FCGR2A/B2M/CTSZ/CTSB/CTSS/NPC2/RNASET2/CYBA/ITGB2/C3/CD53/TNFRSF1B/CD68/TYROBP/NCKAP1L/C3AR1/CYBB/DOCK2	22
GO:0002283	neutrophil activation involved in immune response	22/69	488/18493	2.18299e-18	1.39532e-15	9.46574e-16	ANXA2/S100A11/ADA2/BST2/FCGR2A/B2M/CTSZ/CTSB/CTSS/NPC2/RNASET2/CYBA/ITGB2/C3/CD53/TNFRSF1B/CD68/TYROBP/NCKAP1L/C3AR1/CYBB/DOCK2	22
GO:0042119	neutrophil activation	22/69	498/18493	3.35963e-18	1.39532e-15	9.46574e-16	ANXA2/S100A11/ADA2/BST2/FCGR2A/B2M/CTSZ/CTSB/CTSS/NPC2/RNASET2/CYBA/ITGB2/C3/CD53/TNFRSF1B/CD68/TYROBP/NCKAP1L/C3AR1/CYBB/DOCK2	22
GO:0002446	neutrophil mediated immunity	22/69	499/18493	3.50583e-18	1.39532e-15	9.46574e-16	ANXA2/S100A11/ADA2/BST2/FCGR2A/B2M/CTSZ/CTSB/CTSS/NPC2/RNASET2/CYBA/ITGB2/C3/CD53/TNFRSF1B/CD68/TYROBP/NCKAP1L/C3AR1/CYBB/DOCK2	22
GO:0002697	regulation of immune effector process	16/69	439/18493	4.68559e-12	1.49189e-09	1.01209e-09	PARP9/STAT1/BST2/HLA-B/CD74/B2M/HLA-DMB/HLA-E/LGALS9/C1QB/HAVCR2/ITGB2/C3/C1QC/C1QA/C3AR1	16
GO:0002478	antigen processing and presentation of exogenous peptide antigen	10/69	126/18493	3.63443e-11	9.03077e-09	6.1264e-09	TAP1/HLA-B/HLA-DRA/CD74/B2M/HLA-DMB/HLA-DMA/HLA-E/CTSS/TAP2	10
GO:0019882	antigen processing and presentation	11/69	175/18493	4.5043e-11	9.03077e-09	6.1264e-09	TAP1/HLA-B/HLA-DRA/CD74/B2M/PSMB8/HLA-DMB/HLA-DMA/HLA-E/CTSS/TAP2	11
GO:0060333	interferon-gamma-mediated signaling pathway	9/69	90/18493	4.53808e-11	9.03077e-09	6.1264e-09	PARP9/STAT1/OAS3/PARP14/TRIM22/HLA-B/HLA-DRA/B2M/HLA-E	9
GO:0019884	antigen processing and presentation of exogenous antigen	10/69	134/18493	6.72032e-11	1.18875e-08	8.06438e-09	TAP1/HLA-B/HLA-DRA/CD74/B2M/HLA-DMB/HLA-DMA/HLA-E/CTSS/TAP2	10
GO:0048002	antigen processing and presentation of peptide antigen	10/69	139/18493	9.67526e-11	1.5403e-08	1.04493e-08	TAP1/HLA-B/HLA-DRA/CD74/B2M/HLA-DMB/HLA-DMA/HLA-E/CTSS/TAP2	10
GO:0019883	antigen processing and presentation of endogenous antigen	6/69	21/18493	1.12159e-10	1.62325e-08	1.1012e-08	TAP1/HLA-B/CD74/B2M/HLA-E/TAP2	6
GO:0034341	response to interferon-gamma	11/69	198/18493	1.70248e-10	2.25863e-08	1.53223e-08	PARP9/STAT1/OAS3/PARP14/BST2/TRIM22/HLA-B/HLA-DRA/B2M/HLA-E/LGALS9	11
GO:0071346	cellular response to interferon-gamma	10/69	178/18493	1.10263e-09	1.35029e-07	9.16029e-08	PARP9/STAT1/OAS3/PARP14/TRIM22/HLA-B/HLA-DRA/B2M/HLA-E/LGALS9	10
GO:0002483	antigen processing and presentation of endogenous peptide antigen	5/69	14/18493	1.21692e-09	1.38381e-07	9.38767e-08	TAP1/HLA-B/B2M/HLA-E/TAP2	5
GO:0043900	regulation of multi-organism process	12/69	371/18493	1.12202e-08	1.19084e-06	8.07856e-07	PARP9/ANXA2/STAT1/OAS3/BST2/LHFPL2/CD74/LGALS9/HAVCR2/CYBA/ARHGDIB/CD4	12
GO:0045637	regulation of myeloid cell differentiation	10/69	248/18493	2.66647e-08	2.65314e-06	1.79987e-06	STAT1/CD74/B2M/HCLS1/INPP5D/C1QC/SPI1/TYROBP/NCKAP1L/CD4	10
GO:0002479	antigen processing and presentation of exogenous peptide antigen via MHC class I, TAP-dependent	5/69	26/18493	3.86228e-08	3.33897e-06	2.26513e-06	TAP1/HLA-B/B2M/HLA-E/TAP2	5
GO:0060337	type I interferon signaling pathway	7/69	89/18493	3.98495e-08	3.33897e-06	2.26513e-06	STAT1/OAS3/IFI6/BST2/HLA-B/PSMB8/HLA-E	7
GO:0071357	cellular response to type I interferon	7/69	89/18493	3.98495e-08	3.33897e-06	2.26513e-06	STAT1/OAS3/IFI6/BST2/HLA-B/PSMB8/HLA-E	7
GO:0002449	lymphocyte mediated immunity	11/69	344/18493	5.47724e-08	4.35988e-06	2.95771e-06	HLA-B/CD74/B2M/HLA-E/INPP5D/LGALS9/C1QB/HAVCR2/C3/C1QC/C1QA	11
GO:0034340	response to type I interferon	7/69	94/18493	5.83351e-08	4.42236e-06	3.00009e-06	STAT1/OAS3/IFI6/BST2/HLA-B/PSMB8/HLA-E	7
GO:0002460	adaptive immune response based on somatic recombination of immune receptors built from immunoglobulin superfamily domains	11/69	354/18493	7.32531e-08	5.30086e-06	3.59606e-06	HLA-B/CD74/B2M/HLA-E/INPP5D/C1QB/HAVCR2/C3/C1QC/C1QA/CD4	11
GO:0042590	antigen processing and presentation of exogenous peptide antigen via MHC class I	5/69	30/18493	8.27121e-08	5.72512e-06	3.88387e-06	TAP1/HLA-B/B2M/HLA-E/TAP2	5
GO:0030099	myeloid cell differentiation	11/69	405/18493	2.8313e-07	1.8781e-05	1.27409e-05	ANXA2/STAT1/CD74/B2M/HCLS1/INPP5D/C1QC/SPI1/TYROBP/NCKAP1L/CD4	11
GO:0002475	antigen processing and presentation via MHC class Ib	4/69	16/18493	3.12239e-07	1.98834e-05	1.34887e-05	HLA-B/B2M/HLA-E/TAP2	4
GO:1903706	regulation of hemopoiesis	11/69	418/18493	3.87561e-07	2.37306e-05	1.60987e-05	STAT1/CD74/B2M/HCLS1/INPP5D/LGALS9/C1QC/SPI1/TYROBP/NCKAP1L/CD4	11
GO:0001819	positive regulation of cytokine production	11/69	422/18493	4.25919e-07	2.51134e-05	1.70367e-05	STAT1/CD74/B2M/HLA-E/LGALS9/HAVCR2/CYBA/C3/CD4/C3AR1/CYBB	11
GO:0046651	lymphocyte proliferation	9/69	264/18493	5.76712e-07	3.24656e-05	2.20244e-05	CD74/HLA-DMB/HLA-E/INPP5D/LGALS9/HAVCR2/NCKAP1L/CD4/DOCK2	9
GO:0050671	positive regulation of lymphocyte proliferation	7/69	132/18493	6.00671e-07	3.24656e-05	2.20244e-05	CD74/HLA-DMB/HLA-E/LGALS9/HAVCR2/NCKAP1L/CD4	7
GO:0032943	mononuclear cell proliferation	9/69	266/18493	6.14272e-07	3.24656e-05	2.20244e-05	CD74/HLA-DMB/HLA-E/INPP5D/LGALS9/HAVCR2/NCKAP1L/CD4/DOCK2	9
GO:0032946	positive regulation of mononuclear cell proliferation	7/69	133/18493	6.32181e-07	3.24656e-05	2.20244e-05	CD74/HLA-DMB/HLA-E/LGALS9/HAVCR2/NCKAP1L/CD4	7
GO:0002703	regulation of leukocyte mediated immunity	8/69	196/18493	6.63737e-07	3.30209e-05	2.24011e-05	BST2/HLA-B/B2M/HLA-E/LGALS9/HAVCR2/ITGB2/C3	8
GO:0002573	myeloid leukocyte differentiation	8/69	197/18493	6.89799e-07	3.32776e-05	2.25752e-05	ANXA2/CD74/HCLS1/INPP5D/C1QC/SPI1/TYROBP/CD4	8
GO:0002474	antigen processing and presentation of peptide antigen via MHC class I	5/69	46/18493	7.59706e-07	3.55721e-05	2.41318e-05	TAP1/HLA-B/B2M/HLA-E/TAP2	5
GO:0042110	T cell activation	11/69	451/18493	8.20011e-07	3.66543e-05	2.4866e-05	CD74/B2M/HLA-DMB/HLA-E/LGALS9/HAVCR2/LCP1/NCKAP1L/CD4/APBB1IP/DOCK2	11
GO:0045646	regulation of erythrocyte differentiation	5/69	47/18493	8.47698e-07	3.66543e-05	2.4866e-05	STAT1/B2M/INPP5D/SPI1/NCKAP1L	5
GO:0070665	positive regulation of leukocyte proliferation	7/69	139/18493	8.51891e-07	3.66543e-05	2.4866e-05	CD74/HLA-DMB/HLA-E/LGALS9/HAVCR2/NCKAP1L/CD4	7
GO:0050670	regulation of lymphocyte proliferation	8/69	205/18493	9.31684e-07	3.90327e-05	2.64795e-05	CD74/HLA-DMB/HLA-E/INPP5D/LGALS9/HAVCR2/NCKAP1L/CD4	8
GO:0032944	regulation of mononuclear cell proliferation	8/69	206/18493	9.6648e-07	3.94522e-05	2.6764e-05	CD74/HLA-DMB/HLA-E/INPP5D/LGALS9/HAVCR2/NCKAP1L/CD4	8
GO:0070661	leukocyte proliferation	9/69	283/18493	1.02899e-06	4.09536e-05	2.77826e-05	CD74/HLA-DMB/HLA-E/INPP5D/LGALS9/HAVCR2/NCKAP1L/CD4/DOCK2	9
GO:0002699	positive regulation of immune effector process	8/69	209/18493	1.0776e-06	4.18425e-05	2.83856e-05	HLA-B/CD74/B2M/HLA-DMB/HLA-E/LGALS9/ITGB2/C3	8
GO:0045639	positive regulation of myeloid cell differentiation	6/69	91/18493	1.1228e-06	4.25595e-05	2.8872e-05	STAT1/CD74/HCLS1/INPP5D/NCKAP1L/CD4	6
GO:0070663	regulation of leukocyte proliferation	8/69	216/18493	1.38007e-06	5.10948e-05	3.46623e-05	CD74/HLA-DMB/HLA-E/INPP5D/LGALS9/HAVCR2/NCKAP1L/CD4	8
GO:0042102	positive regulation of T cell proliferation	6/69	97/18493	1.63562e-06	5.91795e-05	4.01469e-05	HLA-DMB/HLA-E/LGALS9/HAVCR2/NCKAP1L/CD4	6
GO:0043902	positive regulation of multi-organism process	7/69	162/18493	2.37754e-06	8.41119e-05	5.70608e-05	ANXA2/LHFPL2/CD74/LGALS9/HAVCR2/CYBA/CD4	7
GO:0070613	regulation of protein processing	7/69	170/18493	3.27473e-06	0.000113334	7.6885e-05	ANXA2/CTSZ/C1QB/C3/C1QC/C1QA/C3AR1	7
GO:1903317	regulation of protein maturation	7/69	172/18493	3.53851e-06	0.000119321	8.09461e-05	ANXA2/CTSZ/C1QB/C3/C1QC/C1QA/C3AR1	7
GO:0030218	erythrocyte differentiation	6/69	111/18493	3.5976e-06	0.000119321	8.09461e-05	STAT1/B2M/HCLS1/INPP5D/SPI1/NCKAP1L	6
GO:0048872	homeostasis of number of cells	8/69	248/18493	3.85834e-06	0.000125357	8.5041e-05	STAT1/CD74/B2M/HCLS1/INPP5D/LGALS9/SPI1/NCKAP1L	8
GO:0002761	regulation of myeloid leukocyte differentiation	6/69	114/18493	4.20046e-06	0.000133494	9.05614e-05	CD74/HCLS1/INPP5D/C1QC/TYROBP/CD4	6
GO:0050792	regulation of viral process	7/69	177/18493	4.27651e-06	0.000133494	9.05614e-05	ANXA2/STAT1/OAS3/BST2/CD74/LGALS9/CD4	7
GO:0042098	T cell proliferation	7/69	178/18493	4.43851e-06	0.000135887	9.21845e-05	HLA-DMB/HLA-E/LGALS9/HAVCR2/NCKAP1L/CD4/DOCK2	7
GO:1903708	positive regulation of hemopoiesis	7/69	183/18493	5.32733e-06	0.000160021	0.000108557	STAT1/CD74/HCLS1/INPP5D/LGALS9/NCKAP1L/CD4	7
GO:0034101	erythrocyte homeostasis	6/69	120/18493	5.65322e-06	0.000166665	0.000113064	STAT1/B2M/HCLS1/INPP5D/SPI1/NCKAP1L	6
GO:0030851	granulocyte differentiation	4/69	32/18493	5.89784e-06	0.000170716	0.000115812	HCLS1/INPP5D/C1QC/SPI1	4
GO:1902105	regulation of leukocyte differentiation	8/69	265/18493	6.28385e-06	0.000178641	0.000121189	CD74/HCLS1/INPP5D/LGALS9/C1QC/TYROBP/NCKAP1L/CD4	8
GO:0032760	positive regulation of tumor necrosis factor production	5/69	73/18493	7.70123e-06	0.000215094	0.000145918	HLA-E/LGALS9/HAVCR2/CYBA/CYBB	5
GO:0045953	negative regulation of natural killer cell mediated cytotoxicity	3/69	11/18493	8.0289e-06	0.000220379	0.000149504	HLA-E/LGALS9/HAVCR2	3
GO:0045088	regulation of innate immune response	9/69	365/18493	8.2198e-06	0.000221795	0.000150464	PARP9/STAT1/PARP14/HLA-E/CTSS/LGALS9/HAVCR2/CYBA/ITGB2	9
GO:0050777	negative regulation of immune response	6/69	131/18493	9.36668e-06	0.000241134	0.000163583	PARP14/BST2/HLA-E/INPP5D/LGALS9/HAVCR2	6
GO:0001910	regulation of leukocyte mediated cytotoxicity	5/69	76/18493	9.3909e-06	0.000241134	0.000163583	HLA-B/B2M/HLA-E/LGALS9/HAVCR2	5
GO:1903557	positive regulation of tumor necrosis factor superfamily cytokine production	5/69	76/18493	9.3909e-06	0.000241134	0.000163583	HLA-E/LGALS9/HAVCR2/CYBA/CYBB	5
GO:0002696	positive regulation of leukocyte activation	9/69	372/18493	9.57159e-06	0.000241872	0.000164084	CD74/HLA-DMB/HLA-E/INPP5D/LGALS9/HAVCR2/ITGB2/NCKAP1L/CD4	9
GO:0050870	positive regulation of T cell activation	7/69	202/18493	1.0171e-05	0.000253004	0.000171636	CD74/HLA-DMB/HLA-E/LGALS9/HAVCR2/NCKAP1L/CD4	7
GO:0043903	regulation of symbiosis, encompassing mutualism through parasitism	7/69	203/18493	1.05033e-05	0.000257251	0.000174517	ANXA2/STAT1/OAS3/BST2/CD74/LGALS9/CD4	7
GO:0002716	negative regulation of natural killer cell mediated immunity	3/69	12/18493	1.06766e-05	0.000257532	0.000174707	HLA-E/LGALS9/HAVCR2	3
GO:0051604	protein maturation	9/69	378/18493	1.08776e-05	0.000258464	0.00017534	SERPINH1/ANXA2/CTSZ/CTSS/C1QB/C3/C1QC/C1QA/C3AR1	9
GO:0050867	positive regulation of cell activation	9/69	384/18493	1.23331e-05	0.00028874	0.000195879	CD74/HLA-DMB/HLA-E/INPP5D/LGALS9/HAVCR2/ITGB2/NCKAP1L/CD4	9
GO:1903900	regulation of viral life cycle	6/69	140/18493	1.36963e-05	0.000316007	0.000214377	ANXA2/OAS3/BST2/CD74/LGALS9/CD4	6
GO:0045807	positive regulation of endocytosis	6/69	141/18493	1.42633e-05	0.00032293	0.000219073	ANXA2/B2M/CYBA/C3/NCKAP1L/DOCK2	6
GO:0032103	positive regulation of response to external stimulus	8/69	297/18493	1.4402e-05	0.00032293	0.000219073	CD74/LGALS9/HAVCR2/CYBA/ITGB2/C3/NCKAP1L/C3AR1	8
GO:1903039	positive regulation of leukocyte cell-cell adhesion	7/69	214/18493	1.47937e-05	0.000323834	0.000219687	CD74/HLA-DMB/HLA-E/LGALS9/HAVCR2/NCKAP1L/CD4	7
GO:1902107	positive regulation of leukocyte differentiation	6/69	142/18493	1.48492e-05	0.000323834	0.000219687	CD74/HCLS1/INPP5D/LGALS9/NCKAP1L/CD4	6
GO:0002822	regulation of adaptive immune response based on somatic recombination of immune receptors built from immunoglobulin superfamily domains	6/69	144/18493	1.60793e-05	0.000345922	0.00023467	HLA-B/B2M/HLA-E/HAVCR2/C3/CD4	6
GO:0002262	myeloid cell homeostasis	6/69	146/18493	1.73904e-05	0.000364283	0.000247127	STAT1/B2M/HCLS1/INPP5D/SPI1/NCKAP1L	6
GO:0002706	regulation of lymphocyte mediated immunity	6/69	146/18493	1.73904e-05	0.000364283	0.000247127	HLA-B/B2M/HLA-E/LGALS9/HAVCR2/C3	6
GO:0031341	regulation of cell killing	5/69	88/18493	1.92368e-05	0.000397727	0.000269815	HLA-B/B2M/HLA-E/LGALS9/HAVCR2	5
GO:0016485	protein processing	8/69	310/18493	1.96058e-05	0.00040016	0.000271465	ANXA2/CTSZ/CTSS/C1QB/C3/C1QC/C1QA/C3AR1	8
GO:0001911	negative regulation of leukocyte mediated cytotoxicity	3/69	15/18493	2.19045e-05	0.000432187	0.000293192	HLA-E/LGALS9/HAVCR2	3
GO:0030852	regulation of granulocyte differentiation	3/69	15/18493	2.19045e-05	0.000432187	0.000293192	HCLS1/INPP5D/C1QC	3
GO:0009615	response to virus	8/69	315/18493	2.19894e-05	0.000432187	0.000293192	PARP9/STAT1/OAS3/IFI6/BST2/TRIM22/NPC2/LGALS9	8
GO:0042129	regulation of T cell proliferation	6/69	153/18493	2.26758e-05	0.000440242	0.000298657	HLA-DMB/HLA-E/LGALS9/HAVCR2/NCKAP1L/CD4	6
GO:0002704	negative regulation of leukocyte mediated immunity	4/69	45/18493	2.35605e-05	0.000451907	0.00030657	BST2/HLA-E/LGALS9/HAVCR2	4
GO:0045824	negative regulation of innate immune response	4/69	46/18493	2.5732e-05	0.000487682	0.00033084	PARP14/HLA-E/LGALS9/HAVCR2	4
GO:0002819	regulation of adaptive immune response	6/69	157/18493	2.62334e-05	0.000491336	0.000333318	HLA-B/B2M/HLA-E/HAVCR2/C3/CD4	6
GO:0007159	leukocyte cell-cell adhesion	8/69	327/18493	2.87211e-05	0.000531675	0.000360684	CD74/HLA-DMB/HLA-E/LGALS9/HAVCR2/ITGB2/NCKAP1L/CD4	8
GO:0019886	antigen processing and presentation of exogenous peptide antigen via MHC class II	5/69	98/18493	3.24005e-05	0.000591344	0.000401163	HLA-DRA/CD74/HLA-DMB/HLA-DMA/CTSS	5
GO:0051251	positive regulation of lymphocyte activation	8/69	333/18493	3.26873e-05	0.000591344	0.000401163	CD74/HLA-DMB/HLA-E/INPP5D/LGALS9/HAVCR2/NCKAP1L/CD4	8
GO:0002824	positive regulation of adaptive immune response based on somatic recombination of immune receptors built from immunoglobulin superfamily domains	5/69	100/18493	3.57137e-05	0.000638834	0.00043338	HLA-B/B2M/HLA-E/C3/CD4	5
GO:0002286	T cell activation involved in immune response	5/69	101/18493	3.74658e-05	0.000655446	0.000444649	HLA-DMB/LGALS9/HAVCR2/LCP1/APBB1IP	5
GO:0002495	antigen processing and presentation of peptide antigen via MHC class II	5/69	101/18493	3.74658e-05	0.000655446	0.000444649	HLA-DRA/CD74/HLA-DMB/HLA-DMA/CTSS	5
GO:0031342	negative regulation of cell killing	3/69	18/18493	3.89695e-05	0.00065805	0.000446416	HLA-E/LGALS9/HAVCR2	3
GO:0045655	regulation of monocyte differentiation	3/69	18/18493	3.89695e-05	0.00065805	0.000446416	CD74/INPP5D/CD4	3
GO:0002504	antigen processing and presentation of peptide or polysaccharide antigen via MHC class II	5/69	102/18493	3.92838e-05	0.00065805	0.000446416	HLA-DRA/CD74/HLA-DMB/HLA-DMA/CTSS	5
GO:0006909	phagocytosis	8/69	342/18493	3.9491e-05	0.00065805	0.000446416	FCGR2A/FCGR3A/ARPC1B/CYBA/ITGB2/C3/NCKAP1L/DOCK2	8
GO:0043901	negative regulation of multi-organism process	6/69	169/18493	3.96814e-05	0.00065805	0.000446416	ANXA2/STAT1/OAS3/BST2/HAVCR2/ARHGDIB	6
GO:0022409	positive regulation of cell-cell adhesion	7/69	251/18493	4.11242e-05	0.000668537	0.00045353	CD74/HLA-DMB/HLA-E/LGALS9/HAVCR2/NCKAP1L/CD4	7
GO:0030098	lymphocyte differentiation	8/69	344/18493	4.11536e-05	0.000668537	0.00045353	CD74/B2M/INPP5D/LGALS9/SPI1/NCKAP1L/CD4/DOCK2	8
GO:0001909	leukocyte mediated cytotoxicity	5/69	105/18493	4.51505e-05	0.000718797	0.000487626	HLA-B/B2M/HLA-E/LGALS9/HAVCR2	5
GO:0002821	positive regulation of adaptive immune response	5/69	105/18493	4.51505e-05	0.000718797	0.000487626	HLA-B/B2M/HLA-E/C3/CD4	5
GO:0030449	regulation of complement activation	5/69	107/18493	4.94233e-05	0.000779029	0.000528487	C1QB/C3/C1QC/C1QA/C3AR1	5
GO:2000257	regulation of protein activation cascade	5/69	108/18493	5.16736e-05	0.000806514	0.000547132	C1QB/C3/C1QC/C1QA/C3AR1	5
GO:0050766	positive regulation of phagocytosis	4/69	57/18493	6.0394e-05	0.000933468	0.000633257	CYBA/C3/NCKAP1L/DOCK2	4
GO:1903902	positive regulation of viral life cycle	4/69	60/18493	7.39308e-05	0.00113171	0.000767743	ANXA2/CD74/LGALS9/CD4	4
GO:0032753	positive regulation of interleukin-4 production	3/69	23/18493	8.34537e-05	0.00125338	0.000850283	HLA-E/LGALS9/HAVCR2	3
GO:0090023	positive regulation of neutrophil chemotaxis	3/69	23/18493	8.34537e-05	0.00125338	0.000850283	CD74/NCKAP1L/C3AR1	3
GO:0032675	regulation of interleukin-6 production	5/69	123/18493	9.59344e-05	0.00142736	0.00096831	INPP5D/LGALS9/HAVCR2/CYBA/NCKAP1L	5
GO:0019058	viral life cycle	7/69	289/18493	9.97835e-05	0.00147088	0.000997835	ANXA2/OAS3/BST2/CD74/CTSB/LGALS9/CD4	7
GO:0002920	regulation of humoral immune response	5/69	126/18493	0.000107502	0.00153126	0.00103879	C1QB/C3/C1QC/C1QA/C3AR1	5
GO:0060330	regulation of response to interferon-gamma	3/69	25/18493	0.000107804	0.00153126	0.00103879	PARP9/STAT1/PARP14	3
GO:0060334	regulation of interferon-gamma-mediated signaling pathway	3/69	25/18493	0.000107804	0.00153126	0.00103879	PARP9/STAT1/PARP14	3
GO:0071624	positive regulation of granulocyte chemotaxis	3/69	25/18493	0.000107804	0.00153126	0.00103879	CD74/NCKAP1L/C3AR1	3
GO:1903037	regulation of leukocyte cell-cell adhesion	7/69	293/18493	0.000108689	0.00153126	0.00103879	CD74/HLA-DMB/HLA-E/LGALS9/HAVCR2/NCKAP1L/CD4	7
GO:0032680	regulation of tumor necrosis factor production	5/69	127/18493	0.000111587	0.00155058	0.0010519	HLA-E/LGALS9/HAVCR2/CYBA/CYBB	5
GO:0045785	positive regulation of cell adhesion	8/69	397/18493	0.000112008	0.00155058	0.0010519	CD74/HLA-DMB/HLA-E/LGALS9/HAVCR2/NCKAP1L/CD4/APBB1IP	8
GO:0032640	tumor necrosis factor production	5/69	129/18493	0.000120113	0.00163975	0.0011124	HLA-E/LGALS9/HAVCR2/CYBA/CYBB	5
GO:0001916	positive regulation of T cell mediated cytotoxicity	3/69	26/18493	0.00012154	0.00163975	0.0011124	HLA-B/B2M/HLA-E	3
GO:1902624	positive regulation of neutrophil migration	3/69	26/18493	0.00012154	0.00163975	0.0011124	CD74/NCKAP1L/C3AR1	3
GO:0002705	positive regulation of leukocyte mediated immunity	5/69	131/18493	0.00012913	0.00171312	0.00116217	HLA-B/B2M/HLA-E/ITGB2/C3	5
GO:1903555	regulation of tumor necrosis factor superfamily cytokine production	5/69	131/18493	0.00012913	0.00171312	0.00116217	HLA-E/LGALS9/HAVCR2/CYBA/CYBB	5
GO:0032635	interleukin-6 production	5/69	132/18493	0.000133828	0.00176078	0.0011945	INPP5D/LGALS9/HAVCR2/CYBA/NCKAP1L	5
GO:0032673	regulation of interleukin-4 production	3/69	27/18493	0.000136367	0.00176501	0.00119737	HLA-E/LGALS9/HAVCR2	3
GO:0097066	response to thyroid hormone	3/69	27/18493	0.000136367	0.00176501	0.00119737	ANXA2/CTSB/CTSS	3
GO:0016064	immunoglobulin mediated immune response	6/69	212/18493	0.000138934	0.00177494	0.00120411	CD74/INPP5D/C1QB/C3/C1QC/C1QA	6
GO:0050863	regulation of T cell activation	7/69	305/18493	0.000139364	0.00177494	0.00120411	CD74/HLA-DMB/HLA-E/LGALS9/HAVCR2/NCKAP1L/CD4	7
GO:0019724	B cell mediated immunity	6/69	213/18493	0.000142545	0.00180105	0.00122182	CD74/INPP5D/C1QB/C3/C1QC/C1QA	6
GO:0071706	tumor necrosis factor superfamily cytokine production	5/69	135/18493	0.000148714	0.0018586	0.00126086	HLA-E/LGALS9/HAVCR2/CYBA/CYBB	5
GO:0002429	immune response-activating cell surface receptor signaling pathway	8/69	414/18493	0.000149435	0.0018586	0.00126086	HLA-DRA/FCGR2A/FCGR3A/INPP5D/ARPC1B/NCKAP1L/CD4/C3AR1	8
GO:0090022	regulation of neutrophil chemotaxis	3/69	28/18493	0.000152324	0.00187984	0.00127527	CD74/NCKAP1L/C3AR1	3
GO:0050690	regulation of defense response to virus by virus	3/69	29/18493	0.000169446	0.00207506	0.00140771	B2M/CD4/DOCK2	3
GO:0001773	myeloid dendritic cell activation	3/69	30/18493	0.000187771	0.00226464	0.00153631	HAVCR2/SPI1/DOCK2	3
GO:0046596	regulation of viral entry into host cell	3/69	30/18493	0.000187771	0.00226464	0.00153631	CD74/LGALS9/CD4	3
GO:0043122	regulation of I-kappaB kinase/NF-kappaB signaling	6/69	226/18493	0.000196637	0.00235373	0.00159675	STAT1/BST2/TRIM22/CD74/LGALS9/CD4	6
GO:0051607	defense response to virus	6/69	228/18493	0.00020623	0.00240933	0.00163447	PARP9/STAT1/OAS3/IFI6/BST2/TRIM22	6
GO:0042554	superoxide anion generation	3/69	31/18493	0.000207335	0.00240933	0.00163447	CYBA/ITGB2/CYBB	3
GO:0045648	positive regulation of erythrocyte differentiation	3/69	31/18493	0.000207335	0.00240933	0.00163447	STAT1/INPP5D/NCKAP1L	3
GO:1902622	regulation of neutrophil migration	3/69	31/18493	0.000207335	0.00240933	0.00163447	CD74/NCKAP1L/C3AR1	3
GO:0002683	negative regulation of immune system process	8/69	437/18493	0.000215994	0.00249176	0.00169039	PARP14/BST2/CD74/HLA-E/INPP5D/LGALS9/HAVCR2/C1QC	8
GO:0042116	macrophage activation	4/69	80/18493	0.000226715	0.00257626	0.00174771	CD74/HAVCR2/ITGB2/TYROBP	4
GO:0050764	regulation of phagocytosis	4/69	80/18493	0.000226715	0.00257626	0.00174771	CYBA/C3/NCKAP1L/DOCK2	4
GO:0046633	alpha-beta T cell proliferation	3/69	32/18493	0.000228174	0.00257626	0.00174771	HLA-E/LGALS9/DOCK2	3
GO:0002673	regulation of acute inflammatory response	5/69	149/18493	0.000235632	0.00264118	0.00179176	C1QB/C3/C1QC/C1QA/C3AR1	5
GO:0030217	T cell differentiation	6/69	234/18493	0.000237242	0.00264118	0.00179176	CD74/B2M/LGALS9/NCKAP1L/CD4/DOCK2	6
GO:0002768	immune response-regulating cell surface receptor signaling pathway	8/69	445/18493	0.000244197	0.00269974	0.00183148	HLA-DRA/FCGR2A/FCGR3A/INPP5D/ARPC1B/NCKAP1L/CD4/C3AR1	8
GO:0001914	regulation of T cell mediated cytotoxicity	3/69	33/18493	0.000250322	0.00272953	0.00185169	HLA-B/B2M/HLA-E	3
GO:0032633	interleukin-4 production	3/69	33/18493	0.000250322	0.00272953	0.00185169	HLA-E/LGALS9/HAVCR2	3
GO:0002690	positive regulation of leukocyte chemotaxis	4/69	84/18493	0.000273508	0.00292559	0.00198469	CD74/LGALS9/NCKAP1L/C3AR1	4
GO:0030224	monocyte differentiation	3/69	34/18493	0.000273814	0.00292559	0.00198469	CD74/INPP5D/CD4	3
GO:1903131	mononuclear cell differentiation	3/69	34/18493	0.000273814	0.00292559	0.00198469	CD74/INPP5D/CD4	3
GO:0002707	negative regulation of lymphocyte mediated immunity	3/69	35/18493	0.000298686	0.0031559	0.00214094	HLA-E/LGALS9/HAVCR2	3
GO:0048524	positive regulation of viral process	4/69	86/18493	0.000299335	0.0031559	0.00214094	ANXA2/CD74/LGALS9/CD4	4
GO:0050730	regulation of peptidyl-tyrosine phosphorylation	6/69	245/18493	0.000303564	0.00317943	0.0021569	PARP9/PARP14/CD74/HCLS1/ITGB2/CD4	6
GO:0001906	cell killing	5/69	158/18493	0.000309071	0.00321596	0.00218168	HLA-B/B2M/HLA-E/LGALS9/HAVCR2	5
GO:0030198	extracellular matrix organization	7/69	348/18493	0.000311917	0.00322449	0.00218747	SERPINH1/ANXA2/LAMC1/CTSS/ITGB2/LCP1/TNFRSF1B	7
GO:0006959	humoral immune response	7/69	349/18493	0.000317368	0.00325968	0.00221134	BST2/HLA-E/C1QB/C3/C1QC/C1QA/C3AR1	7
GO:0051249	regulation of lymphocyte activation	8/69	472/18493	0.000362606	0.00370044	0.00251035	CD74/HLA-DMB/HLA-E/INPP5D/LGALS9/HAVCR2/NCKAP1L/CD4	8
GO:0007249	I-kappaB kinase/NF-kappaB signaling	6/69	258/18493	0.000399848	0.00405451	0.00275055	STAT1/BST2/TRIM22/CD74/LGALS9/CD4	6
GO:0030100	regulation of endocytosis	6/69	260/18493	0.000416567	0.00419731	0.00284742	ANXA2/B2M/CYBA/C3/NCKAP1L/DOCK2	6
GO:0045621	positive regulation of lymphocyte differentiation	4/69	94/18493	0.00042034	0.00420869	0.00285514	CD74/INPP5D/LGALS9/NCKAP1L	4
GO:0006956	complement activation	5/69	170/18493	0.000432552	0.00430389	0.00291972	C1QB/C3/C1QC/C1QA/C3AR1	5
GO:0030225	macrophage differentiation	3/69	40/18493	0.000444906	0.00439932	0.00298447	HCLS1/C1QC/SPI1	3
GO:0030574	collagen catabolic process	3/69	41/18493	0.000478752	0.00466931	0.00316763	MRC2/CTSB/CTSS	3
GO:0032715	negative regulation of interleukin-6 production	3/69	41/18493	0.000478752	0.00466931	0.00316763	INPP5D/HAVCR2/NCKAP1L	3
GO:0002285	lymphocyte activation involved in immune response	5/69	174/18493	0.00048101	0.00466931	0.00316763	HLA-DMB/LGALS9/HAVCR2/LCP1/APBB1IP	5
GO:0042269	regulation of natural killer cell mediated cytotoxicity	3/69	42/18493	0.000514206	0.00493142	0.00334544	HLA-E/LGALS9/HAVCR2	3
GO:0071622	regulation of granulocyte chemotaxis	3/69	42/18493	0.000514206	0.00493142	0.00334544	CD74/NCKAP1L/C3AR1	3
GO:0060627	regulation of vesicle-mediated transport	8/69	498/18493	0.000517404	0.00493238	0.00334608	ANXA2/B2M/LGALS9/CYBA/ITGB2/C3/NCKAP1L/DOCK2	8
GO:0030593	neutrophil chemotaxis	4/69	101/18493	0.000551878	0.0052297	0.00354779	CD74/ITGB2/NCKAP1L/C3AR1	4
GO:0043123	positive regulation of I-kappaB kinase/NF-kappaB signaling	5/69	181/18493	0.000575524	0.00542151	0.00367791	BST2/TRIM22/CD74/LGALS9/CD4	5
GO:0018108	peptidyl-tyrosine phosphorylation	7/69	387/18493	0.000588764	0.00549346	0.00372672	PARP9/PARP14/CD74/HCLS1/SLA/ITGB2/CD4	7
GO:0002715	regulation of natural killer cell mediated immunity	3/69	44/18493	0.000590064	0.00549346	0.00372672	HLA-E/LGALS9/HAVCR2	3
GO:0022407	regulation of cell-cell adhesion	7/69	388/18493	0.000597825	0.00553336	0.00375379	CD74/HLA-DMB/HLA-E/LGALS9/HAVCR2/NCKAP1L/CD4	7
GO:1900122	positive regulation of receptor binding	2/69	10/18493	0.000605598	0.0055729	0.00378061	ANXA2/B2M	2
GO:0018212	peptidyl-tyrosine modification	7/69	390/18493	0.000616281	0.00563862	0.00382519	PARP9/PARP14/CD74/HCLS1/SLA/ITGB2/CD4	7
GO:0002708	positive regulation of lymphocyte mediated immunity	4/69	105/18493	0.000638947	0.00581259	0.00394322	HLA-B/B2M/HLA-E/C3	4
GO:0050731	positive regulation of peptidyl-tyrosine phosphorylation	5/69	186/18493	0.000651126	0.00588973	0.00399555	PARP9/PARP14/CD74/HCLS1/CD4	5
GO:0032963	collagen metabolic process	4/69	106/18493	0.000662151	0.00595562	0.00404024	SERPINH1/MRC2/CTSB/CTSS	4
GO:0001961	positive regulation of cytokine-mediated signaling pathway	3/69	46/18493	0.000672723	0.0059831	0.00405889	PARP9/PARP14/CD74	3
GO:0002711	positive regulation of T cell mediated immunity	3/69	46/18493	0.000672723	0.0059831	0.00405889	HLA-B/B2M/HLA-E	3
GO:0002688	regulation of leukocyte chemotaxis	4/69	109/18493	0.000735345	0.00635415	0.00431061	CD74/LGALS9/NCKAP1L/C3AR1	4
GO:0043062	extracellular structure organization	7/69	402/18493	0.000736767	0.00635415	0.00431061	SERPINH1/ANXA2/LAMC1/CTSS/ITGB2/LCP1/TNFRSF1B	7
GO:0002281	macrophage activation involved in immune response	2/69	11/18493	0.000738391	0.00635415	0.00431061	HAVCR2/TYROBP	2
GO:0045060	negative thymic T cell selection	2/69	11/18493	0.000738391	0.00635415	0.00431061	CD74/DOCK2	2
GO:0060100	positive regulation of phagocytosis, engulfment	2/69	11/18493	0.000738391	0.00635415	0.00431061	C3/NCKAP1L	2
GO:1905155	positive regulation of membrane invagination	2/69	11/18493	0.000738391	0.00635415	0.00431061	C3/NCKAP1L	2
GO:0045058	T cell selection	3/69	48/18493	0.000762423	0.00652568	0.00442697	CD74/CD4/DOCK2	3
GO:0002698	negative regulation of immune effector process	4/69	111/18493	0.00078721	0.00666675	0.00452267	BST2/HLA-E/LGALS9/HAVCR2	4
GO:0072376	protein activation cascade	5/69	194/18493	0.000787279	0.00666675	0.00452267	C1QB/C3/C1QC/C1QA/C3AR1	5
GO:1990266	neutrophil migration	4/69	112/18493	0.000814089	0.0068573	0.00465194	CD74/ITGB2/NCKAP1L/C3AR1	4
GO:0001913	T cell mediated cytotoxicity	3/69	50/18493	0.000859395	0.00720082	0.00488498	HLA-B/B2M/HLA-E	3
GO:0031348	negative regulation of defense response	5/69	199/18493	0.000882541	0.00729131	0.00494636	PARP14/HLA-E/LGALS9/HAVCR2/TNFRSF1B	5
GO:0043383	negative T cell selection	2/69	12/18493	0.000883934	0.00729131	0.00494636	CD74/DOCK2	2
GO:0045579	positive regulation of B cell differentiation	2/69	12/18493	0.000883934	0.00729131	0.00494636	INPP5D/NCKAP1L	2
GO:0002886	regulation of myeloid leukocyte mediated immunity	3/69	51/18493	0.000910678	0.0074732	0.00506976	LGALS9/ITGB2/C3	3
GO:0002763	positive regulation of myeloid leukocyte differentiation	3/69	52/18493	0.000963864	0.0077892	0.00528413	CD74/HCLS1/CD4	3
GO:0043030	regulation of macrophage activation	3/69	52/18493	0.000963864	0.0077892	0.00528413	CD74/HAVCR2/ITGB2	3
GO:0060760	positive regulation of response to cytokine stimulus	3/69	52/18493	0.000963864	0.0077892	0.00528413	PARP9/PARP14/CD74	3
GO:0032722	positive regulation of chemokine production	3/69	53/18493	0.00101898	0.00815666	0.00553341	CD74/LGALS9/HAVCR2	3
GO:0050727	regulation of inflammatory response	7/69	425/18493	0.00101958	0.00815666	0.00553341	C1QB/ITGB2/C3/C1QC/C1QA/TNFRSF1B/C3AR1	7
GO:0045089	positive regulation of innate immune response	6/69	309/18493	0.00102736	0.00817278	0.00554435	PARP9/HLA-E/CTSS/HAVCR2/CYBA/ITGB2	6
GO:0001771	immunological synapse formation	2/69	13/18493	0.00104213	0.00817278	0.00554435	HAVCR2/DOCK2	2
GO:0045059	positive thymic T cell selection	2/69	13/18493	0.00104213	0.00817278	0.00554435	CD74/DOCK2	2
GO:0060099	regulation of phagocytosis, engulfment	2/69	13/18493	0.00104213	0.00817278	0.00554435	C3/NCKAP1L	2
GO:0031349	positive regulation of defense response	7/69	427/18493	0.00104773	0.00817642	0.00554682	PARP9/HLA-E/CTSS/HAVCR2/CYBA/ITGB2/C3	7
GO:0071621	granulocyte chemotaxis	4/69	120/18493	0.00105295	0.00817705	0.00554725	CD74/ITGB2/NCKAP1L/C3AR1	4
GO:0002687	positive regulation of leukocyte migration	4/69	121/18493	0.00108591	0.00835156	0.00566563	CD74/LGALS9/NCKAP1L/C3AR1	4
GO:0046718	viral entry into host cell	4/69	121/18493	0.00108591	0.00835156	0.00566563	CD74/CTSB/LGALS9/CD4	4
GO:0001912	positive regulation of leukocyte mediated cytotoxicity	3/69	55/18493	0.00113511	0.00868792	0.00589382	HLA-B/B2M/HLA-E	3
GO:0002526	acute inflammatory response	5/69	211/18493	0.00114608	0.00872995	0.00592233	C1QB/C3/C1QC/C1QA/C3AR1	5
GO:0010755	regulation of plasminogen activation	2/69	14/18493	0.00121289	0.00906537	0.00614988	ANXA2/CTSZ	2
GO:0071361	cellular response to ethanol	2/69	14/18493	0.00121289	0.00906537	0.00614988	SPI1/CYBB	2
GO:1904469	positive regulation of tumor necrosis factor secretion	2/69	14/18493	0.00121289	0.00906537	0.00614988	LGALS9/HAVCR2	2
GO:1905153	regulation of membrane invagination	2/69	14/18493	0.00121289	0.00906537	0.00614988	C3/NCKAP1L	2
GO:0030595	leukocyte chemotaxis	5/69	217/18493	0.00129783	0.0096549	0.00654981	CD74/LGALS9/ITGB2/NCKAP1L/C3AR1	5
GO:0042267	natural killer cell mediated cytotoxicity	3/69	58/18493	0.00132443	0.00980692	0.00665294	HLA-E/LGALS9/HAVCR2	3
GO:0030888	regulation of B cell proliferation	3/69	59/18493	0.00139167	0.010149	0.00688498	CD74/INPP5D/NCKAP1L	3
GO:0032736	positive regulation of interleukin-13 production	2/69	15/18493	0.00139612	0.010149	0.00688498	HLA-E/LGALS9	2
GO:0050665	hydrogen peroxide biosynthetic process	2/69	15/18493	0.00139612	0.010149	0.00688498	CYBA/CYBB	2
GO:2001185	regulation of CD8-positive, alpha-beta T cell activation	2/69	15/18493	0.00139612	0.010149	0.00688498	HLA-E/NCKAP1L	2
GO:0002831	regulation of response to biotic stimulus	4/69	130/18493	0.00141593	0.0101998	0.00691948	PARP9/STAT1/HAVCR2/CYBA	4
GO:0050921	positive regulation of chemotaxis	4/69	130/18493	0.00141593	0.0101998	0.00691948	CD74/LGALS9/NCKAP1L/C3AR1	4
GO:0002224	toll-like receptor signaling pathway	4/69	131/18493	0.00145646	0.0104303	0.00707582	CTSS/HAVCR2/CYBA/ITGB2	4
GO:0060135	maternal process involved in female pregnancy	3/69	60/18493	0.00146103	0.0104303	0.00707582	CTSB/LGALS9/HAVCR2	3
GO:0046635	positive regulation of alpha-beta T cell activation	3/69	61/18493	0.00153252	0.0107056	0.00726258	HLA-E/LGALS9/NCKAP1L	3
GO:0002700	regulation of production of molecular mediator of immune response	4/69	133/18493	0.00153994	0.0107056	0.00726258	BST2/CD74/B2M/HLA-E	4
GO:0030260	entry into host cell	4/69	133/18493	0.00153994	0.0107056	0.00726258	CD74/CTSB/LGALS9/CD4	4
GO:0044409	entry into host	4/69	133/18493	0.00153994	0.0107056	0.00726258	CD74/CTSB/LGALS9/CD4	4
GO:0051806	entry into cell of other organism involved in symbiotic interaction	4/69	133/18493	0.00153994	0.0107056	0.00726258	CD74/CTSB/LGALS9/CD4	4
GO:0051828	entry into other organism involved in symbiotic interaction	4/69	133/18493	0.00153994	0.0107056	0.00726258	CD74/CTSB/LGALS9/CD4	4
GO:0046631	alpha-beta T cell activation	4/69	134/18493	0.0015829	0.010909	0.00740057	HLA-E/LGALS9/NCKAP1L/DOCK2	4
GO:0097530	granulocyte migration	4/69	134/18493	0.0015829	0.010909	0.00740057	CD74/ITGB2/NCKAP1L/C3AR1	4
GO:0032930	positive regulation of superoxide anion generation	2/69	16/18493	0.00159173	0.0109225	0.00740976	CYBA/ITGB2	2
GO:0002228	natural killer cell mediated immunity	3/69	62/18493	0.00160616	0.0109743	0.00744488	HLA-E/LGALS9/HAVCR2	3
GO:0002433	immune response-regulating cell surface receptor signaling pathway involved in phagocytosis	4/69	135/18493	0.00162669	0.01102	0.00747586	FCGR2A/FCGR3A/ARPC1B/NCKAP1L	4
GO:0038096	Fc-gamma receptor signaling pathway involved in phagocytosis	4/69	135/18493	0.00162669	0.01102	0.00747586	FCGR2A/FCGR3A/ARPC1B/NCKAP1L	4
GO:0006958	complement activation, classical pathway	4/69	137/18493	0.00171679	0.0115322	0.00782336	C1QB/C3/C1QC/C1QA	4
GO:0051250	negative regulation of lymphocyte activation	4/69	137/18493	0.00171679	0.0115322	0.00782336	CD74/INPP5D/LGALS9/HAVCR2	4
GO:0002260	lymphocyte homeostasis	3/69	64/18493	0.00176003	0.0116954	0.00793404	CD74/LGALS9/NCKAP1L	3
GO:0031343	positive regulation of cell killing	3/69	64/18493	0.00176003	0.0116954	0.00793404	HLA-B/B2M/HLA-E	3
GO:0038094	Fc-gamma receptor signaling pathway	4/69	138/18493	0.00176312	0.0116954	0.00793404	FCGR2A/FCGR3A/ARPC1B/NCKAP1L	4
GO:0097067	cellular response to thyroid hormone stimulus	2/69	17/18493	0.00179961	0.0118388	0.00803134	CTSB/CTSS	2
GO:1900424	regulation of defense response to bacterium	2/69	17/18493	0.00179961	0.0118388	0.00803134	HAVCR2/CYBA	2
GO:0002431	Fc receptor mediated stimulatory signaling pathway	4/69	140/18493	0.00185837	0.012175	0.00825942	FCGR2A/FCGR3A/ARPC1B/NCKAP1L	4
GO:0002709	regulation of T cell mediated immunity	3/69	66/18493	0.00192281	0.0125456	0.00851081	HLA-B/B2M/HLA-E	3
GO:0061515	myeloid cell development	3/69	67/18493	0.0020076	0.0130453	0.00884984	ANXA2/TYROBP/NCKAP1L	3
GO:0006801	superoxide metabolic process	3/69	69/18493	0.00218409	0.0140772	0.00954988	CYBA/ITGB2/CYBB	3
GO:0033077	T cell differentiation in thymus	3/69	69/18493	0.00218409	0.0140772	0.00954988	CD74/B2M/DOCK2	3
GO:0007259	JAK-STAT cascade	4/69	147/18493	0.00221984	0.01425	0.00966706	PARP9/STAT1/PARP14/HCLS1	4
GO:0017000	antibiotic biosynthetic process	2/69	19/18493	0.00225188	0.0142643	0.00967679	CYBA/CYBB	2
GO:0036035	osteoclast development	2/69	19/18493	0.00225188	0.0142643	0.00967679	ANXA2/TYROBP	2
GO:0046641	positive regulation of alpha-beta T cell proliferation	2/69	19/18493	0.00225188	0.0142643	0.00967679	HLA-E/LGALS9	2
GO:0032945	negative regulation of mononuclear cell proliferation	3/69	70/18493	0.00227584	0.0142643	0.00967679	INPP5D/LGALS9/HAVCR2	3
GO:0042531	positive regulation of tyrosine phosphorylation of STAT protein	3/69	70/18493	0.00227584	0.0142643	0.00967679	PARP9/PARP14/HCLS1	3
GO:0050672	negative regulation of lymphocyte proliferation	3/69	70/18493	0.00227584	0.0142643	0.00967679	INPP5D/LGALS9/HAVCR2	3
GO:0002455	humoral immune response mediated by circulating immunoglobulin	4/69	149/18493	0.00233142	0.0144985	0.0098357	C1QB/C3/C1QC/C1QA	4
GO:0061025	membrane fusion	4/69	149/18493	0.00233142	0.0144985	0.0098357	ANXA2/TAP1/TAP2/CD4	4
GO:0097696	STAT cascade	4/69	151/18493	0.00244682	0.0151569	0.0102823	PARP9/STAT1/PARP14/HCLS1	4
GO:0031579	membrane raft organization	2/69	20/18493	0.00249607	0.0152251	0.0103286	ANXA2/DOCK2	2
GO:0032656	regulation of interleukin-13 production	2/69	20/18493	0.00249607	0.0152251	0.0103286	HLA-E/LGALS9	2
GO:0032928	regulation of superoxide anion generation	2/69	20/18493	0.00249607	0.0152251	0.0103286	CYBA/ITGB2	2
GO:0097242	amyloid-beta clearance	2/69	20/18493	0.00249607	0.0152251	0.0103286	ITGB2/C3	2
GO:0022617	extracellular matrix disassembly	3/69	74/18493	0.00266661	0.016172	0.0109709	LAMC1/CTSS/LCP1	3
GO:0001818	negative regulation of cytokine production	5/69	256/18493	0.00267163	0.016172	0.0109709	BST2/INPP5D/LGALS9/HAVCR2/NCKAP1L	5
GO:0001959	regulation of cytokine-mediated signaling pathway	4/69	155/18493	0.00268929	0.0162172	0.0110016	PARP9/STAT1/PARP14/CD74	4
GO:0045061	thymic T cell selection	2/69	21/18493	0.00275218	0.0164568	0.0111641	CD74/DOCK2	2
GO:0045649	regulation of macrophage differentiation	2/69	21/18493	0.00275218	0.0164568	0.0111641	HCLS1/C1QC	2
GO:0032642	regulation of chemokine production	3/69	75/18493	0.00277036	0.0164568	0.0111641	CD74/LGALS9/HAVCR2	3
GO:0070664	negative regulation of leukocyte proliferation	3/69	75/18493	0.00277036	0.0164568	0.0111641	INPP5D/LGALS9/HAVCR2	3
GO:0002718	regulation of cytokine production involved in immune response	3/69	77/18493	0.00298525	0.0176674	0.0119854	BST2/CD74/B2M	3
GO:0032616	interleukin-13 production	2/69	22/18493	0.00302012	0.0177418	0.0120359	HLA-E/LGALS9	2
GO:1904467	regulation of tumor necrosis factor secretion	2/69	22/18493	0.00302012	0.0177418	0.0120359	LGALS9/HAVCR2	2
GO:0002695	negative regulation of leukocyte activation	4/69	164/18493	0.00329421	0.0190337	0.0129123	CD74/INPP5D/LGALS9/HAVCR2	4
GO:0032366	intracellular sterol transport	2/69	23/18493	0.0032998	0.0190337	0.0129123	ANXA2/NPC2	2
GO:0032367	intracellular cholesterol transport	2/69	23/18493	0.0032998	0.0190337	0.0129123	ANXA2/NPC2	2
GO:0036037	CD8-positive, alpha-beta T cell activation	2/69	23/18493	0.0032998	0.0190337	0.0129123	HLA-E/NCKAP1L	2
GO:1990774	tumor necrosis factor secretion	2/69	23/18493	0.0032998	0.0190337	0.0129123	LGALS9/HAVCR2	2
GO:0042509	regulation of tyrosine phosphorylation of STAT protein	3/69	80/18493	0.00332638	0.0191177	0.0129693	PARP9/PARP14/HCLS1	3
GO:0060759	regulation of response to cytokine stimulus	4/69	165/18493	0.00336668	0.0192797	0.0130792	PARP9/STAT1/PARP14/CD74	4
GO:0045619	regulation of lymphocyte differentiation	4/69	166/18493	0.00344023	0.0196303	0.013317	CD74/INPP5D/LGALS9/NCKAP1L	4
GO:0032602	chemokine production	3/69	82/18493	0.00356653	0.0202017	0.0137047	CD74/LGALS9/HAVCR2	3
GO:0031639	plasminogen activation	2/69	24/18493	0.00359114	0.0202017	0.0137047	ANXA2/CTSZ	2
GO:0060561	apoptotic process involved in morphogenesis	2/69	24/18493	0.00359114	0.0202017	0.0137047	SPI1/TNFRSF1B	2
GO:1900120	regulation of receptor binding	2/69	24/18493	0.00359114	0.0202017	0.0137047	ANXA2/B2M	2
GO:0007162	negative regulation of cell adhesion	5/69	276/18493	0.0036861	0.0205428	0.0139361	CD74/SIPA1/LGALS9/HAVCR2/ARHGDIB	5
GO:0007260	tyrosine phosphorylation of STAT protein	3/69	83/18493	0.00369048	0.0205428	0.0139361	PARP9/PARP14/HCLS1	3
GO:0045582	positive regulation of T cell differentiation	3/69	83/18493	0.00369048	0.0205428	0.0139361	CD74/LGALS9/NCKAP1L	3
GO:0002230	positive regulation of defense response to virus by host	2/69	25/18493	0.00389404	0.0215254	0.0146026	PARP9/STAT1	2
GO:0002507	tolerance induction	2/69	25/18493	0.00389404	0.0215254	0.0146026	LGALS9/HAVCR2	2
GO:0046427	positive regulation of JAK-STAT cascade	3/69	85/18493	0.00394621	0.0217383	0.0147471	PARP9/PARP14/HCLS1	3
GO:0003081	regulation of systemic arterial blood pressure by renin-angiotensin	2/69	26/18493	0.00420841	0.0229668	0.0155805	CTSZ/CYBA	2
GO:0043032	positive regulation of macrophage activation	2/69	26/18493	0.00420841	0.0229668	0.0155805	HAVCR2/ITGB2	2
GO:2000106	regulation of leukocyte apoptotic process	3/69	87/18493	0.0042125	0.0229668	0.0155805	CD74/HCLS1/LGALS9	3
GO:0051090	regulation of DNA-binding transcription factor activity	6/69	412/18493	0.00433375	0.0234733	0.0159241	TRIM22/HCLS1/LGALS9/HAVCR2/ITGB2/ADORA3	6
GO:0001776	leukocyte homeostasis	3/69	88/18493	0.00434964	0.0234733	0.0159241	CD74/LGALS9/NCKAP1L	3
GO:1904894	positive regulation of STAT cascade	3/69	88/18493	0.00434964	0.0234733	0.0159241	PARP9/PARP14/HCLS1	3
GO:0006906	vesicle fusion	3/69	89/18493	0.00448946	0.0240614	0.016323	ANXA2/TAP1/TAP2	3
GO:0002221	pattern recognition receptor signaling pathway	4/69	179/18493	0.00449818	0.0240614	0.016323	CTSS/HAVCR2/CYBA/ITGB2	4
GO:0010575	positive regulation of vascular endothelial growth factor production	2/69	27/18493	0.00453418	0.0240614	0.016323	C3/C3AR1	2
GO:0045577	regulation of B cell differentiation	2/69	27/18493	0.00453418	0.0240614	0.016323	INPP5D/NCKAP1L	2
GO:1990776	response to angiotensin	2/69	27/18493	0.00453418	0.0240614	0.016323	CYBA/CYBB	2
GO:0002685	regulation of leukocyte migration	4/69	180/18493	0.00458766	0.0242178	0.0164291	CD74/LGALS9/NCKAP1L/C3AR1	4
GO:0052548	regulation of endopeptidase activity	6/69	417/18493	0.00459407	0.0242178	0.0164291	SERPINH1/IFI6/BST2/PSMB8/LGALS9/C3	6
GO:0002702	positive regulation of production of molecular mediator of immune response	3/69	91/18493	0.00477723	0.0247731	0.0168059	CD74/B2M/HLA-E	3
GO:0042100	B cell proliferation	3/69	91/18493	0.00477723	0.0247731	0.0168059	CD74/INPP5D/NCKAP1L	3
GO:0046634	regulation of alpha-beta T cell activation	3/69	91/18493	0.00477723	0.0247731	0.0168059	HLA-E/LGALS9/NCKAP1L	3
GO:0048010	vascular endothelial growth factor receptor signaling pathway	3/69	91/18493	0.00477723	0.0247731	0.0168059	CYBA/NCKAP1L/CYBB	3
GO:0048525	negative regulation of viral process	3/69	91/18493	0.00477723	0.0247731	0.0168059	STAT1/OAS3/BST2	3
GO:0002888	positive regulation of myeloid leukocyte mediated immunity	2/69	28/18493	0.00487124	0.0249924	0.0169546	ITGB2/C3	2
GO:0032647	regulation of interferon-alpha production	2/69	28/18493	0.00487124	0.0249924	0.0169546	STAT1/HAVCR2	2
GO:0035456	response to interferon-beta	2/69	28/18493	0.00487124	0.0249924	0.0169546	STAT1/BST2	2
GO:0060326	cell chemotaxis	5/69	295/18493	0.0048823	0.0249924	0.0169546	CD74/LGALS9/ITGB2/NCKAP1L/C3AR1	5
GO:0050866	negative regulation of cell activation	4/69	184/18493	0.00495757	0.0252963	0.0171608	CD74/INPP5D/LGALS9/HAVCR2	4
GO:0032607	interferon-alpha production	2/69	29/18493	0.00521952	0.0264293	0.0179294	STAT1/HAVCR2	2
GO:0046640	regulation of alpha-beta T cell proliferation	2/69	29/18493	0.00521952	0.0264293	0.0179294	HLA-E/LGALS9	2
GO:0042035	regulation of cytokine biosynthetic process	3/69	94/18493	0.00522941	0.0264293	0.0179294	INPP5D/CD4/CYBB	3
GO:0038093	Fc receptor signaling pathway	4/69	187/18493	0.00524782	0.0264384	0.0179356	FCGR2A/FCGR3A/ARPC1B/NCKAP1L	4
GO:0002367	cytokine production involved in immune response	3/69	95/18493	0.00538567	0.0268777	0.0182336	BST2/CD74/B2M	3
GO:0030316	osteoclast differentiation	3/69	95/18493	0.00538567	0.0268777	0.0182336	ANXA2/INPP5D/TYROBP	3
GO:0090174	organelle membrane fusion	3/69	95/18493	0.00538567	0.0268777	0.0182336	ANXA2/TAP1/TAP2	3
GO:0001782	B cell homeostasis	2/69	30/18493	0.00557893	0.0276687	0.0187702	CD74/NCKAP1L	2
GO:0043372	positive regulation of CD4-positive, alpha-beta T cell differentiation	2/69	30/18493	0.00557893	0.0276687	0.0187702	LGALS9/NCKAP1L	2
GO:0007565	female pregnancy	4/69	191/18493	0.00565226	0.0279453	0.0189579	CTSB/LGALS9/HAVCR2/ARHGDIB	4
GO:1902106	negative regulation of leukocyte differentiation	3/69	98/18493	0.00587121	0.028938	0.0196313	CD74/INPP5D/C1QC	3
GO:0006471	protein ADP-ribosylation	2/69	31/18493	0.00594939	0.0291429	0.0197703	PARP9/PARP14	2
GO:0032689	negative regulation of interferon-gamma production	2/69	31/18493	0.00594939	0.0291429	0.0197703	LGALS9/HAVCR2	2
GO:0052547	regulation of peptidase activity	6/69	442/18493	0.00607254	0.0296549	0.0201176	SERPINH1/IFI6/BST2/PSMB8/LGALS9/C3	6
GO:0010039	response to iron ion	2/69	32/18493	0.0063308	0.0306342	0.020782	B2M/C1QA	2
GO:0010574	regulation of vascular endothelial growth factor production	2/69	32/18493	0.0063308	0.0306342	0.020782	C3/C3AR1	2
GO:1902742	apoptotic process involved in development	2/69	32/18493	0.0063308	0.0306342	0.020782	SPI1/TNFRSF1B	2
GO:0097529	myeloid leukocyte migration	4/69	199/18493	0.00652264	0.0314668	0.0213468	CD74/ITGB2/NCKAP1L/C3AR1	4
GO:0002456	T cell mediated immunity	3/69	102/18493	0.00655824	0.031543	0.0213985	HLA-B/B2M/HLA-E	3
GO:0045766	positive regulation of angiogenesis	4/69	200/18493	0.00663734	0.0318272	0.0215913	ITGB2/C3/C3AR1/CYBB	4
GO:0045730	respiratory burst	2/69	33/18493	0.00672309	0.0320454	0.0217393	CYBA/CYBB	2
GO:0098751	bone cell development	2/69	33/18493	0.00672309	0.0320454	0.0217393	ANXA2/TYROBP	2
GO:0042089	cytokine biosynthetic process	3/69	105/18493	0.00710367	0.0334657	0.0227028	INPP5D/CD4/CYBB	3
GO:0010573	vascular endothelial growth factor production	2/69	34/18493	0.00712617	0.0334657	0.0227028	C3/C3AR1	2
GO:0090322	regulation of superoxide metabolic process	2/69	34/18493	0.00712617	0.0334657	0.0227028	CYBA/ITGB2	2
GO:2000249	regulation of actin cytoskeleton reorganization	2/69	34/18493	0.00712617	0.0334657	0.0227028	HCLS1/ARHGDIB	2
GO:2000516	positive regulation of CD4-positive, alpha-beta T cell activation	2/69	34/18493	0.00712617	0.0334657	0.0227028	LGALS9/NCKAP1L	2
GO:0042107	cytokine metabolic process	3/69	106/18493	0.00729129	0.0340403	0.0230927	INPP5D/CD4/CYBB	3
GO:0050868	negative regulation of T cell activation	3/69	106/18493	0.00729129	0.0340403	0.0230927	CD74/LGALS9/HAVCR2	3
GO:0071887	leukocyte apoptotic process	3/69	107/18493	0.00748183	0.0347931	0.0236034	CD74/HCLS1/LGALS9	3
GO:0032365	intracellular lipid transport	2/69	35/18493	0.00753996	0.0347931	0.0236034	ANXA2/NPC2	2
GO:0043368	positive T cell selection	2/69	35/18493	0.00753996	0.0347931	0.0236034	CD74/DOCK2	2
GO:0051385	response to mineralocorticoid	2/69	35/18493	0.00753996	0.0347931	0.0236034	CYBA/CYBB	2
GO:0051701	interaction with host	4/69	209/18493	0.00773035	0.0355686	0.0241294	CD74/CTSB/LGALS9/CD4	4
GO:0050920	regulation of chemotaxis	4/69	210/18493	0.00785867	0.0359848	0.0244118	CD74/LGALS9/NCKAP1L/C3AR1	4
GO:0032956	regulation of actin cytoskeleton organization	5/69	331/18493	0.00786603	0.0359848	0.0244118	BST2/HCLS1/ARPC1B/ARHGDIB/NCKAP1L	5
GO:0050691	regulation of defense response to virus by host	2/69	36/18493	0.00796437	0.0363303	0.0246462	PARP9/STAT1	2
GO:0006911	phagocytosis, engulfment	3/69	112/18493	0.00847871	0.038566	0.0261629	ITGB2/C3/NCKAP1L	3
GO:0007584	response to nutrient	4/69	216/18493	0.00865811	0.0392698	0.0266403	STAT1/CYBA/CD4/CYBB	4
GO:0050900	leukocyte migration	6/69	478/18493	0.0087762	0.0396924	0.026927	CD74/INPP5D/LGALS9/ITGB2/NCKAP1L/C3AR1	6
GO:1903409	reactive oxygen species biosynthetic process	3/69	115/18493	0.00911255	0.0410968	0.0278798	CYBA/ITGB2/CYBB	3
GO:0043029	T cell homeostasis	2/69	39/18493	0.00930052	0.0418261	0.0283745	LGALS9/NCKAP1L	2
GO:0044706	multi-multicellular organism process	4/69	221/18493	0.00936366	0.0419914	0.0284866	CTSB/LGALS9/HAVCR2/ARHGDIB	4
GO:0001990	regulation of systemic arterial blood pressure by hormone	2/69	40/18493	0.00976661	0.0434314	0.0294635	CTSZ/CYBA	2
GO:0030890	positive regulation of B cell proliferation	2/69	40/18493	0.00976661	0.0434314	0.0294635	CD74/NCKAP1L	2
GO:0097028	dendritic cell differentiation	2/69	40/18493	0.00976661	0.0434314	0.0294635	LGALS9/SPI1	2
GO:0048284	organelle fusion	3/69	119/18493	0.00999984	0.0443447	0.0300831	ANXA2/TAP1/TAP2	3
GO:1904018	positive regulation of vasculature development	4/69	228/18493	0.010413	0.0460487	0.0312391	ITGB2/C3/C3AR1/CYBB	4
GO:0099024	plasma membrane invagination	3/69	121/18493	0.0104617	0.0461358	0.0312982	ITGB2/C3/NCKAP1L	3
GO:1903038	negative regulation of leukocyte cell-cell adhesion	3/69	122/18493	0.0106972	0.0470441	0.0319143	CD74/LGALS9/HAVCR2	3
GO:0043300	regulation of leukocyte degranulation	2/69	42/18493	0.0107293	0.0470554	0.031922	LGALS9/ITGB2	2
GO:0045861	negative regulation of proteolysis	5/69	359/18493	0.0109286	0.0477975	0.0324254	SERPINH1/IFI6/BST2/CTSZ/C3	5
GO:0002758	innate immune response-activating signal transduction	4/69	233/18493	0.0112075	0.0488293	0.0331254	CTSS/HAVCR2/CYBA/ITGB2	4
GO:0002833	positive regulation of response to biotic stimulus	2/69	43/18493	0.0112258	0.0488293	0.0331254	HAVCR2/CYBA	2

## Sheet: MF
ID	Description	GeneRatio	BgRatio	pvalue	p.adjust	qvalue	geneID	Count
GO:0042287	MHC protein binding	5/67	36/17632	2.3422e-07	3.69974e-05	2.92526e-05	TAP1/CD74/HLA-E/TAP2/CD4	5
GO:0023026	MHC class II protein complex binding	4/67	16/17632	3.34818e-07	3.69974e-05	2.92526e-05	HLA-DRA/CD74/HLA-DMB/HLA-DMA	4
GO:0023023	MHC protein complex binding	4/67	20/17632	8.81176e-07	6.49133e-05	5.13246e-05	HLA-DRA/CD74/HLA-DMB/HLA-DMA	4
GO:0042605	peptide antigen binding	4/67	30/17632	4.84376e-06	0.000267618	0.000211596	TAP1/HLA-B/HLA-DRA/HLA-E	4
GO:0019865	immunoglobulin binding	3/67	23/17632	8.79567e-05	0.00388768	0.00307385	FCGR2A/FCGR3A/CD4	3
GO:0005518	collagen binding	4/67	67/17632	0.000121898	0.00448991	0.00355001	SERPINH1/MRC2/CTSB/CTSS	4
GO:0043394	proteoglycan binding	3/67	32/17632	0.000240387	0.00758935	0.00600063	ADA2/CTSB/CTSS	3
GO:0004252	serine-type endopeptidase activity	6/67	250/17632	0.000370572	0.0102371	0.00809408	CTSB/CTSS/C1QB/C3/C1QC/C1QA	6
GO:0008236	serine-type peptidase activity	6/67	273/17632	0.000590067	0.013009	0.0102857	CTSB/CTSS/C1QB/C3/C1QC/C1QA	6
GO:0017171	serine hydrolase activity	6/67	277/17632	0.000636823	0.013009	0.0102857	CTSB/CTSS/C1QB/C3/C1QC/C1QA	6
GO:0042277	peptide binding	6/67	285/17632	0.000738943	0.013009	0.0102857	TAP1/HLA-B/HLA-DRA/CD74/HLA-E/ITGB2	6
GO:0016175	superoxide-generating NADPH oxidase activity	2/67	11/17632	0.000765234	0.013009	0.0102857	CYBA/CYBB	2
GO:0019864	IgG binding	2/67	11/17632	0.000765234	0.013009	0.0102857	FCGR2A/FCGR3A	2
GO:0019955	cytokine binding	4/67	125/17632	0.00130698	0.0206316	0.0163127	CD74/IL13RA1/TNFRSF1B/CD4	4
GO:0044548	S100 protein binding	2/67	15/17632	0.00144663	0.0213137	0.016852	ANXA2/S100A11	2
GO:0050664	oxidoreductase activity, acting on NAD(P)H, oxygen as acceptor	2/67	16/17632	0.00164924	0.0227802	0.0180115	CYBA/CYBB	2
GO:0033218	amide binding	6/67	348/17632	0.00205318	0.0266914	0.0211039	TAP1/HLA-B/HLA-DRA/CD74/HLA-E/ITGB2	6
GO:0042288	MHC class I protein binding	2/67	19/17632	0.00233295	0.0267013	0.0211118	TAP1/HLA-E	2
GO:0098641	cadherin binding involved in cell-cell adhesion	2/67	19/17632	0.00233295	0.0267013	0.0211118	ANXA2/S100A11	2
GO:0050839	cell adhesion molecule binding	7/67	486/17632	0.00241641	0.0267013	0.0211118	TAGLN2/CLIC1/ANXA2/STAT1/S100A11/ITGB2/LCP1	7
GO:0003950	NAD+ ADP-ribosyltransferase activity	2/67	22/17632	0.00312846	0.0329233	0.0260313	PARP9/PARP14	2

## Sheet: CC
ID	Description	GeneRatio	BgRatio	pvalue	p.adjust	qvalue	geneID	Count
GO:0042611	MHC protein complex	7/70	25/19659	2.43566e-12	3.70221e-10	1.56395e-10	HLA-B/HLA-DRA/CD74/B2M/HLA-DMB/HLA-DMA/HLA-E	7
GO:0030667	secretory granule membrane	12/70	295/19659	5.10753e-10	3.88172e-08	1.63979e-08	BST2/LHFPL2/FCGR2A/CYBA/ITGB2/CD53/TNFRSF1B/CD68/TYROBP/NCKAP1L/C3AR1/CYBB	12
GO:0042581	specific granule	9/70	160/19659	5.31806e-09	1.98845e-07	8.39997e-08	B2M/CTSZ/CYBA/ITGB2/CD53/TNFRSF1B/C3AR1/CYBB/DOCK2	9
GO:0030666	endocytic vesicle membrane	9/70	163/19659	6.25996e-09	1.98845e-07	8.39997e-08	TAP1/HLA-B/HLA-DRA/CD74/B2M/HLA-E/CYBA/TAP2/CYBB	9
GO:0030670	phagocytic vesicle membrane	7/70	72/19659	6.54096e-09	1.98845e-07	8.39997e-08	TAP1/HLA-B/B2M/HLA-E/CYBA/TAP2/CYBB	7
GO:0005766	primary lysosome	8/70	155/19659	7.77318e-08	1.68789e-06	7.13029e-07	ANXA2/ADA2/BST2/NPC2/RNASET2/C3/CD68/C3AR1	8
GO:0042582	azurophil granule	8/70	155/19659	7.77318e-08	1.68789e-06	7.13029e-07	ANXA2/ADA2/BST2/NPC2/RNASET2/C3/CD68/C3AR1	8
GO:0005775	vacuolar lumen	8/70	171/19659	1.65938e-07	3.15283e-06	1.33187e-06	ANXA2/ADA2/CD74/CTSB/CTSS/NPC2/RNASET2/C3	8
GO:0034774	secretory granule lumen	10/70	321/19659	1.95274e-07	3.29796e-06	1.39318e-06	ANXA2/S100A11/LGALS3BP/ADA2/B2M/CTSZ/NPC2/RNASET2/C3/DOCK2	10
GO:0042613	MHC class II protein complex	4/70	16/19659	2.59702e-07	3.50528e-06	1.48076e-06	HLA-DRA/CD74/HLA-DMB/HLA-DMA	4
GO:0062023	collagen-containing extracellular matrix	10/70	332/19659	2.66478e-07	3.50528e-06	1.48076e-06	SERPINH1/ANXA2/LAMC1/LGALS3BP/CTSZ/CTSB/CTSS/C1QB/C1QC/C1QA	10
GO:0045335	phagocytic vesicle	7/70	124/19659	2.88819e-07	3.50528e-06	1.48076e-06	TAP1/HLA-B/B2M/HLA-E/CYBA/TAP2/CYBB	7
GO:0060205	cytoplasmic vesicle lumen	10/70	338/19659	3.14209e-07	3.50528e-06	1.48076e-06	ANXA2/S100A11/LGALS3BP/ADA2/B2M/CTSZ/NPC2/RNASET2/C3/DOCK2	10
GO:0031983	vesicle lumen	10/70	339/19659	3.22854e-07	3.50528e-06	1.48076e-06	ANXA2/S100A11/LGALS3BP/ADA2/B2M/CTSZ/NPC2/RNASET2/C3/DOCK2	10
GO:0035579	specific granule membrane	6/70	91/19659	8.60346e-07	8.71817e-06	3.68288e-06	CYBA/ITGB2/CD53/TNFRSF1B/C3AR1/CYBB	6
GO:0030139	endocytic vesicle	9/70	293/19659	9.41712e-07	8.74775e-06	3.69538e-06	TAP1/HLA-B/HLA-DRA/CD74/B2M/HLA-E/CYBA/TAP2/CYBB	9
GO:0030134	COPII-coated ER to Golgi transport vesicle	6/70	93/19659	9.78366e-07	8.74775e-06	3.69538e-06	HLA-B/HLA-DRA/CD74/B2M/CTSZ/HLA-E	6
GO:0070820	tertiary granule	7/70	164/19659	1.90679e-06	1.61018e-05	6.802e-06	B2M/CTSS/CYBA/ITGB2/CD53/NCKAP1L/CYBB	7
GO:0012507	ER to Golgi transport vesicle membrane	5/70	62/19659	2.7366e-06	2.18928e-05	9.24834e-06	HLA-B/HLA-DRA/CD74/B2M/HLA-E	5
GO:0071556	integral component of lumenal side of endoplasmic reticulum membrane	4/70	29/19659	3.27279e-06	2.36888e-05	1.0007e-05	HLA-B/HLA-DRA/CD74/HLA-E	4
GO:0098553	lumenal side of endoplasmic reticulum membrane	4/70	29/19659	3.27279e-06	2.36888e-05	1.0007e-05	HLA-B/HLA-DRA/CD74/HLA-E	4
GO:0005765	lysosomal membrane	9/70	344/19659	3.52311e-06	2.38397e-05	1.00708e-05	ANXA2/BST2/HLA-DRA/CD74/HLA-DMB/HLA-DMA/CD68/LAPTM5/C3AR1	9
GO:0098852	lytic vacuole membrane	9/70	345/19659	3.60732e-06	2.38397e-05	1.00708e-05	ANXA2/BST2/HLA-DRA/CD74/HLA-DMB/HLA-DMA/CD68/LAPTM5/C3AR1	9
GO:0031012	extracellular matrix	10/70	490/19659	8.77352e-06	5.55657e-05	2.3473e-05	SERPINH1/ANXA2/LAMC1/LGALS3BP/CTSZ/CTSB/CTSS/C1QB/C1QC/C1QA	10
GO:0005774	vacuolar membrane	9/70	397/19659	1.11796e-05	6.66751e-05	2.81661e-05	ANXA2/BST2/HLA-DRA/CD74/HLA-DMB/HLA-DMA/CD68/LAPTM5/C3AR1	9
GO:0005788	endoplasmic reticulum lumen	8/70	301/19659	1.1405e-05	6.66751e-05	2.81661e-05	PDIA4/SERPINH1/LAMC1/B2M/CTSZ/RNASET2/C3/CD4	8
GO:0030176	integral component of endoplasmic reticulum membrane	6/70	149/19659	1.50685e-05	8.48298e-05	3.58353e-05	TAP1/HLA-B/HLA-DRA/CD74/HLA-E/TAP2	6
GO:0035578	azurophil granule lumen	5/70	91/19659	1.8158e-05	9.85721e-05	4.16405e-05	ANXA2/ADA2/NPC2/RNASET2/C3	5
GO:0031227	intrinsic component of endoplasmic reticulum membrane	6/70	157/19659	2.02742e-05	0.000106265	4.48903e-05	TAP1/HLA-B/HLA-DRA/CD74/HLA-E/TAP2	6
GO:0043202	lysosomal lumen	5/70	94/19659	2.12565e-05	0.000107699	4.54963e-05	CD74/CTSB/CTSS/NPC2/RNASET2	5
GO:0030662	coated vesicle membrane	6/70	174/19659	3.61749e-05	0.000177374	7.49294e-05	HLA-B/HLA-DRA/CD74/B2M/HLA-E/CD4	6
GO:0005798	Golgi-associated vesicle	6/70	175/19659	3.7355e-05	0.000177436	7.49557e-05	HLA-B/HLA-DRA/CD74/B2M/CTSZ/HLA-E	6
GO:0030660	Golgi-associated vesicle membrane	5/70	111/19659	4.73651e-05	0.000218166	9.21617e-05	HLA-B/HLA-DRA/CD74/B2M/HLA-E	5
GO:0030135	coated vesicle	7/70	280/19659	6.14619e-05	0.000274771	0.000116074	HLA-B/HLA-DRA/CD74/B2M/CTSZ/HLA-E/CD4	7
GO:0005925	focal adhesion	8/70	402/19659	8.89599e-05	0.00038634	0.000163205	MRC2/LAP3/B2M/ARPC1B/CYBA/ITGB2/LCP1/APBB1IP	8
GO:0005924	cell-substrate adherens junction	8/70	405/19659	9.36667e-05	0.000395481	0.000167066	MRC2/LAP3/B2M/ARPC1B/CYBA/ITGB2/LCP1/APBB1IP	8
GO:0030055	cell-substrate junction	8/70	409/19659	0.000100262	0.000408905	0.000172737	MRC2/LAP3/B2M/ARPC1B/CYBA/ITGB2/LCP1/APBB1IP	8
GO:0045121	membrane raft	7/70	304/19659	0.000102796	0.000408905	0.000172737	SERPINH1/ANXA2/BST2/INPP5D/ITGB2/TNFRSF1B/CD4	7
GO:0098857	membrane microdomain	7/70	305/19659	0.000104916	0.000408905	0.000172737	SERPINH1/ANXA2/BST2/INPP5D/ITGB2/TNFRSF1B/CD4	7
GO:0098589	membrane region	7/70	316/19659	0.000130679	0.000494159	0.000208751	SERPINH1/ANXA2/BST2/INPP5D/ITGB2/TNFRSF1B/CD4	7
GO:0070821	tertiary granule membrane	4/70	73/19659	0.000133293	0.000494159	0.000208751	CYBA/ITGB2/CD53/CYBB	4
GO:0072562	blood microparticle	5/70	147/19659	0.000178774	0.000646992	0.000273314	CLIC1/LGALS3BP/C1QB/C3/C1QC	5
GO:0005770	late endosome	6/70	243/19659	0.00022705	0.000789808	0.000333644	ANXA2/BST2/HLA-DRA/CD74/HLA-DMB/HLA-DMA	6
GO:0010008	endosome membrane	8/70	462/19659	0.000230747	0.000789808	0.000333644	ANXA2/HLA-B/HLA-DRA/B2M/HLA-DMB/HLA-DMA/HLA-E/CD68	8
GO:0001772	immunological synapse	3/70	34/19659	0.000239021	0.000789808	0.000333644	HAVCR2/CD37/CD53	3
GO:0031904	endosome lumen	3/70	34/19659	0.000239021	0.000789808	0.000333644	B2M/CTSB/CTSS	3
GO:0098802	plasma membrane receptor complex	5/70	184/19659	0.000503266	0.00160013	0.000675954	IL13RA1/B2M/ITGB2/CD4/APBB1IP	5
GO:0043235	receptor complex	7/70	396/19659	0.000513733	0.00160013	0.000675954	CD74/IL13RA1/B2M/ITGB2/TNFRSF1B/CD4/APBB1IP	7
GO:0101002	ficolin-1-rich granule	5/70	185/19659	0.000515831	0.00160013	0.000675954	CTSZ/CTSB/CTSS/ITGB2/NCKAP1L	5
GO:0030658	transport vesicle membrane	5/70	204/19659	0.000802462	0.00240241	0.00101487	HLA-B/HLA-DRA/CD74/B2M/HLA-E	5
GO:0043020	NADPH oxidase complex	2/70	12/19659	0.000806073	0.00240241	0.00101487	CYBA/CYBB	2
GO:0005793	endoplasmic reticulum-Golgi intermediate compartment	4/70	123/19659	0.000972792	0.00284355	0.00120122	SERPINH1/TAP1/CTSZ/TAP2	4
GO:0031902	late endosome membrane	4/70	127/19659	0.00109563	0.00314218	0.00132738	ANXA2/HLA-DRA/HLA-DMB/HLA-DMA	4
GO:0035577	azurophil granule membrane	3/70	58/19659	0.00115946	0.00326365	0.00137869	BST2/CD68/C3AR1	3
GO:0005769	early endosome	6/70	341/19659	0.00134441	0.00371545	0.00156955	ANXA2/HLA-B/B2M/HLA-E/HAVCR2/CD4	6
GO:0035580	specific granule lumen	3/70	62/19659	0.00140677	0.00381837	0.00161303	B2M/CTSZ/DOCK2	3
GO:0042101	T cell receptor complex	2/70	17/19659	0.00164199	0.00437864	0.0018497	CD4/APBB1IP	2
GO:0009897	external side of plasma membrane	6/70	359/19659	0.00174521	0.00457366	0.00193209	CD74/IL13RA1/B2M/FCGR3A/ITGB2/CD4	6
GO:0033116	endoplasmic reticulum-Golgi intermediate compartment membrane	3/70	68/19659	0.00183596	0.00472993	0.0019981	TAP1/CTSZ/TAP2	3
GO:0036019	endolysosome	2/70	20/19659	0.00227819	0.00577141	0.00243806	CTSB/CTSS	2
GO:0030133	transport vesicle	6/70	381/19659	0.00235177	0.00586015	0.00247555	HLA-B/HLA-DRA/CD74/B2M/HLA-E/SIPA1	6
GO:0055038	recycling endosome membrane	3/70	77/19659	0.00261932	0.00642156	0.00271271	HLA-B/B2M/HLA-E	3
GO:0005581	collagen trimer	3/70	87/19659	0.00370051	0.0089282	0.00377161	C1QB/C1QC/C1QA	3
GO:0042470	melanosome	3/70	106/19659	0.00641946	0.0150117	0.00634149	PDIA4/ANXA2/CTSB	3
GO:0048770	pigment granule	3/70	106/19659	0.00641946	0.0150117	0.00634149	PDIA4/ANXA2/CTSB	3
GO:0030665	clathrin-coated vesicle membrane	3/70	107/19659	0.00658799	0.0151724	0.00640937	HLA-DRA/CD74/CD4	3
GO:1904813	ficolin-1-rich granule lumen	3/70	124/19659	0.00986174	0.0223729	0.00945116	CTSZ/CTSB/CTSS	3
GO:0030669	clathrin-coated endocytic vesicle membrane	2/70	44/19659	0.010736	0.0239981	0.0101377	HLA-DRA/CD74	2
GO:0005771	multivesicular body	2/70	45/19659	0.0112097	0.0246938	0.0104316	BST2/CD74	2
GO:0031901	early endosome membrane	3/70	143/19659	0.0144667	0.0314134	0.0132702	HLA-B/B2M/HLA-E	3
GO:1904724	tertiary granule lumen	2/70	55/19659	0.0164354	0.0351856	0.0148637	B2M/CTSS	2
GO:0001725	stress fiber	2/70	59/19659	0.018765	0.0390723	0.0165056	CYBA/LCP1	2
GO:0097517	contractile actin filament bundle	2/70	59/19659	0.018765	0.0390723	0.0165056	CYBA/LCP1	2
GO:0101003	ficolin-1-rich granule membrane	2/70	61/19659	0.019979	0.0410379	0.0173359	ITGB2/NCKAP1L	2
GO:0045334	clathrin-coated endocytic vesicle	2/70	63/19659	0.0212251	0.0429609	0.0181483	HLA-DRA/CD74	2
GO:0001726	ruffle	3/70	167/19659	0.0217631	0.0429609	0.0181483	ANXA2/S100A11/LCP1	3
GO:0055037	recycling endosome	3/70	167/19659	0.0217631	0.0429609	0.0181483	HLA-B/B2M/HLA-E	3
GO:0016459	myosin complex	2/70	65/19659	0.0225028	0.0438516	0.0185246	MYL12A/MYO1F	2
GO:0032432	actin filament bundle	2/70	67/19659	0.0238116	0.0458148	0.0193539	CYBA/LCP1	2
GO:0030136	clathrin-coated vesicle	3/70	180/19659	0.0264152	0.0497672	0.0210235	HLA-DRA/CD74/CD4	3
GO:0042641	actomyosin	2/70	71/19659	0.0265207	0.0497672	0.0210235	CYBA/LCP1	2

## Sheet: KEGG
ID	Description	GeneRatio	BgRatio	pvalue	p.adjust	qvalue	geneID	Count
hsa04145	Phagosome	15/51	152/7913	1.56786e-14	1.64625e-12	1.03974e-12	9902/6890/3106/3122/2212/3109/3108/3133/2214/1520/1535/3689/718/6891/1536	15
hsa04612	Antigen processing and presentation	12/51	77/7913	3.47176e-14	1.82267e-12	1.15116e-12	6890/3106/3122/972/567/3109/3108/3133/1508/1520/6891/920	12
hsa05150	Staphylococcus aureus infection	11/51	96/7913	1.49067e-11	5.21736e-10	3.29517e-10	3122/2212/3109/3108/2214/713/3689/718/714/712/719	11
hsa05140	Leishmaniasis	10/51	76/7913	3.38239e-11	8.87877e-10	5.60765e-10	6772/3122/2212/3109/3108/2214/1535/3689/718/1536	10
hsa05152	Tuberculosis	11/51	179/7913	1.26665e-08	2.65996e-07	1.67997e-07	9902/6772/3122/2212/972/3109/3108/2214/1520/3689/718	11
hsa05322	Systemic lupus erythematosus	9/51	133/7913	1.36597e-07	2.39045e-06	1.50976e-06	3122/2212/3109/3108/2214/713/718/714/712	9
hsa05169	Epstein-Barr virus infection	10/51	201/7913	4.61042e-07	6.91563e-06	4.36777e-06	6772/4940/6890/3106/3122/567/3109/3108/3133/6891	10
hsa05416	Viral myocarditis	6/51	60/7913	2.03439e-06	2.67013e-05	1.6864e-05	3106/3122/3109/3108/3133/3689	6
hsa05330	Allograft rejection	5/51	38/7913	3.89017e-06	4.53853e-05	2.86644e-05	3106/3122/3109/3108/3133	5
hsa05332	Graft-versus-host disease	5/51	41/7913	5.72405e-06	6.01025e-05	3.79595e-05	3106/3122/3109/3108/3133	5
hsa04940	Type I diabetes mellitus	5/51	43/7913	7.28149e-06	6.95052e-05	4.3898e-05	3106/3122/3109/3108/3133	5
hsa05166	Human T-cell leukemia virus 1 infection	9/51	219/7913	8.94663e-06	7.50017e-05	4.73695e-05	3106/3122/567/3109/3108/3133/3689/6688/920	9
hsa05168	Herpes simplex virus 1 infection	13/51	491/7913	9.28592e-06	7.50017e-05	4.73695e-05	6772/4940/684/6890/3106/3122/972/567/3109/3108/3133/718/6891	13
hsa04610	Complement and coagulation cascades	6/51	79/7913	1.02928e-05	7.71961e-05	4.87554e-05	713/3689/718/714/712/719	6
hsa05320	Autoimmune thyroid disease	5/51	53/7913	2.06794e-05	0.000144756	9.14247e-05	3106/3122/3109/3108/3133	5
hsa04514	Cell adhesion molecules (CAMs)	7/51	146/7913	3.69935e-05	0.00024277	0.000153328	3106/3122/3109/3108/3133/3689/920	7
hsa05170	Human immunodeficiency virus 1 infection	8/51	212/7913	5.49385e-05	0.000339326	0.000214311	684/6890/3106/567/3133/6891/7133/920	8
hsa05020	Prion diseases	4/51	35/7913	6.91636e-05	0.000403454	0.000254813	3915/713/714/712	4
hsa05133	Pertussis	5/51	76/7913	0.000119084	0.000658094	0.000415638	713/3689/718/714/712	5
hsa04142	Lysosome	6/51	123/7913	0.000126886	0.000666151	0.000420727	1522/1508/1520/10577/968/7805	6
hsa04380	Osteoclast differentiation	6/51	128/7913	0.000158035	0.000790177	0.000499059	6772/2212/2214/1535/6688/7305	6
hsa04658	Th1 and Th2 cell differentiation	5/51	92/7913	0.00029334	0.00140003	0.000884232	6772/3122/3109/3108/920	5
hsa04666	Fc gamma R-mediated phagocytosis	5/51	93/7913	0.00030851	0.00140842	0.000889525	2212/2214/3635/10095/1794	5
hsa04640	Hematopoietic cell lineage	5/51	97/7913	0.000375224	0.00164161	0.0010368	3122/3109/3108/951/920	5
hsa04659	Th17 cell differentiation	5/51	107/7913	0.000589715	0.0024768	0.0015643	6772/3122/3109/3108/920	5
hsa04670	Leukocyte transendothelial migration	5/51	112/7913	0.000726391	0.00282485	0.00178412	10627/6494/1535/3689/1536	5
hsa05145	Toxoplasmosis	5/51	112/7913	0.000726391	0.00282485	0.00178412	3915/6772/3122/3109/3108	5
hsa05321	Inflammatory bowel disease (IBD)	4/51	65/7913	0.000775692	0.00290884	0.00183717	6772/3122/3109/3108	4
hsa05310	Asthma	3/51	31/7913	0.000998373	0.0036148	0.00228303	3122/3109/3108	3
hsa04650	Natural killer cell mediated cytotoxicity	5/51	131/7913	0.00146996	0.00514487	0.00324939	3106/3133/2214/3689/7305	5
hsa05340	Primary immunodeficiency	3/51	37/7913	0.00167948	0.00568855	0.00359277	6890/6891/920	3
hsa05323	Rheumatoid arthritis	4/51	93/7913	0.00293038	0.0096153	0.00607282	3122/3109/3108/3689	4
hsa04672	Intestinal immune network for IgA production	3/51	49/7913	0.00377194	0.0120016	0.00757997	3122/3109/3108	3
hsa05142	Chagas disease (American trypanosomiasis)	4/51	102/7913	0.00408777	0.012624	0.00797304	713/718/714/712	4
hsa05164	Influenza A	5/51	170/7913	0.00456249	0.0136875	0.00864472	6772/4940/3122/3109/3108	5
hsa04621	NOD-like receptor signaling pathway	5/51	178/7913	0.00553963	0.0161573	0.0102046	6772/4940/1508/1535/1536	5
hsa05130	Pathogenic Escherichia coli infection	5/51	201/7913	0.00916449	0.0260073	0.0164257	2212/3059/4542/10095/3071	5
hsa05163	Human cytomegalovirus infection	5/51	225/7913	0.0144306	0.0398741	0.0251837	6890/3106/567/3133/6891	5
